# Supplementary material for: ER-associated RNA silencing promotes ER quality control
Source: Nat Cell Biol. 2022 Dec 5;24(12):1714–25. doi: 10.1038/s41556-022-01025-4 (PMC9729107; doi:10.1038/s41556-022-01025-4)
Supplement: Supplementary file 2 — C. elegans, bacterial strains, cell lines, antibodies and oligos used in this study (Supplementary Tables 1–3). Data from RNA-sequencing and bioinformatic analysis (Supplementary Table 4). [file 41556_2022_1025_MOESM2_ESM.xlsx]

## Sheet: Supplementary Table 1 
Supplementary Table 1 C. elegans and bacterial strains and cell lines used in this study.
C. elegans strain	Source	Identifier
C. elegans: Strain: N2; hhIs113[Pnhx-2::cpl-1W32AY35A::YFP; Pmyo-2::mCherry]I	This study	N/A
C. elegans: Strain: N2; hhIs110[Pnhx-2::cpl-1W32AY35A::YFP; Pmyo-2::mCherry]I; sel-11(hh17)V	This study	N/A
C. elegans: Strain: N2; hhIs110[Pnhx-2::cpl-1W32AY35A::YFP; Pmyo-2::mCherry]I; sel-11(nDf59)V	This study	N/A
C. elegans: Strain: N2; hhIs110[Pnhx-2::cpl-1W32AY35A::YFP; Pmyo-2::mCherry]I; rde-1(hh26)V	This study	N/A
C. elegans: Strain: N2; hhIs110[Pnhx-2::cpl-1W32AY35A::YFP; Pmyo-2::mCherry]I; drh-1(hh18)IV	This study	N/A
C. elegans: Strain: N2; hhIs110[Pnhx-2::cpl-1W32AY35A::yfp; Pmyo-2::mCherry]I; F-11(hh20)IV	This study	N/A
C. elegans: Strain: N2; hhIs110[Pnhx-2::cpl-1W32AY35A::yfp; Pmyo-2::mCherry]I; O-1(hh22)I	This study	N/A
C. elegans: Strain: N2; hhIs113[Pnhx-2::cpl-1W32AY35A::YFP; Pmyo-2::mCherry]I; rde-1(ne219)V	This study	N/A
C. elegans: Strain: N2; hhIs113[Pnhx-2::cpl-1W32AY35A::YFP; Pmyo-2::mCherry]I; rde-1(ne219)V; kbIs7[Pnhx-2::rde-1 + rol-6(su1006)]	This study	N/A
C. elegans: Strain: N2; hhIs110[Pnhx-2::cpl-1W32AY35A::YFP; Pmyo-2::mCherry]I; drh-1(ok3495)IV	This study	N/A
C. elegans: Strain: N2; hhIs257[Pnhx-2::cpl-1::YFP; Pmyo-2::mCherry]III	This study	N/A
C. elegans: Strain: N2; hhIs257[Pnhx-2::cpl-1::YFP; Pmyo-2::mCherry]III; rde-1(ne219)V	This study	N/A
C. elegans: Strain: N2; hhIs257[Pnhx-2::cpl-1::YFP; Pmyo-2::mCherry]III; drh-1(ok3495)IV	This study	N/A
C. elegans: Strain: N2; hhIs257[Pnhx-2::cpl-1::YFP; Pmyo-2::mCherry]III; sel-11(nDf59)V	This study	N/A
C. elegans: Strain: N2; hhIs257[Pnhx-2::cpl-1::YFP; Pmyo-2::mCherry]III; sel-11(nDf59)V; rde-1(ne219)V	This study	N/A
C. elegans: Strain: N2; hhIs113[Pnhx-2::cpl-1W32AW35A::gfp]I; gfat-1G1442A(dh785)II	Hoppe-lab, Cologne	N/A
C. elegans: Strain: zcIs4[hsp-4::GFP]V	Ron-lab, Cambridge	WormBase ID:WBStrain00034065
C. elegans: Strain: zcIs13[hsp-6::GFP]V	Ron-lab, Cambridge	WormBase ID:WBStrain00034068
C. elegans: Strain: vkIs689 [Pnhx-2::sGFP::ATM + Pmyo-2::mCherry]	CGC	WormBase ID:WBStrain00040035
C. elegans: Strain: vkIs689 [Pnhx-2::sGFP::ATM + Pmyo-2::mCherry]; rde-1(ne219)V	This study	N/A
C. elegans: Strain: hhIs113[Pnhx-2::cpl-1W32AY35A::YFP; Pmyo-2::mCherry]I; mir-243(n4759)IV	This study	N/A
C. elegans: Strain: hhIs113[Pnhx-2::cpl-1W32AY35A::YFP; Pmyo-2::mCherry]I; mir-243(n4759)IV; rde-1(ne219)V	This study	N/A
C. elegans: Strain: N2 (BR 10)	CGC	WormBase ID:WBStrain00000001
C. elegans: Strain: drh-1(ok3495)IV	CGC	WormBase ID:WBStrain00033194
C. elegans: Strain: rde-1(ne219)V	CGC	WormBase ID:WBStrain00040414
C. elegans: Strain: sel-11(nDf59)V	CGC	WormBase ID:WBStrain00027490
C. elegans: Strain: hjSi158(vha-6p::SEL-1(1-79)::mCherry::HEDL::let-858 3´UTR)	Dillin-lab, Berkeley	WormBase ID:WBStrain00040205
C. elegans: Strain: rde-1(ne219)V; hjSi158(vha-6p::SEL-1(1-79)::mCherry::HEDL::let-858 3´UTR)	This study	N/A
C. elegans: Strain: sel-11(nDf59)V; hjSi158(vha-6p::SEL-1(1-79)::mCherry::HEDL::let-858 3´UTR)	This study	N/A
C. elegans: Strain: rde-1(ne219)V; sel-11(nDf59)V; hjSi158(vha-6p::SEL-1(1-79)::mCherry::HEDL::let-858 3´UTR)	This study	N/A
C. elegans: Strain: rde-1(ne219)V; sel-11(nDf59)V	This study	N/A
C. elegans: Strain: mjIs228[Plys-3::gfp]	Miska-lab, Cambridge	N/A
C. elegans: Strain JU1580	Miska-lab, Cambridge	Wormbase ID:WBStrain00023279
C. elegans: Strain: N2; hhIs111[Pnhx-2::cpl-1W32AW35A::gfp]II; sqt-3(sc8) sel-1(e1948)V	This study	N/A
C. elegans: Strain: N2; hhIs113[Pnhx-2::cpl-1W32AW35A::gfp]I; gfat-1G1442A(dh785)II; rde-1(ne219)V	This study	N/A
C. elegans: Strain: rde-1(ne219)V; mjIs228[Plys-3::gfp]	This study	N/A
C. elegans: Strain: sel-11(nDf59)V.; mjIs228[Plys-3::gfp]	This study	N/A
C. elegans: Strain: drh-1(ok3495)IV mjIs228[Plys-3::gfp];	This study	N/A
C. elegans: Strain: ire-1(v33)II	CGC	WormBase ID:WBVar00274962
C. elegans: Strain: pek-1(ok275)X	OMRF knockout group	WormBase ID:WBVar00091574
C. elegans: Strain: F45E6.2(ok551)X (atf-6)	OMRF knockout group	WormBase ID:WBVar00091838
Bacterial strain	Source	Identifier
E. coli OP50	CGC	N/A
E. coli C600	Hyman A, MPI of Molecular Cell Biology & Genetics, Dresden, GER	N/A
E.coli DH5α™	Invitrogen	Cat# 18265017
Mammalian cell lines	Source	Identifier
Mouse Embryonic Fibroblasts Ago2+/+	Greg Hannon-lab, Cambridge, UK	N/A
Mouse Embryonic Fibroblasts Ago-/-	Greg Hannon-lab, Cambridge, UK	N/A

## Sheet: Supplementary Table 2
Supplementary Table 2 Antibodies used in this study.
Antibody	Source	Identifier	Dilution	Validation
Mouse monoclonal anti alpha tubulin (clone B-5-1-2)	Sigma Aldrich	Cat# T6074	1:5000	Independent Antibody Verification – Demonstrating antibody specificity through the use of multiple antibodies against target in IHC or ICC. (https://www.sigmaaldrich.com/DE/de/technical-documents/technical-article/protein-biology/immunohistochemistry/antibody-enhanced-validation)
		RRID:AB_477582
Mouse monoclonal anti Living Colors, (JL-8), (anti-GFP)	Clontech Laboratories, Inc./Takara Bio	Cat# 632380	1:5000	The quality and performance of this lot of Living Colors A.v. Monoclonal Antibody (JL-8) was tested by Western blot analysis using lysate made from a HEK 293 cell line stably expressing AcGFP1. After cells were collected and lysed using SDS sample buffer, the lysate (10 μl; equivalent to 35,000 cells) was electrophoresed on a 12% SDSpolyacrylamide gel and transferred to a nitrocellulose membrane.…
		RRID:AB_10013427
Living Colors® DsRed Monoclonal Antibody	Clontech Laboratories, Inc./Takara Bio	Cat# 632393 RRID:AB_2801258	1:5000	The quality and performance of this lot of antibody was tested by Western blot analysis using lysate made from a HEK 293 cell line stably expressing DsRed Express. After cells were collected and lysed using SDS sample buffer, the lysate (10 μl; equivalent to 35,000 cells) was electrophoresed on a 12% SDS-polyacrylamide gel and transferred to a nitrocellulose membrane.The blot was probed with the …
Anti-CDC-48.1	Biogenes; Berlin	N/A – custom antibody	1:50000
Anti-SEL-1	Sommer-lab, Berlin	N/A – custom antibody	1:8000
Anti-Ago2 monoclonal (western blotting) (C34C6)	Cell Signaling	Cat# 2897	1:10000	No rating or validation information has been found for Rabbit Anti-Argonaute 2 Monoclonal Antibody, Unconjugated, Clone C34C6.
		RRID:AB_2096291
Anti-Ago2 monoclonal (UV-CLIP) (2D4)	Fujifilm Wako Chemicals	Cat# 014-22023	20 µl per CLIP reaction	No rating or validation information has been found for Anti-Argonaute 2 Monoclonal Antibody (2D4)
		RRID:AB_1106837
Anti-alpha (orsay virus)	Wang-lab, Washington	N/A	1:2000
IRDye® 800CW Donkey anti-Mouse IgG (H + L)	LI-COR Biosciences	Cat# 926-32212	1:10000
		RRID:AB_2716622
IRDye® 800CW Donkey anti-Rabbit IgG (H + L)	LI-COR Biosciences	Cat# 926-32213	1:10000
		RRID:AB_621848
IRDye® 680 Donkey anti-Mouse IgG (H + L)	LI-COR Biosciences	Cat# 962-32222	1:10000
		RRID:AB_621844
IRDye® 680 Donkey anti-Rabbit IgG (H + L)	LI-COR Biosciences	Cat# 962-32223	1:10000
		RRID:AB_621845

## Sheet: Supplementary Table 3
Supplementary Table 3 Oligonucleotides used in this study.
Name	5‘-3‘ sequence	Source
gfp fwd	ATGAGTAAAGGAGAAGAACTTTTC	N/A
gfp rev	CCTTCAAACTTGACTTCAGC	N/A
hsp-4 fwd	AGTTGAAATCATCGCCAACG	N/A
hsp-4 rev	GCCCAATCAGACGCTTGG	N/A
spliced xbp-1 fwd	TGCCTTTGAATCAGCAGTGG	N/A
spliced xbp-1 rev	ACCGTCTGCTCCTTCCTCAATG	N/A
sqt-1 fwd	TCGCCACTCTTATGGTATGCT	N/A
sqt-1 rev	TCCATTGGTAGATTGTCTGAACAC	N/A
rol-6 fwd	CGCCAACTTCAGAAGTCTCAC	N/A
rol-6 rev	GCATTGACATTGATTTCCTCCA	N/A
cpl-1 transgene fwd	GCTTCCAACTTTACAAGAAGGGAGTCT	N/A
cpl-1 transgene fwd	CATCTAATTCAACAAGAATTGGGACAACTCC	N/A
asp-12 fwd	GAGTATGATCCGAGCTTAAATCCA	N/A
asp-12 rev	CTAACTTTAAGAATGACGCTGCTG	N/A
pas-7 fwd	CAATGCAGGAACAATGATTGC	N/A
pas-7 rev	TCTTGGATTAGCGTTATCAGTG	N/A
cpl-1 fwd	GGCTCCATTCAATGTTCAGG	N/A
cpl-1 rev	TGGTTGTCACGAATGTACTC	N/A
RNA1 orsay fwd	TGGATCCAACGCCGTTAAC	N/A
RNA1 orsay rev	CGATTTGCAGTGGCTTGCT	N/A
cdc-42 fwd	CTGCTGGACAGGAAGATTACG	N/A
cdc-42 rev	CTCGGACATTCTCGAATGAAG	N/A
pmp-3 fwd	GTTCCCGTGTTCATCACTCAT	N/A
pmp-3 rev	ACACCGTCGAGAAGCTGTAGA	N/A
18S rRNA fwd	GAGACGGCTACCACATCTAAG	N/A
18S rRNA rev	ATACGCTAGTGGAGCTGGA	N/A
ATM fwd	ACTGTCAACTTCGGGGACACC	N/A
ATM rev	TCATCAGCAGCACCCAGCTGG	N/A
Rpl19 fwd	CTGATCAAGGATGGGCTGAT	N/A
Rpl19 rev	GCCGCTATGTACAGACACGA	N/A
Nov fwd	GCCCTTCCAGCCTATAGACC	N/A
Nov rev	GGATTTCTTGGTGCGGAGAC	N/A
C1rl fwd	GGAGTTTGTATCTTCTGGTAGGAG	N/A
C1rl rev	GCTAAGTGTCCCTGTCTGGT	N/A
Mertk fwd	CTGGGTGAAGGAGAGTTTGG	N/A
Mertk rev	ACATTTGGGTGGTTGAAGTC	N/A
BiP fwd	TCAGCATCAAGCAAGGATTG	N/A
BiP rev	AAGCCGTGGAGAAGATCTGA	N/A
18S rRNA mouse fwd	ACCCGTTGAACCCCATTCGTGA	N/A
18S rRNA mouse rev	GCCTCACTAAACCATCCAATCGG	N/A
28S rRNA mouse fwd	CCGTGCCTTGGAAAGCGTCGC	N/A
28S rRNA mouse rev	CAGAGGCTGTTCACCTTGGA	N/A

## Sheet: S4 Figure 3a, target list
RNA sequencing results of cpl-1* expressing worms compared to WT and cpl-1WT expressing worms, respectively. The cut-off for filtering of upregulated constructs was performed with p-value ≤ 0.05
#	ensembl_gene_id	gene
1	WBGene00022033	Y65B4BL.1
2	WBGene00220190	Y65B4BL.1
3	WBGene00004235	ptr-21
4	WBGene00020283	T06A4.3
5	WBGene00020281	T06A4.1
6	WBGene00022517	ZC123.1
7	WBGene00022383	Y95B8A.2
8	WBGene00003548	nas-30
9	WBGene00005002	spp-17
10	WBGene00022274	Y73E7A.8
11	WBGene00022155	Y71G12B.17
12	WBGene00022142	Y71G12B.2
13	WBGene00021464	ugt-31
14	WBGene00020991	W03D8.10
15	WBGene00044796	W03D8.11
16	WBGene00000625	col-48
17	WBGene00000626	col-49
18	WBGene00021835	Y54E10A.17
19	WBGene00020039	R12E2.14
20	WBGene00016605	C43E11.5
21	WBGene00022833	ZK973.4
22	WBGene00021110	W09C3.2
23	WBGene00018594	aman-3
24	WBGene00015634	C09D4.3
25	WBGene00000493	che-14
26	WBGene00000631	col-54
27	WBGene00018001	F33D11.2
28	WBGene00015026	B0207.1
29	WBGene00000634	col-58
30	WBGene00017815	F26B1.1
31	WBGene00194703	F26B1.8
32	WBGene00022591	cuti-1
33	WBGene00020414	T10E9.4
34	WBGene00020413	T10E9.3
35	WBGene00017068	D2092.8
36	WBGene00020659	T21G5.1
37	WBGene00000636	col-60
38	WBGene00000596	col-7
39	WBGene00003552	nas-36
40	WBGene00009143	F26A3.5
41	WBGene00008383	D1081.5
42	WBGene00009670	F43G9.8
43	WBGene00009754	F46A9.1
44	WBGene00008661	F10G8.1
45	WBGene00013895	ZC434.9
46	WBGene00003847	blmp-1
47	WBGene00013716	Y106G6H.1
48	WBGene00010324	F59C6.3
49	WBGene00044646	B0205.14
50	WBGene00013125	clec-92
51	WBGene00013928	clec-94
52	WBGene00007766	C27C7.1
53	WBGene00050875	bah-1
54	WBGene00011059	R06C1.4
55	WBGene00000023	abt-5
56	WBGene00008870	F15H9.1
57	WBGene00007600	C15C6.1
58	WBGene00007601	C15C6.2
59	WBGene00012039	T26E3.6
60	WBGene00004231	ptr-17
61	WBGene00008132	gale-1
62	WBGene00012500	hpo-2
63	WBGene00194659	linc-1
64	WBGene00013865	ZC334.7
65	WBGene00014103	best-26
66	WBGene00014102	best-25
67	WBGene00010578	K04H8.3
68	WBGene00014148	ZK909.3
69	WBGene00022038	Y65B4BL.6
70	WBGene00001725	grl-16
71	WBGene00022032	Y65B4A.9
72	WBGene00000623	col-46
73	WBGene00021213	Y18H1A.9
74	WBGene00044349	Y71G12B.32
75	WBGene00020990	W03D8.9
76	WBGene00021128	W10C8.5
77	WBGene00016839	C50F2.5
78	WBGene00020040	R12E2.15
79	WBGene00020033	R12E2.7
80	WBGene00016329	osr-1
81	WBGene00001067	dpy-5
82	WBGene00206357	C09D4.9
83	WBGene00015442	C04F1.1
84	WBGene00015030	B0207.7
85	WBGene00022751	msrp-2
86	WBGene00022753	ZK484.7
87	WBGene00002258	lbp-6
88	WBGene00000638	col-62
89	WBGene00012138	T28F4.3
90	WBGene00011918	T22C1.8
91	WBGene00000639	col-63
92	WBGene00008652	F10D11.6
93	WBGene00001414	fer-1
94	WBGene00007977	gska-3
95	WBGene00004115	pqn-26
96	WBGene00023490	F36A2.14
97	WBGene00009964	fip-6
98	WBGene00002026	hsp-70
99	WBGene00009261	F30A10.2
100	WBGene00013449	Y67A6A.1
101	WBGene00220261	ZC434.10
102	WBGene00013891	ZC434.3
103	WBGene00044644	B0205.13
104	WBGene00018630	F49D11.6
105	WBGene00013933	clec-99
106	WBGene00014183	ZK1025.3
107	WBGene00003703	nhr-113
108	WBGene00000641	col-65
109	WBGene00004275	W04G5.10,rab-11.2
110	WBGene00012270	W04G5.10,rab-11.2
111	WBGene00044270	F35E2.10
112	WBGene00009416	F35E2.9
113	WBGene00009412	F35E2.5
114	WBGene00173414	vab-10
115	WBGene00006876	vab-10
116	WBGene00012947	Y47H9C.1
117	WBGene00008477	clec-17
118	WBGene00007660	pals-6
119	WBGene00004875	smd-1
120	WBGene00001156	ech-7
121	WBGene00013197	ttm-5
122	WBGene00005017	sqt-2
123	WBGene00020835	T27A1.3,mlt-10
124	WBGene00015646	T27A1.3,mlt-10
125	WBGene00015645	lips-7
126	WBGene00020179	T02H6.9
127	WBGene00018502	F46F5.11
128	WBGene00017869	F28A10.1
129	WBGene00269346	R07C3.17
130	WBGene00021779	Y51H7C.1
131	WBGene00000646	H17B01.2
132	WBGene00015829	math-15
133	WBGene00017703	F22E5.1
134	WBGene00019689	K12H6.9
135	WBGene00021289	Y25C1A.2
136	WBGene00002114	ins-31
137	WBGene00077522	T10D4.15
138	WBGene00015910	C17F4.2
139	WBGene00017179	wht-4
140	WBGene00015855	C16C8.18
141	WBGene00021118	clec-125
142	WBGene00021142	clec-133
143	WBGene00018235	F40E12.2
144	WBGene00018969	F56D3.1
145	WBGene00022763	ZK546.7
146	WBGene00015453	C04G6.13,C04G6.2
147	WBGene00077489	C04G6.13,C04G6.2
148	WBGene00003442	msp-49
149	WBGene00016416	C34F11.5
150	WBGene00022780	ZK622.1
151	WBGene00017392	basl-2
152	WBGene00020803	T25E4.1
153	WBGene00003469	msp-142
154	WBGene00022876	ZK1248.5
155	WBGene00044393	ZK1248.20
156	WBGene00022649	ZK84.1
157	WBGene00020022	gldc-1
158	WBGene00018251	F40H3.3
159	WBGene00020802	btb-2
160	WBGene00020579	T19D12.4
161	WBGene00020576	T19D12.1
162	WBGene00019273	H43E16.1
163	WBGene00018300	F41G3.2,F41G3.3
164	WBGene00018299	F41G3.2,F41G3.3
165	WBGene00022888	rnh-1.1
166	WBGene00006947	wrt-1
167	WBGene00004398	rol-8
168	WBGene00018040	F35D2.2
169	WBGene00004264	qua-1
170	WBGene00010915	M110.7
171	WBGene00009402	F35C11.3
172	WBGene00009904	F49E12.12
173	WBGene00004397	rol-6
174	WBGene00001761	gst-13
175	WBGene00012032	T26C5.2
176	WBGene00014158	ZK938.1
177	WBGene00011277	R53.8
178	WBGene00206354	F27E5.9
179	WBGene00004017	phg-1
180	WBGene00010831	M02G9.2
181	WBGene00010830	M02G9.1
182	WBGene00007415	C07E3.4
183	WBGene00008483	E04D5.4
184	WBGene00010319	F59B10.3
185	WBGene00007560	C14A4.9
186	WBGene00010899	M28.8
187	WBGene00010895	M28.4
188	WBGene00010901	M28.10
189	WBGene00168444	M28.10
190	WBGene00001753	gst-5
191	WBGene00014666	C05D12.3
192	WBGene00007146	B0334.6
193	WBGene00010050	F54D5.4
194	WBGene00008547	F07A11.4
195	WBGene00008741	F13D12.6
196	WBGene00004394	rol-1
197	WBGene00013263	Y57A10A.23
198	WBGene00009394	clec-63
199	WBGene00009395	clec-64
200	WBGene00009396	clec-65
201	WBGene00009397	clec-66
202	WBGene00009398	nspb-11
203	WBGene00010271	F58G1.9
204	WBGene00010266	dct-18
205	WBGene00004232	ptr-18
206	WBGene00008448	E01G4.6
207	WBGene00012199	mltn-3
208	WBGene00012728	Y39G8B.9
209	WBGene00008496	F01D5.6
210	WBGene00013215	Y54G11A.4
211	WBGene00010760	K10H10.4
212	WBGene00007248	catp-4
213	WBGene00007999	tag-297
214	WBGene00000399	cdh-7
215	WBGene00013158	Y53F4B.11
216	WBGene00013171	Y53F4B.25
217	WBGene00013173	Y53F4B.27
218	WBGene00013175	Y53F4B.36
219	WBGene00016022	C23H3.9
220	WBGene00000034	abu-11
221	WBGene00021095	mlt-8
222	WBGene00019929	R07C3.13
223	WBGene00018572	lin-42
224	WBGene00021791	Y51H7C.13
225	WBGene00015601	fbxa-166
226	WBGene00017213	F07E5.8
227	WBGene00018783	cbs-2
228	WBGene00018353	fbxa-182
229	WBGene00045457	F33H12.7
230	WBGene00019684	K12H6.4
231	WBGene00022444	Y110A2AL.7
232	WBGene00022570	sdz-35
233	WBGene00015913	C17F4.7
234	WBGene00021590	Y46D2A.2
235	WBGene00020293	nep-20
236	WBGene00017555	nep-10
237	WBGene00015847	C16C8.9
238	WBGene00000647	col-71
239	WBGene00019858	R03H10.6
240	WBGene00015300	C01F1.5
241	WBGene00015116	pacs-1
242	WBGene00043986	fut-5
243	WBGene00020223	T05A7.6
244	WBGene00017841	F26G1.5
245	WBGene00016358	C33F10.12
246	WBGene00017387	mpst-4
247	WBGene00000606	col-17
248	WBGene00000649	col-73
249	WBGene00003460	msp-71
250	WBGene00019026	F58A6.9
251	WBGene00017218	dct-5
252	WBGene00044395	R12C12.10
253	WBGene00016212	C29F5.3
254	WBGene00020898	T28D9.9
255	WBGene00017560	F18C5.5
256	WBGene00016963	C56C10.6
257	WBGene00018841	F54H5.5
258	WBGene00004058	pmp-1
259	WBGene00017352	F10E7.11
260	WBGene00002008	hsp-4
261	WBGene00018394	F43E2.6
262	WBGene00022892	ZK1290.11
263	WBGene00003730	nhx-2
264	WBGene00000653	col-77
265	WBGene00000615	col-38
266	WBGene00010683	K08F8.7
267	WBGene00007687	C18E9.7
268	WBGene00007688	C18E9.8
269	WBGene00011979	T24B8.5
270	WBGene00004174	abu-14
271	WBGene00009626	F42A8.1
272	WBGene00014244	ZK1307.1
273	WBGene00014253	ZK1320.3
274	WBGene00044158	Y53C12A.8
275	WBGene00086567	C05C10.8
276	WBGene00009948	F52H3.6
277	WBGene00006651	tts-2
278	WBGene00014048	ZK666.8
279	WBGene00010989	R03D7.2
280	WBGene00004300	ram-2
281	WBGene00005016	sqt-1
282	WBGene00012207	W02B12.12
283	WBGene00012464	arrd-7
284	WBGene00016825	C50E10.1
285	WBGene00013279	Y57A10B.7
286	WBGene00012583	clec-4
287	WBGene00004903	snf-4
288	WBGene00009393	clec-62
289	WBGene00010267	lips-9
290	WBGene00012609	Y38F1A.7
291	WBGene00009308	F32A11.3
292	WBGene00008577	F08G2.5
293	WBGene00012727	Y39G8B.7
294	WBGene00008492	F01D5.1
295	WBGene00008493	F01D5.2,F01D5.3
296	WBGene00008494	F01D5.2,F01D5.3
297	WBGene00008495	F01D5.5
298	WBGene00008500	F01D5.10
299	WBGene00013194	Y54E2A.9
300	WBGene00001774	gst-26
301	WBGene00001776	gst-28
302	WBGene00000663	col-88
303	WBGene00016219	pals-24
304	WBGene00016218	pals-23
305	WBGene00019914	clec-150
306	WBGene00022103	cdh-12
307	WBGene00022490	Y119D3B.13
308	WBGene00022497	Y119D3B.21
309	WBGene00044402	Y82E9BL.18
310	WBGene00015241	B0524.2
311	WBGene00021858	Y54F10BM.3
312	WBGene00021020	W04B5.3
313	WBGene00021850	Y54F10AM.6
314	WBGene00019261	H34I24.2
315	WBGene00019260	H34I24.1
316	WBGene00008092	gmeb-3
317	WBGene00011278	R74.2
318	WBGene00000512	ckb-2
319	WBGene00011112	R07E5.4
320	WBGene00168627	R07E5.4
321	WBGene00011414	T04A8.13
322	WBGene00016440	gipc-1
323	WBGene00003055	lon-1
324	WBGene00018965	F56D2.3
325	WBGene00016196	C28H8.5
326	WBGene00018253	F40H6.1
327	WBGene00017751	F23F12.3
328	WBGene00021503	ctsa-2
329	WBGene00018997	F57B9.3
330	WBGene00022732	ZK418.2
331	WBGene00017271	F08F8.6
332	WBGene00022102	Y69F12A.1
333	WBGene00044448	ZK783.6
334	WBGene00015335	acdh-6
335	WBGene00010314	F59B2.12
336	WBGene00013979	ZK507.3
337	WBGene00014755	F40F12.8
338	WBGene00010547	K03H1.12
339	WBGene00171929	K03H1.12
340	WBGene00045242	C05B5.11
341	WBGene00003482	mua-3
342	WBGene00001633	gly-8
343	WBGene00012754	Y41C4A.7
344	WBGene00004165	pqn-84
345	WBGene00000670	col-95
346	WBGene00270321	Y41C4A.32
347	WBGene00013559	Y75B8A.28
348	WBGene00012711	Y39E4A.1
349	WBGene00004906	snf-7
350	WBGene00003520	nas-1
351	WBGene00004796	sid-2
352	WBGene00012307	W06F12.3
353	WBGene00010661	tyr-2
354	WBGene00019184	H10E21.4
355	WBGene00017937	F30H5.3
356	WBGene00002269	lec-6
357	WBGene00020560	T19C3.2
358	WBGene00020551	T17H7.7
359	WBGene00004922	snt-2
360	WBGene00020760	T24C4.4
361	WBGene00019912	R06B10.1
362	WBGene00021339	Y34F4.4
363	WBGene00013837	fbxa-30
364	WBGene00022327	fbxa-15
365	WBGene00021252	cht-4
366	WBGene00021261	Y22D7AR.7
367	WBGene00021262	fbxa-74
368	WBGene00021265	Y22D7AR.12
369	WBGene00019150	H04J21.1
370	WBGene00017106	E02H9.9
371	WBGene00021852	Y54F10AM.8
372	WBGene00021805	Y53G8AM.5
373	WBGene00008091	C44F1.1
374	WBGene00011260	cnnm-5
375	WBGene00012379	Y1A5A.1
376	WBGene00002038	hum-5
377	WBGene00001944	his-70
378	WBGene00010904	ugt-62
379	WBGene00004118	pqn-29
380	WBGene00007169	B0393.4
381	WBGene00017806	F26A1.8
382	WBGene00017808	nspd-9
383	WBGene00016447	msd-4
384	WBGene00016451	clec-6
385	WBGene00018562	F47D12.6
386	WBGene00020066	dhhc-5
387	WBGene00004133	abu-13
388	WBGene00019812	R01H2.4
389	WBGene00022736	ZK418.7
390	WBGene00015103	B0280.7
391	WBGene00015106	B0280.11
392	WBGene00003497	mup-4
393	WBGene00020202	T04A6.3
394	WBGene00044447	ZK688.10
395	WBGene00019682	K12H4.7
396	WBGene00006628	tsp-2
397	WBGene00006627	tsp-1
398	WBGene00000666	col-91
399	WBGene00017323	F09G8.10,mps-4
400	WBGene00044444	F09G8.10,mps-4
401	WBGene00022507	ZC21.8
402	WBGene00015522	C06E1.7
403	WBGene00018418	F44E2.4
404	WBGene00010573	K04H4.2
405	WBGene00007611	C15H7.4
406	WBGene00003571	ncx-6
407	WBGene00006449	alg-4
408	WBGene00001603	gln-2
409	WBGene00011808	T16G12.7
410	WBGene00011803	T16G12.1
411	WBGene00044222	T16G12.10
412	WBGene00002186	kel-10
413	WBGene00014229	ZK1128.3
414	WBGene00012965	fipr-17
415	WBGene00001246	elo-8
416	WBGene00001724	grl-15
417	WBGene00007210	agmo-1
418	WBGene00012547	Y37D8A.5
419	WBGene00000672	col-97
420	WBGene00010072	F54F12.1
421	WBGene00000067	act-5
422	WBGene00017577	F18F11.4
423	WBGene00021010	W03G1.2
424	WBGene00044457	C18H7.11
425	WBGene00019368	K03H6.2
426	WBGene00000681	col-107
427	WBGene00016425	C34H4.2
428	WBGene00021518	hpo-6
429	WBGene00022090	Y69A2AR.19
430	WBGene00044488	Y54G2A.45,Y54G2A.76
431	WBGene00235268	Y54G2A.45,Y54G2A.76
432	WBGene00021872	clec-85
433	WBGene00021870	samt-1
434	WBGene00021869	vrp-1
435	WBGene00018143	oac-23
436	WBGene00018971	clec-67
437	WBGene00021583	clec-72
438	WBGene00018643	drd-50
439	WBGene00019531	scrm-5
440	WBGene00001074	dpy-13
441	WBGene00020972	trpl-2
442	WBGene00017591	F19C7.1
443	WBGene00044620	bus-4
444	WBGene00020356	T08B6.9
445	WBGene00020353	T08B6.4
446	WBGene00021178	Y9C9A.8
447	WBGene00017112	E03H12.5
448	WBGene00022705	ZK354.2
449	WBGene00018314	F41H10.1
450	WBGene00016956	C55C3.6
451	WBGene00016953	C55C3.3
452	WBGene00019154	glf-1
453	WBGene00000256	bli-6
454	WBGene00018165	F38A5.8
455	WBGene00015280	C01B10.6
456	WBGene00015933	C17H12.8
457	WBGene00167648	C17H12.8
458	WBGene00019213	H20E11.1
459	WBGene00020235	T05A12.4
460	WBGene00016085	C25A8.5
461	WBGene00022622	ZC477.10
462	WBGene00006052	ssq-3
463	WBGene00016596	C42D4.3
464	WBGene00017052	D2024.4
465	WBGene00017416	F13B6.1
466	WBGene00017991	clec-180
467	WBGene00000603	col-14
468	WBGene00016130	C26B2.8
469	WBGene00017542	F17E9.5
470	WBGene00016179	C28C12.3
471	WBGene00255375	F08B4.8
472	WBGene00019229	ipla-5
473	WBGene00012120	T28C6.5
474	WBGene00008272	C53B4.2
475	WBGene00000266	bre-1
476	WBGene00008277	mltn-12
477	WBGene00009075	F23B2.7
478	WBGene00009884	F49C12.15
479	WBGene00007506	C10C5.2
480	WBGene00044107	F58G6.9
481	WBGene00010274	F58G6.3
482	WBGene00010277	F58G6.7
483	WBGene00011748	T13F2.9
484	WBGene00009685	F44D12.8
485	WBGene00009683	F44D12.6
486	WBGene00012173	W01B6.6
487	WBGene00007308	C04G2.9
488	WBGene00008512	F01G10.10
489	WBGene00012782	Y43C5A.2
490	WBGene00011222	R10H10.3
491	WBGene00008485	ugt-43
492	WBGene00008486	ugt-44
493	WBGene00011594	T07G12.3
494	WBGene00011290	R102.3
495	WBGene00001730	grl-21
496	WBGene00012012	T25B9.6
497	WBGene00014006	ZK596.1
498	WBGene00013474	Y69E1A.2
499	WBGene00013478	Y69E1A.8
500	WBGene00008776	F13H10.5
501	WBGene00000699	col-125
502	WBGene00014085	ZK809.1
503	WBGene00011910	alg-3
504	WBGene00012163	VZK822L.2
505	WBGene00004971	spe-17
506	WBGene00008967	F20B10.3
507	WBGene00007733	smz-1
508	WBGene00010673	K08E7.5
509	WBGene00007778	C27D8.2
510	WBGene00014138	clec-186
511	WBGene00007867	C32H11.4
512	WBGene00010128	F55G11.8
513	WBGene00010125	dod-22
514	WBGene00010124	F55G11.4
515	WBGene00168659	F55G11.4
516	WBGene00010745	dod-17
517	WBGene00008030	scl-8
518	WBGene00003533	nas-14
519	WBGene00012189	W02A2.4
520	WBGene00008123	ent-4
521	WBGene00167804	ent-4
522	WBGene00010793	LLC1.2
523	WBGene00012087	T27E7.1
524	WBGene00044741	Y57G11C.52
525	WBGene00013654	Y105C5B.15
526	WBGene00013120	fipr-28
527	WBGene00013785	nep-23
528	WBGene00008194	C49C3.4
529	WBGene00008201	C49C3.11
530	WBGene00007823	C30H6.5
531	WBGene00001071	dpy-9
532	WBGene00001099	dsc-4
533	WBGene00019660	K11H12.4
534	WBGene00021931	Y55F3AM.14
535	WBGene00000678	col-104
536	WBGene00000683	col-109
537	WBGene00016027	C23H5.8
538	WBGene00022382	Y94H6A.10
539	WBGene00021889	Y54G2A.24
540	WBGene00044469	clec-173
541	WBGene00001119	dyf-3
542	WBGene00021381	Y37E11B.10
543	WBGene00021579	clec-73
544	WBGene00016435	C35B1.5
545	WBGene00018647	F49F1.7
546	WBGene00019951	R08C7.8
547	WBGene00022679	ZK180.5
548	WBGene00022680	ZK180.6
549	WBGene00015630	C09B9.7
550	WBGene00018124	F36H12.10
551	WBGene00018127	F36H12.14
552	WBGene00022709	ZK354.8
553	WBGene00021160	gba-4
554	WBGene00047837	gba-4
555	WBGene00047854	gba-4
556	WBGene00166444	gba-4
557	WBGene00001244	elo-6
558	WBGene00004992	spp-7
559	WBGene00020435	T11F8.4
560	WBGene00016542	C39H7.4
561	WBGene00016954	C55C3.4
562	WBGene00019515	ugt-19
563	WBGene00168065	ugt-19
564	WBGene00000535	cpi-1
565	WBGene00022229	Y73B6A.2
566	WBGene00015932	C17H12.6
567	WBGene00016598	C42D4.13
568	WBGene00001713	grl-4
569	WBGene00018350	ifo-1
570	WBGene00017417	F13B6.2
571	WBGene00017998	F33D4.6
572	WBGene00016382	C33H5.16
573	WBGene00002208	kin-26
574	WBGene00019021	F57H12.6
575	WBGene00020139	T01B11.2
576	WBGene00020140	ant-1.4
577	WBGene00022008	Y59H11AM.4
578	WBGene00016769	C49C8.5
579	WBGene00166340	C49C8.5
580	WBGene00000691	col-117
581	WBGene00003958	pcp-3
582	WBGene00003957	pcp-2
583	WBGene00012429	Y11D7A.5
584	WBGene00012433	Y11D7A.9
585	WBGene00000694	col-120
586	WBGene00011856	T20D3.2
587	WBGene00007888	ttr-9
588	WBGene00002090	ins-7
589	WBGene00014996	ZK1251.5
590	WBGene00010485	ant-1.3
591	WBGene00010634	K07F5.6
592	WBGene00006056	sss-1
593	WBGene00009681	gipc-2
594	WBGene00001204	egl-38,spch-1
595	WBGene00007307	egl-38,spch-1
596	WBGene00003434	msp-38
597	WBGene00008508	F01G10.5
598	WBGene00011172	R09E10.2
599	WBGene00008487	F01D4.3
600	WBGene00007264	C02F4.4
601	WBGene00011182	R09H10.5
602	WBGene00012011	T25B9.5
603	WBGene00013473	Y69E1A.1
604	WBGene00010885	M7.9
605	WBGene00007337	C05C12.5
606	WBGene00007515	C10C6.7
607	WBGene00004025	phy-2
608	WBGene00019580	oac-58
609	WBGene00009217	spe-45
610	WBGene00000704	col-130
611	WBGene00007987	C36H8.1
612	WBGene00014136	ZK896.5
613	WBGene00165836	ZK896.5
614	WBGene00014135	ZK896.4
615	WBGene00014134	ZK896.3
616	WBGene00010660	K08D8.6
617	WBGene00010658	K08D8.4
618	WBGene00010659	K08D8.5
619	WBGene00007868	C32H11.5
620	WBGene00007875	dod-24
621	WBGene00010123	F55G11.2
622	WBGene00010749	K10D11.5
623	WBGene00008623	F09E8.1
624	WBGene00004156	pqn-74
625	WBGene00013379	Y62E10A.13
626	WBGene00010714	mam-3
627	WBGene00007461	C08F11.14
628	WBGene00012540	Y37A1B.7
629	WBGene00000707	col-133
630	WBGene00013452	Y67A10A.3
631	WBGene00010086	F55B11.4
632	WBGene00013290	Y57G11A.2
633	WBGene00171581	Y57G11A.2
634	WBGene00001066	dpy-4
635	WBGene00013651	Y105C5B.11
636	WBGene00000710	col-137
637	WBGene00000711	col-138
638	WBGene00008199	C49C3.9
639	WBGene00166011	C49C3.9
640	WBGene00001240	elo-2
641	WBGene00015152	B0348.2
642	WBGene00020707	wago-10
643	WBGene00022642	lipl-5
644	WBGene00015259	dod-20
645	WBGene00019744	M02H5.8
646	WBGene00015759	C14C6.5
647	WBGene00004230	ptr-16
648	WBGene00020662	T21H3.1
649	WBGene00004139	pqn-54
650	WBGene00018706	F52F10.2
651	WBGene00020280	T06A1.5
652	WBGene00018096	clec-207
653	WBGene00018097	clec-208
654	WBGene00001758	gst-10
655	WBGene00018760	irg-3
656	WBGene00018823	F54E2.1
657	WBGene00020870	T28A11.3
658	WBGene00006127	F35F10.5,str-64
659	WBGene00018055	F35F10.5,str-64
660	WBGene00015879	C17B7.5
661	WBGene00020615	T20D4.9
662	WBGene00019564	K09D9.1
663	WBGene00016785	C49G7.7
664	WBGene00077593	C49G7.12
665	WBGene00044533	F41F3.8
666	WBGene00019839	R02F11.1
667	WBGene00015339	C02E7.6
668	WBGene00004099	abu-15
669	WBGene00017772	clec-1
670	WBGene00000893	cyn-17
671	WBGene00015422	C04E6.5
672	WBGene00015421	C04E6.4
673	WBGene00019667	K12B6.2
674	WBGene00018488	acs-1
675	WBGene00170992	acs-1
676	WBGene00001428	fkb-3
677	WBGene00017788	F25E5.7
678	WBGene00017784	F25E5.3
679	WBGene00017783	F25E5.2
680	WBGene00022654	ZK105.3
681	WBGene00018398	sptl-2
682	WBGene00022628	ZC513.3
683	WBGene00022627	ZC513.2
684	WBGene00005648	srp-7
685	WBGene00020945	clec-219
686	WBGene00018178	F38E1.3
687	WBGene00044696	F52E1.14
688	WBGene00196063	asns-1
689	WBGene00003816	asns-1
690	WBGene00001694	grd-5
691	WBGene00018284	F41E6.1
692	WBGene00006760	unc-23
693	WBGene00015058	B0222.10
694	WBGene00001695	grd-6
695	WBGene00008230	pfk-1.2
696	WBGene00008231	tag-329
697	WBGene00004146	pqn-63
698	WBGene00011536	T06E4.9
699	WBGene00077691	T06E4.14
700	WBGene00000719	col-146
701	WBGene00077697	F58E6.13
702	WBGene00003090	lys-1
703	WBGene00007097	B0024.4
704	WBGene00004098	pqn-2
705	WBGene00044016	C35A5.10
706	WBGene00008105	C45B11.2
707	WBGene00011831	T19B10.2
708	WBGene00000727	col-154
709	WBGene00000730	col-157
710	WBGene00003075	lrx-1
711	WBGene00006539	tbb-6
712	WBGene00010092	F55C5.2
713	WBGene00005018	sqt-3
714	WBGene00003738	nid-1
715	WBGene00008851	F15B9.8
716	WBGene00008850	F15B9.6
717	WBGene00009982	F53F1.4
718	WBGene00009983	cut-2
719	WBGene00000735	col-162
720	WBGene00003543	nas-24
721	WBGene00008988	F20G2.5
722	WBGene00009971	F53C11.1
723	WBGene00011929	T22G5.1
724	WBGene00011190	swt-6
725	WBGene00008390	D1086.3
726	WBGene00009605	F40G12.10
727	WBGene00009811	F47B8.10
728	WBGene00006057	F47B8.10
729	WBGene00009079	F23B12.1
730	WBGene00008590	F08H9.2
731	WBGene00013053	Y50E8A.10
732	WBGene00013887	nspa-5
733	WBGene00007717	C25D7.5
734	WBGene00007230	C01G10.1
735	WBGene00007807	C29F3.7
736	WBGene00009487	clec-232
737	WBGene00009488	oac-20
738	WBGene00009489	F36G9.13
739	WBGene00007381	C06C6.7
740	WBGene00009030	clec-233
741	WBGene00007829	oac-5
742	WBGene00007833	oac-6
743	WBGene00012346	W08G11.1
744	WBGene00008727	F13A7.12
745	WBGene00011619	T08G3.7
746	WBGene00013495	clec-236
747	WBGene00013939	ZK218.5
748	WBGene00011844	T19C9.8
749	WBGene00010296	dgat-2
750	WBGene00004003	pgp-9
751	WBGene00045416	Y37H2A.14
752	WBGene00013069	Y51A2B.5
753	WBGene00013484	Y69H2.9
754	WBGene00077451	Y69H2.9
755	WBGene00008068	sdz-6
756	WBGene00012809	Y43F8A.2
757	WBGene00012249	W04E12.4
758	WBGene00219631	Y113G7B.27
759	WBGene00195241	Y113G7B.27
760	WBGene00013771	Y113G7C.1
761	WBGene00001691	grd-2
762	WBGene00000022	abt-4
763	WBGene00022644	dod-19
764	WBGene00022645	ZK6.11
765	WBGene00022287	Y75B7AR.1
766	WBGene00020017	R12A1.3
767	WBGene00018708	oac-32
768	WBGene00194908	F22F7.8
769	WBGene00017501	pud-3
770	WBGene00003096	lys-7
771	WBGene00001736	grl-27
772	WBGene00019967	cyp-33C8
773	WBGene00016788	C49G7.10
774	WBGene00001714	grl-5
775	WBGene00021627	Y47D7A.15
776	WBGene00021625	Y47D7A.13
777	WBGene00018297	F41F3.3
778	WBGene00019236	H23N18.5
779	WBGene00015340	C02E7.7
780	WBGene00019644	cpt-4
781	WBGene00019646	K11D12.6
782	WBGene00021975	Y58A7A.1
783	WBGene00000029	abu-6
784	WBGene00016862	C52A10.1
785	WBGene00016431	C35A11.4
786	WBGene00019756	M03E7.4
787	WBGene00004104	pqn-13
788	WBGene00021389	Y38A10A.2
789	WBGene00001581	gfi-1
790	WBGene00019017	F57F4.4
791	WBGene00002273	lec-10
792	WBGene00022848	ZK1055.7
793	WBGene00175027	W02F12.8
794	WBGene00006801	unc-68
795	WBGene00005188	srg-31
796	WBGene00017791	try-8
797	WBGene00000620	col-43
798	WBGene00015859	C16D9.4
799	WBGene00015860	C16D9.5
800	WBGene00018292	F41E6.11
801	WBGene00000717	col-144
802	WBGene00000718	col-145
803	WBGene00000599	col-10
804	WBGene00008556	F07D3.3
805	WBGene00010597	K06A4.7
806	WBGene00011537	T06E4.10
807	WBGene00044011	T06E4.12
808	WBGene00003091	lys-2
809	WBGene00003092	lys-3
810	WBGene00000723	col-150
811	WBGene00000024	abu-1
812	WBGene00008875	F15H10.8
813	WBGene00000601	col-12
814	WBGene00044024	C35A5.11
815	WBGene00011895	T21C9.9
816	WBGene00009237	F28H7.3
817	WBGene00008376	D1054.9
818	WBGene00008916	clec-221
819	WBGene00001716	grl-7
820	WBGene00000728	col-155
821	WBGene00008258	mans-2
822	WBGene00010468	K01D12.9
823	WBGene00010470	cdr-4
824	WBGene00008296	cdr-2
825	WBGene00001429	fkb-4
826	WBGene00219208	B0365.9
827	WBGene00007153	clec-41
828	WBGene00045488	F57B1.9
829	WBGene00000732	col-159
830	WBGene00000734	col-161
831	WBGene00009431	dct-17
832	WBGene00009429	irg-5
833	WBGene00009433	F35E12.9
834	WBGene00009432	cld-9
835	WBGene00011624	T08G5.3
836	WBGene00013874	ZC376.2
837	WBGene00011795	T16A9.5
838	WBGene00044109	K02E11.10
839	WBGene00001170	egl-1
840	WBGene00044216	C47E8.10
841	WBGene00011133	R08A2.2
842	WBGene00011132	R08A2.1
843	WBGene00013052	scrm-7
844	WBGene00000783	cpr-3
845	WBGene00006954	wrt-8
846	WBGene00007806	clec-230
847	WBGene00001786	gst-38
848	WBGene00195170	linc-61
849	WBGene00001770	gst-22
850	WBGene00011752	fbxa-2
851	WBGene00008725	F13A7.7
852	WBGene00008726	F13A7.11
853	WBGene00009154	F26D2.16
854	WBGene00012518	comt-2
855	WBGene00008620	F09C6.10
856	WBGene00013352	lon-8
857	WBGene00194695	B0462.5
858	WBGene00013068	Y51A2B.4
859	WBGene00013070	Y51A2B.6
860	WBGene00013076	Y51A2D.8
861	WBGene00012683	asp-17
862	WBGene00009016	F21D9.2
863	WBGene00007177	oac-1
864	WBGene00012253	clec-50
865	WBGene00003959	pcp-4
866	WBGene00013747	spe-19
867	WBGene00008944	F19B2.5
868	WBGene00012615	dct-16
869	WBGene00011393	T03D8.6
870	WBGene00009104	F25C8.1
871	WBGene00020083	R57.2
872	WBGene00018682	aagr-4
873	WBGene00003554	nas-38
874	WBGene00003534	nas-15
875	WBGene00018984	F56F10.1
876	WBGene00019272	H42K12.3
877	WBGene00019146	H02F09.3
878	WBGene00006955	wrt-9
879	WBGene00018656	F49H12.5
880	WBGene00020194	T03G6.1
881	WBGene00018744	F53B3.6
882	WBGene00019738	clec-265
883	WBGene00006952	wrt-6
884	WBGene00015713	C12D12.1
885	WBGene00000033	abu-10
886	WBGene00019957	R08E3.1
887	WBGene00022612	ZC449.2
888	WBGene00022611	ZC449.1
889	WBGene00022024	Y64H9A.2
890	WBGene00021326	Y34B4A.10
891	WBGene00021322	Y34B4A.6
892	WBGene00021325	Y34B4A.9
893	WBGene00021321	Y34B4A.5
894	WBGene00016134	C26B9.5
895	WBGene00016133	C26B9.3
896	WBGene00016106	C25F6.7
897	WBGene00044623	bus-8
898	WBGene00045269	F46G11.6
899	WBGene00018640	F49E10.2
900	WBGene00017716	F22F4.1
901	WBGene00000739	col-166
902	WBGene00000740	col-167
903	WBGene00000741	col-168
904	WBGene00000742	col-169
905	WBGene00000743	col-170
906	WBGene00003877	pept-1
907	WBGene00000745	col-172
908	WBGene00015169	B0403.5
909	WBGene00000747	col-174
910	WBGene00001169	eef-1A.2
911	WBGene00194670	K07E3.9
912	WBGene00017420	F13B9.2
913	WBGene00001703	grd-14
914	WBGene00019148	H03E18.1
915	WBGene00003981	pes-8
916	WBGene00007516	gpx-5
917	WBGene00002271	lec-8
918	WBGene00138711	R07B1.13
919	WBGene00013866	cbs-1
920	WBGene00000930	dao-4
921	WBGene00000749	col-176
922	WBGene00011107	R07E3.6
923	WBGene00009818	acbp-3
924	WBGene00000522	clc-1
925	WBGene00012261	lpr-3
926	WBGene00012255	lpr-6
927	WBGene00012256	lpr-5
928	WBGene00012257	lpr-4
929	WBGene00001690	grd-1
930	WBGene00008449	E01G6.1
931	WBGene00010998	R03G8.3
932	WBGene00010605	K06G5.1
933	WBGene00009573	F40E10.5
934	WBGene00000902	daf-6
935	WBGene00009561	F39D8.3
936	WBGene00014039	ZK662.2
937	WBGene00045494	ZK662.6
938	WBGene00015546	C06G1.2
939	WBGene00015545	C06G1.1
940	WBGene00017726	F22H10.2
941	WBGene00002272	lec-9
942	WBGene00004127	abu-12
943	WBGene00015141	ugt-46
944	WBGene00015142	B0310.6
945	WBGene00002056	ifc-2
946	WBGene00002058	ifd-2
947	WBGene00003104	mab-7
948	WBGene00016644	abhd-3.2
949	WBGene00018945	F56C3.8
950	WBGene00022415	Y102A11A.5
951	WBGene00001065	dpy-3
952	WBGene00017892	F28B4.3
953	WBGene00018237	irg-7
954	WBGene00020846	T27A10.6
955	WBGene00018026	F35A5.4
956	WBGene00044724	R02E4.3
957	WBGene00017307	F09F9.2
958	WBGene00022747	ZK470.6
959	WBGene00000039	acn-1
960	WBGene00002983	lgx-1
961	WBGene00004219	ptr-4
962	WBGene00015782	C14F11.7
963	WBGene00015781	C14F11.6
964	WBGene00020421	T10E10.4
965	WBGene00019619	asp-14,fah-1
966	WBGene00019620	asp-14,fah-1
967	WBGene00000746	col-173
968	WBGene00015168	pdi-6
969	WBGene00006351	sur-5
970	WBGene00001069	dpy-7
971	WBGene00018487	F46C8.8
972	WBGene00004998	spp-13
973	WBGene00002057	ifd-1
974	WBGene00016190	C28G1.5
975	WBGene00000748	col-175
976	WBGene00007938	C34F6.1
977	WBGene00002037	hum-4
978	WBGene00012018	T25C12.3
979	WBGene00000753	col-180
980	WBGene00008960	F19H6.5
981	WBGene00007344	C05E7.2
982	WBGene00007343	C05E7.1
983	WBGene00000217	asp-4
984	WBGene00008215	C49F8.3
985	WBGene00007903	lgc-21
986	WBGene00007530	C11H1.5
987	WBGene00012445	Y16B4A.2
988	WBGene00008607	F09B12.3
989	WBGene00008605	mlt-9
990	WBGene00009787	F46F2.3
991	WBGene00006950	wrt-4
992	WBGene00008621	F09C8.1
993	WBGene00003485	mua-6
994	WBGene00018031	F35B3.4
995	WBGene00020813	T25G12.6
996	WBGene00021500	Y40C7B.4

## Sheet: S4 Figure 3a, background list
RNA sequencing results of cpl-1* expressing worms compared to WT and cpl-1WT expressing worms, respectively.
#	ensembl_gene_id	gene
1	WBGene00022276	nlp-40
2	WBGene00022275	Y74C9A.1
3	WBGene00044345	Y48G1C.12
4	WBGene00021677	pgs-1
5	WBGene00000812	csk-1
6	WBGene00021683	Y48G1C.10
7	WBGene00021682	Y48G1C.9
8	WBGene00021676	Y48G1C.1
9	WBGene00018773	F53G12.8
10	WBGene00000622	col-45
11	WBGene00004962	spe-8
12	WBGene00003229	mex-3
13	WBGene00018772	F53G12.4
14	WBGene00018958	F56C11.6
15	WBGene00018957	F56C11.5
16	WBGene00000227	atm-1
17	WBGene00021666	Y48G1BL.7
18	WBGene00021662	snpc-3.3
19	WBGene00255594	Y48G1BL.8
20	WBGene00021667	snpc-3.2
21	WBGene00016904	C53D5.3
22	WBGene00016903	marc-4
23	WBGene00016902	C53D5.1
24	WBGene00021660	Y48G1A.4
25	WBGene00000917	daf-25
26	WBGene00021658	Y48G1A.2
27	WBGene00021657	Y48G1A.1
28	WBGene00020091	rnp-8
29	WBGene00006385	taf-4
30	WBGene00021733	otub-2
31	WBGene00015570	C07F11.2
32	WBGene00006593	tol-1
33	WBGene00021026	W04C9.4
34	WBGene00235387	W04C9.8
35	WBGene00021024	W04C9.2
36	WBGene00001814	haf-4
37	WBGene00022034	deps-1
38	WBGene00022033	Y65B4BL.1
39	WBGene00220190	Y65B4BL.1
40	WBGene00022043	psf-3
41	WBGene00022042	icd-2
42	WBGene00007009	wwp-1
43	WBGene00004235	ptr-21
44	WBGene00002393	lpr-1
45	WBGene00022040	Y65B4BR.1
46	WBGene00018921	sago-2
47	WBGene00022028	Y65B4A.4
48	WBGene00022027	vps-20
49	WBGene00022026	Y65B4A.2
50	WBGene00022025	Y65B4A.1
51	WBGene00021215	Y18H1A.11
52	WBGene00021207	Y18H1A.1
53	WBGene00004028	pif-1
54	WBGene00236789	Y18H1A.18
55	WBGene00000624	col-47
56	WBGene00021212	Y18H1A.8
57	WBGene00020283	T06A4.3
58	WBGene00020281	T06A4.1
59	WBGene00022518	zfh-2
60	WBGene00022517	ZC123.1
61	WBGene00022388	Y95B8A.8
62	WBGene00022386	Y95B8A.6
63	WBGene00001678	gpa-16
64	WBGene00022385	Y95B8A.4
65	WBGene00022383	Y95B8A.2
66	WBGene00003548	nas-30
67	WBGene00018786	hmbx-1
68	WBGene00016932	C54G6.3
69	WBGene00005002	spp-17
70	WBGene00021335	spp-23
71	WBGene00021329	Y34D9A.3
72	WBGene00021332	Y34D9A.7
73	WBGene00021331	glrx-10
74	WBGene00021328	npr-23
75	WBGene00001745	gsa-1
76	WBGene00019909	R06A10.1
77	WBGene00044895	R06A10.5
78	WBGene00022837	ceh-45
79	WBGene00004429	rpl-17
80	WBGene00021687	Y48G8AL.7
81	WBGene00004880	smg-2
82	WBGene00021686	Y48G8AL.5
83	WBGene00021685	herc-1
84	WBGene00021692	Y48G8AL.15
85	WBGene00021693	Y48G8AR.2
86	WBGene00003400	dapk-1
87	WBGene00044896	K12C11.5
88	WBGene00019674	K12C11.3
89	WBGene00045052	K12C11.6
90	WBGene00045053	K12C11.7
91	WBGene00004888	smo-1
92	WBGene00022363	Y92H12BL.1
93	WBGene00022366	Y92H12BL.5
94	WBGene00022372	Y92H12BR.7
95	WBGene00022371	set-29
96	WBGene00022369	Y92H12BR.3
97	WBGene00022373	mrpl-15
98	WBGene00004969	spe-15
99	WBGene00018580	F47G6.3
100	WBGene00018579	acs-16
101	WBGene00001115	dyb-1
102	WBGene00022360	Y92H12A.4
103	WBGene00022358	Y92H12A.2
104	WBGene00005077	src-1
105	WBGene00022270	Y73E7A.3
106	WBGene00022269	Y73E7A.2
107	WBGene00044440	adpr-1
108	WBGene00022268	Y73E7A.1
109	WBGene00022274	Y73E7A.8
110	WBGene00022155	Y71G12B.17
111	WBGene00022154	drag-1
112	WBGene00006702	ubc-3
113	WBGene00003080	lsm-6
114	WBGene00022153	Y71G12B.13
115	WBGene00022152	atg-5
116	WBGene00006771	tln-1
117	WBGene00022150	Y71G12B.10
118	WBGene00022149	lin-65
119	WBGene00022148	ddx-27
120	WBGene00220198	Y71G12B.42
121	WBGene00022146	Y71G12B.6
122	WBGene00022144	pghm-1
123	WBGene00022143	Y71G12B.3
124	WBGene00022142	Y71G12B.2
125	WBGene00219766	anr-42
126	WBGene00022141	chaf-2
127	WBGene00016907	C53H9.2
128	WBGene00004441	rpl-27
129	WBGene00001196	egl-30
130	WBGene00220027	egl-30
131	WBGene00001309	emr-1
132	WBGene00003750	nlp-12
133	WBGene00006461	tag-96
134	WBGene00022139	tub-2
135	WBGene00022138	trpp-10
136	WBGene00021766	hex-4
137	WBGene00021765	Y51F10.4
138	WBGene00044438	Y51F10.11
139	WBGene00021764	Y51F10.3
140	WBGene00196465	Y51F10.12
141	WBGene00021763	Y51F10.2
142	WBGene00021237	crtc-1
143	WBGene00021347	rpb-10
144	WBGene00021348	moag-4
145	WBGene00021349	arl-13
146	WBGene00004014	phb-1
147	WBGene00021351	eif-2alpha
148	WBGene00021352	Y37E3.11
149	WBGene00044925	Y37E3.20
150	WBGene00003799	npp-13
151	WBGene00021355	Y37E3.17
152	WBGene00021009	afd-1
153	WBGene00021008	W03F11.5
154	WBGene00017398	slc-17.6
155	WBGene00021458	Y39G10AL.1
156	WBGene00021469	Y39G10AR.11
157	WBGene00021468	epg-2
158	WBGene00021467	Y39G10AR.9
159	WBGene00021476	nsun-4
160	WBGene00021475	tbca-1
161	WBGene00021466	eif-2gamma
162	WBGene00021465	ekl-7
163	WBGene00021464	ugt-31
164	WBGene00021463	zeel-1
165	WBGene00044277	nspa-12
166	WBGene00077563	peel-1
167	WBGene00021460	zwl-1
168	WBGene00017741	F23C8.13
169	WBGene00017733	ubxn-1
170	WBGene00017732	F23C8.3
171	WBGene00017731	F23C8.1
172	WBGene00022282	Y74C10AR.2
173	WBGene00001232	eif-3.I
174	WBGene00021277	Y23H5B.6
175	WBGene00021276	Y23H5B.5
176	WBGene00021275	dmsr-2
177	WBGene00021274	Y23H5B.3
178	WBGene00021273	Y23H5B.2
179	WBGene00021272	Y23H5B.1
180	WBGene00194701	Y23H5B.12
181	WBGene00016950	C55C2.4
182	WBGene00016949	C55C2.3
183	WBGene00006047	ssp-19
184	WBGene00016948	scrt-1
185	WBGene00019461	K07A3.3
186	WBGene00000832	ctn-1
187	WBGene00021271	spe-47
188	WBGene00021270	Y23H5A.3
189	WBGene00021269	Y23H5A.2
190	WBGene00000801	cars-2
191	WBGene00023172	Y23H5A.8
192	WBGene00077781	F40E3.7
193	WBGene00018230	mage-1
194	WBGene00017979	F32B5.6
195	WBGene00017978	msrp-1
196	WBGene00017976	F32B5.2
197	WBGene00017975	F32B5.1
198	WBGene00003006	lin-17
199	WBGene00004920	snr-7
200	WBGene00022127	yop-1
201	WBGene00022126	Y71F9B.2
202	WBGene00022125	Y71F9B.1
203	WBGene00020991	W03D8.10
204	WBGene00020989	W03D8.8
205	WBGene00020988	W03D8.7
206	WBGene00002174	itx-1
207	WBGene00020987	W03D8.5
208	WBGene00044796	W03D8.11
209	WBGene00022115	Y71F9AL.10
210	WBGene00022114	Y71F9AL.9
211	WBGene00022113	Y71F9AL.8
212	WBGene00022112	Y71F9AL.7
213	WBGene00022111	Y71F9AL.6
214	WBGene00001791	gst-43
215	WBGene00022110	Y71F9AL.4
216	WBGene00022108	Y71F9AL.2
217	WBGene00022107	Y71F9AL.1
218	WBGene00022122	trap-1
219	WBGene00003836	nxt-1
220	WBGene00022121	cogc-3
221	WBGene00001046	dnj-28
222	WBGene00021838	Y54E10BL.3
223	WBGene00000625	col-48
224	WBGene00021843	Y54E10BR.4
225	WBGene00021842	Y54E10BR.3
226	WBGene00021841	Y54E10BR.2
227	WBGene00021840	pign-1
228	WBGene00003654	nhr-64
229	WBGene00000626	col-49
230	WBGene00019595	K09H9.2
231	WBGene00021829	mrpl-17
232	WBGene00021828	Y54E10A.6,dnc-6
233	WBGene00021827	Y54E10A.6,dnc-6
234	WBGene00021835	Y54E10A.17
235	WBGene00001481	fog-1
236	WBGene00021826	txl-1
237	WBGene00003258	cogc-1
238	WBGene00021553	tyr-5
239	WBGene00020915	nol-5
240	WBGene00020914	sulp-6
241	WBGene00020913	W01B11.1
242	WBGene00021547	Y44E3A.1
243	WBGene00021039	W05F2.7
244	WBGene00021038	W05F2.6
245	WBGene00021037	fbxa-203
246	WBGene00019362	cdk-2
247	WBGene00019361	K03E5.2
248	WBGene00019360	neto-1
249	WBGene00006440	tag-63
250	WBGene00003422	msh-6
251	WBGene00004978	spg-7
252	WBGene00021638	Y47G6A.9
253	WBGene00000794	crn-1
254	WBGene00021637	Y47G6A.7
255	WBGene00021636	pcaf-1
256	WBGene00021635	Y47G6A.5
257	WBGene00021634	rde-10
258	WBGene00021651	miro-3
259	WBGene00045399	Y47G6A.33
260	WBGene00021633	Y47G6A.3
261	WBGene00044436	Y47G6A.31
262	WBGene00002144	inx-22
263	WBGene00002143	inx-21
264	WBGene00044437	Y47G6A.32
265	WBGene00000284	cah-6
266	WBGene00020901	T28F2.2
267	WBGene00017025	D1037.1
268	WBGene00002042	hus-1
269	WBGene00219678	linc-9
270	WBGene00001601	glh-4
271	WBGene00020467	T12F5.2
272	WBGene00020466	sld-2
273	WBGene00021175	math-46
274	WBGene00022815	asic-1
275	WBGene00016324	C32E8.6
276	WBGene00016323	C32E8.5
277	WBGene00016322	C32E8.4
278	WBGene00016321	tppp-1
279	WBGene00004425	rpl-13
280	WBGene00016320	C32E8.1
281	WBGene00003797	npp-11
282	WBGene00006833	unc-108
283	WBGene00018765	mpc-2
284	WBGene00044423	F53F10.8
285	WBGene00023065	F53F10.8
286	WBGene00018764	F53F10.2
287	WBGene00020192	T03F1.11
288	WBGene00020185	pgk-1
289	WBGene00000764	coq-4
290	WBGene00020184	uba-5
291	WBGene00016837	syf-1
292	WBGene00016836	C50F2.2
293	WBGene00003950	pbs-4
294	WBGene00020653	T21E3.2
295	WBGene00020652	egg-4
296	WBGene00018528	F47B3.4
297	WBGene00018526	F47B3.2
298	WBGene00018525	F47B3.1
299	WBGene00000197	aars-2
300	WBGene00000779	cpn-3
301	WBGene00017908	F28H1.1
302	WBGene00006820	unc-89
303	WBGene00016066	acd-2
304	WBGene00016064	acd-1
305	WBGene00000867	cyb-2.2
306	WBGene00019254	H31G24.3
307	WBGene00003029	lin-44
308	WBGene00017085	E01A2.2
309	WBGene00017084	E01A2.1
310	WBGene00020039	R12E2.14
311	WBGene00002138	inx-16
312	WBGene00002139	inx-17
313	WBGene00004464	rpn-8
314	WBGene00020031	suco-1
315	WBGene00020030	R12E2.1
316	WBGene00004093	ppw-1
317	WBGene00015975	cas-2
318	WBGene00015974	snrp-40.2
319	WBGene00015972	C18E3.3
320	WBGene00015971	swsn-2.2
321	WBGene00015970	C18E3.1
322	WBGene00003516	nab-1
323	WBGene00016605	C43E11.5
324	WBGene00007001	tufm-2
325	WBGene00016608	cogc-5
326	WBGene00016609	C43E11.12
327	WBGene00016603	met-1
328	WBGene00016602	mus-81
329	WBGene00016601	acin-1
330	WBGene00021630	Y47D9A.3
331	WBGene00219754	linc-85
332	WBGene00021629	scpl-3
333	WBGene00021628	Y47D9A.1
334	WBGene00000140	anc-1
335	WBGene00000045	acr-6
336	WBGene00022833	ZK973.4
337	WBGene00022832	pdp-1
338	WBGene00022831	cec-10
339	WBGene00022830	ZK973.1
340	WBGene00000962	T21E12.3,dhc-1
341	WBGene00020655	T21E12.3,dhc-1
342	WBGene00015704	tiam-1
343	WBGene00195180	C41D11.10
344	WBGene00001231	eif-3.H
345	WBGene00016561	eri-6
346	WBGene00020131	gcy-28
347	WBGene00044754	Y119C1B.12
348	WBGene00022469	Y119C1B.3
349	WBGene00022467	Y119C1B.1
350	WBGene00017010	D1007.15
351	WBGene00004113	pqn-24
352	WBGene00017009	D1007.13
353	WBGene00004436	rpl-24.1
354	WBGene00045094	D1007.20
355	WBGene00017007	D1007.10
356	WBGene00017011	D1007.8,eaf-1
357	WBGene00017005	D1007.8,eaf-1
358	WBGene00016654	C44E4.5
359	WBGene00016653	C44E4.4
360	WBGene00170884	C44E4.4
361	WBGene00015008	lmd-2
362	WBGene00015011	B0041.8
363	WBGene00015007	ain-2
364	WBGene00015006	B0041.1
365	WBGene00006791	unc-57
366	WBGene00020212	T04D1.2
367	WBGene00021112	W09C3.4
368	WBGene00021111	W09C3.3
369	WBGene00021110	W09C3.2
370	WBGene00021109	W09C3.1
371	WBGene00015696	C10H11.7
372	WBGene00015695	ugt-26
373	WBGene00015693	ugt-28
374	WBGene00015692	ugt-25
375	WBGene00015691	viln-1
376	WBGene00019768	M04F3.2
377	WBGene00019767	rpa-2
378	WBGene00023067	rpl-41.1
379	WBGene00023068	rpl-41.2
380	WBGene00018798	gnrr-1
381	WBGene00018797	F54D7.2
382	WBGene00019012	F57C9.6
383	WBGene00002034	htp-3
384	WBGene00019011	F57C9.4
385	WBGene00019010	glo-2
386	WBGene00019009	clec-90
387	WBGene00019008	pdxk-1
388	WBGene00017795	F25F8.1
389	WBGene00017674	F21F3.4
390	WBGene00017673	icmt-1
391	WBGene00017672	F21F3.2
392	WBGene00017671	pgal-1
393	WBGene00017676	F21F3.7
394	WBGene00017886	F28B3.5,acl-11
395	WBGene00017888	F28B3.5,acl-11
396	WBGene00017885	dip-2
397	WBGene00021015	enu-3.3
398	WBGene00021014	W03G9.2
399	WBGene00004900	snf-1
400	WBGene00195069	W03G9.10
401	WBGene00003221	mes-3
402	WBGene00001050	dom-3
403	WBGene00006058	sst-20
404	WBGene00018789	F54C1.1
405	WBGene00016730	C46H11.6
406	WBGene00002979	lfe-2
407	WBGene00016728	C46H11.2
408	WBGene00002213	kin-32
409	WBGene00016259	C30F8.3
410	WBGene00022465	ift-20
411	WBGene00022460	use-1
412	WBGene00000001	aap-1
413	WBGene00022459	Y110A7A.9
414	WBGene00022458	prp-31
415	WBGene00022457	Y110A7A.7
416	WBGene00022456	pfkb-1.1
417	WBGene00003475	mtm-1
418	WBGene00022455	tyms-1
419	WBGene00006797	unc-63
420	WBGene00001833	hcp-6
421	WBGene00003792	npp-6,slx-1
422	WBGene00018909	npp-6,slx-1
423	WBGene00000272	bro-1
424	WBGene00018908	fncm-1
425	WBGene00016328	pde-5
426	WBGene00003316	pde-5
427	WBGene00016327	C32E12.1
428	WBGene00015092	mrpl-47
429	WBGene00002583	let-363
430	WBGene00015091	B0261.1
431	WBGene00195057	B0261.9
432	WBGene00018595	fbxa-145
433	WBGene00018594	aman-3
434	WBGene00018865	F55A12.6
435	WBGene00018864	F55A12.5
436	WBGene00000966	dhs-2
437	WBGene00004087	ppk-1
438	WBGene00018863	F55A12.2
439	WBGene00018862	wago-2
440	WBGene00016040	C24A11.1
441	WBGene00017854	F27C1.4
442	WBGene00017853	F27C1.3
443	WBGene00017852	F27C1.2
444	WBGene00017851	F27C1.1
445	WBGene00015634	C09D4.3
446	WBGene00015633	C09D4.2
447	WBGene00015632	C09D4.1
448	WBGene00019075	F59A3.2
449	WBGene00185086	F59A3.12
450	WBGene00194697	F59A3.13
451	WBGene00019074	cpd-1
452	WBGene00006594	tom-1
453	WBGene00019692	M01A10.1
454	WBGene00019712	rmh-1
455	WBGene00019711	M01E11.2
456	WBGene00019710	M01E11.1
457	WBGene00000473	cey-2
458	WBGene00018510	F46F11.7
459	WBGene00018508	F46F11.1
460	WBGene00044616	M01A12.4
461	WBGene00000630	col-53
462	WBGene00004224	ptr-10
463	WBGene00020558	T19B4.5
464	WBGene00001039	dnj-21
465	WBGene00020557	T19B4.3
466	WBGene00003793	npp-7
467	WBGene00020556	pamn-1
468	WBGene00002989	lim-7
469	WBGene00018993	nhr-266
470	WBGene00206363	F56H1.10
471	WBGene00044305	rad-8
472	WBGene00000493	che-14
473	WBGene00020694	dhhc-11
474	WBGene00020693	lron-8
475	WBGene00001856	hil-5
476	WBGene00004393	rnt-1
477	WBGene00003020	lin-35
478	WBGene00016331	obr-4
479	WBGene00269382	F33D11.16
480	WBGene00000436	ceh-12
481	WBGene00000631	col-54
482	WBGene00018001	F33D11.2
483	WBGene00018000	F33D11.1
484	WBGene00016421	cdc-7
485	WBGene00003996	pgp-2
486	WBGene00016420	C34G6.3
487	WBGene00016419	tyr-4
488	WBGene00016418	hpo-27
489	WBGene00000099	air-2
490	WBGene00001676	gpa-14
491	WBGene00015027	B0207.2
492	WBGene00015026	B0207.1
493	WBGene00015501	C06A5.3
494	WBGene00004803	sir-2.4
495	WBGene00015500	C06A5.2
496	WBGene00015499	inst-1
497	WBGene00219778	inst-1
498	WBGene00000814	csn-2
499	WBGene00015001	B0025.4
500	WBGene00006932	vps-34
501	WBGene00016155	C27A12.4
502	WBGene00006492	let-391
503	WBGene00016154	C27A12.2
504	WBGene00023409	mbd-2
505	WBGene00001819	haf-9
506	WBGene00022748	oaz-1
507	WBGene00020840	spch-3
508	WBGene00006044	ssp-16
509	WBGene00044611	T27A3.8
510	WBGene00020839	usp-5
511	WBGene00020838	trak-1
512	WBGene00003878	pept-3
513	WBGene00018980	F56F4.3
514	WBGene00018979	ttr-55,ttr-56
515	WBGene00050896	ttr-55,ttr-56
516	WBGene00018978	ttr-58
517	WBGene00045498	F56F4.8
518	WBGene00020379	T09B4.5
519	WBGene00020378	T09B4.4
520	WBGene00020377	T09B4.3
521	WBGene00020376	T09B4.2
522	WBGene00020375	pigv-1
523	WBGene00020259	T05E7.3
524	WBGene00020258	T05E7.1
525	WBGene00206356	T08B2.15,rbm-5
526	WBGene00020346	T08B2.15,rbm-5
527	WBGene00020345	T08B2.4
528	WBGene00016752	C48E7.7
529	WBGene00016751	C48E7.6
530	WBGene00000583	cof-2
531	WBGene00016754	cebp-2
532	WBGene00003059	lpd-2
533	WBGene00016750	let-611
534	WBGene00016749	C48E7.1
535	WBGene00015687	chdp-1
536	WBGene00015686	C10G11.6
537	WBGene00004068	pnk-1
538	WBGene00015685	C10G11.1
539	WBGene00017817	F26B1.5
540	WBGene00000634	col-58
541	WBGene00002073	ima-2
542	WBGene00017816	hrpk-1
543	WBGene00017815	F26B1.1
544	WBGene00194703	F26B1.8
545	WBGene00000254	bli-4
546	WBGene00019396	K04F10.3
547	WBGene00019395	K04F10.2
548	WBGene00019394	K04F10.1
549	WBGene00019399	K04F10.7
550	WBGene00022586	ZC308.4
551	WBGene00001596	gld-2
552	WBGene00022591	cuti-1
553	WBGene00004721	san-1
554	WBGene00018156	ncbp-1
555	WBGene00004924	snt-4
556	WBGene00003798	npp-12
557	WBGene00019432	knl-2
558	WBGene00019431	K06A5.3
559	WBGene00019430	K06A5.2
560	WBGene00019429	K06A5.1
561	WBGene00016945	sulp-1
562	WBGene00016944	uri-1
563	WBGene00016943	C55B7.3,acdh-1
564	WBGene00016942	C55B7.3,acdh-1
565	WBGene00001627	gly-2
566	WBGene00001599	glh-2
567	WBGene00020414	T10E9.4
568	WBGene00020413	T10E9.3
569	WBGene00020412	T10E9.2
570	WBGene00020411	T10E9.1
571	WBGene00006607	tre-1
572	WBGene00019004	xpg-1
573	WBGene00019003	F57B10.5
574	WBGene00019002	F57B10.4
575	WBGene00019001	ipgm-1
576	WBGene00002783	let-607,try-6
577	WBGene00006624	let-607,try-6
578	WBGene00219955	F48A9.6
579	WBGene00018582	F48A9.2
580	WBGene00018581	F48A9.1
581	WBGene00017067	D2092.6
582	WBGene00006645	tsp-19
583	WBGene00017068	D2092.8
584	WBGene00022633	ZC581.3
585	WBGene00022632	ZC581.2
586	WBGene00022631	nekl-2
587	WBGene00015907	C17F3.1
588	WBGene00015908	C17F3.3
589	WBGene00255606	T23B3.9
590	WBGene00255605	T23B3.8
591	WBGene00020711	rmd-5
592	WBGene00020710	T23B3.2
593	WBGene00020709	T23B3.1
594	WBGene00003170	mec-6
595	WBGene00020932	dhod-1
596	WBGene00020931	cytb-5.2
597	WBGene00020937	W02D3.12
598	WBGene00001682	gpc-2
599	WBGene00017239	F08B6.1
600	WBGene00000871	cye-1
601	WBGene00016491	acdh-5
602	WBGene00004110	pqn-20
603	WBGene00017098	E02D9.1
604	WBGene00006740	ulp-5
605	WBGene00019323	teg-4
606	WBGene00220000	K02F2.11
607	WBGene00019322	ahcy-1
608	WBGene00001056	dpf-3
609	WBGene00001075	dpy-14
610	WBGene00019247	syp-4
611	WBGene00019246	rpb-5
612	WBGene00019245	sacy-1
613	WBGene00001598	glh-1
614	WBGene00044898	T21G5.2,let-383
615	WBGene00020660	T21G5.2,let-383
616	WBGene00020659	T21G5.1
617	WBGene00016742	C48B6.4
618	WBGene00016741	C48B6.3
619	WBGene00016740	C48B6.2
620	WBGene00020399	ztf-4
621	WBGene00020398	cerk-1
622	WBGene00020397	pcbd-1
623	WBGene00016266	idhg-2
624	WBGene00016265	trhr-1
625	WBGene00010370	ctg-1
626	WBGene00271648	H06O01.5
627	WBGene00008852	ubql-1
628	WBGene00004773	sem-4
629	WBGene00007024	plin-1
630	WBGene00012165	cutl-6
631	WBGene00012167	tofu-5
632	WBGene00009051	nduf-6
633	WBGene00009052	ekl-1
634	WBGene00009055	F22D6.14
635	WBGene00009054	F22D6.9
636	WBGene00000636	col-60
637	WBGene00001643	gly-18
638	WBGene00001644	gly-19
639	WBGene00006394	taf-11.2
640	WBGene00006963	xpa-1
641	WBGene00010644	K07G5.5
642	WBGene00010873	M05B5.3,trpa-2
643	WBGene00010871	M05B5.3,trpa-2
644	WBGene00010872	M05B5.4
645	WBGene00007254	C01H6.4
646	WBGene00003622	nhr-23
647	WBGene00007255	cnnm-4
648	WBGene00007256	swsn-9
649	WBGene00007257	C01H6.8
650	WBGene00171678	wago-1
651	WBGene00011061	wago-1
652	WBGene00011063	cpg-3
653	WBGene00000275	bub-1
654	WBGene00011066	ztf-15
655	WBGene00008762	ztf-2
656	WBGene00005131	srd-53
657	WBGene00008770	F13G3.12
658	WBGene00008767	F13G3.7
659	WBGene00008769	mrpl-13
660	WBGene00009915	F52A8.1
661	WBGene00009917	glb-18
662	WBGene00009919	kbrl-1
663	WBGene00008541	F07A5.2
664	WBGene00008542	scav-6
665	WBGene00007597	C15A11.2
666	WBGene00000596	col-7
667	WBGene00007599	C15A11.7
668	WBGene00006752	unc-13
669	WBGene00004958	spe-4
670	WBGene00012137	asic-2
671	WBGene00271567	T28F4.8
672	WBGene00012140	T28F4.5
673	WBGene00007042	pbrm-1
674	WBGene00007740	C26C6.6
675	WBGene00007741	glb-8
676	WBGene00001648	goa-1
677	WBGene00003552	nas-36
678	WBGene00007739	C26C6.4
679	WBGene00012029	T25G3.1
680	WBGene00000496	T25G3.3,chs-1
681	WBGene00012030	T25G3.3,chs-1
682	WBGene00012031	T25G3.4
683	WBGene00008412	D2030.2
684	WBGene00008415	mce-1
685	WBGene00008421	D2030.12
686	WBGene00008417	D2030.11,D2030.7
687	WBGene00008420	D2030.11,D2030.7
688	WBGene00008418	D2030.8
689	WBGene00008419	wdr-23
690	WBGene00000084	aex-1
691	WBGene00003071	lrp-1
692	WBGene00009143	F26A3.5
693	WBGene00011975	T24B1.1
694	WBGene00011972	T23G11.7
695	WBGene00011970	rlbp-1
696	WBGene00011969	T23G11.4
697	WBGene00001595	gld-1
698	WBGene00001647	gna-2
699	WBGene00077728	T23G11.11
700	WBGene00009187	F27D4.1
701	WBGene00014746	F27D4.3
702	WBGene00009189	F27D4.4
703	WBGene00006518	bckd-1B
704	WBGene00077543	F27D4.8
705	WBGene00009190	F27D4.6
706	WBGene00010291	F58H10.1
707	WBGene00000079	adr-1
708	WBGene00077552	H15N14.4
709	WBGene00008399	D2005.4
710	WBGene00174114	D2005.4
711	WBGene00086551	D2005.7
712	WBGene00008400	drh-3
713	WBGene00009272	gras-1
714	WBGene00009276	F30F8.9
715	WBGene00009277	F30F8.10
716	WBGene00006386	taf-5
717	WBGene00000163	apb-3
718	WBGene00011232	pck-2
719	WBGene00010110	F55D12.1
720	WBGene00010111	F55D12.2
721	WBGene00010114	F55D12.6
722	WBGene00011912	T22C1.1
723	WBGene00011914	T22C1.3
724	WBGene00011916	T22C1.5
725	WBGene00011917	T22C1.6
726	WBGene00219608	linc-58
727	WBGene00011919	T22C1.9
728	WBGene00004318	rbg-2
729	WBGene00010367	H05L14.2
730	WBGene00008315	C54G4.5
731	WBGene00008312	C54G4.2
732	WBGene00008311	C54G4.7,rskn-2
733	WBGene00008317	C54G4.7,rskn-2
734	WBGene00045192	aho-3
735	WBGene00010563	K04G2.4
736	WBGene00010565	vacl-14
737	WBGene00077768	K04G2.12
738	WBGene00000156	2001-04-01
739	WBGene00010568	K04G2.10
740	WBGene00004378	rme-8
741	WBGene00008934	F18C12.3
742	WBGene00005009	spr-4
743	WBGene00003136	mau-2
744	WBGene00012113	T28B8.1
745	WBGene00002101	ins-18
746	WBGene00044122	T28B8.6
747	WBGene00012114	T28B8.3
748	WBGene00012115	T28B8.4
749	WBGene00008570	kcnl-2
750	WBGene00011378	T02E1.6
751	WBGene00011376	gla-3
752	WBGene00011380	T02E1.8
753	WBGene00013956	ZK265.3
754	WBGene00013958	ZK265.6
755	WBGene00013959	ZK265.7
756	WBGene00167052	ZK265.7
757	WBGene00013960	cutl-8
758	WBGene00011345	dma-1
759	WBGene00003183	mei-1
760	WBGene00000467	cep-1
761	WBGene00007911	C34B7.1
762	WBGene00007914	mys-4
763	WBGene00007912	C34B7.2
764	WBGene00006531	tba-5
765	WBGene00008890	ser-5
766	WBGene00003596	ngp-1
767	WBGene00011828	nepr-1
768	WBGene00011829	T19A6.4
769	WBGene00008528	F02E9.1
770	WBGene00008531	F02E9.7
771	WBGene00004117	sin-3,sod-2
772	WBGene00004931	sin-3,sod-2
773	WBGene00006844	unc-120
774	WBGene00008383	D1081.5
775	WBGene00008385	D1081.7
776	WBGene00008386	cdc-5L
777	WBGene00010497	axl-1
778	WBGene00010499	K02B12.6
779	WBGene00044679	K02B12.9
780	WBGene00004305	ran-4
781	WBGene00011033	R05D11.5
782	WBGene00011037	R05D11.9
783	WBGene00011034	paxt-1
784	WBGene00011032	R05D11.4
785	WBGene00011035	snrp-27
786	WBGene00011036	edc-3
787	WBGene00009673	F43G9.13
788	WBGene00009665	lmd-1
789	WBGene00009668	cfim-1
790	WBGene00009670	F43G9.8
791	WBGene00000468	ces-1
792	WBGene00009672	F43G9.12
793	WBGene00012150	syx-17
794	WBGene00000890	sig-7
795	WBGene00009562	flp-22
796	WBGene00045237	mrt-1
797	WBGene00009563	F39H2.3
798	WBGene00010620	K07A12.1
799	WBGene00000209	asg-1
800	WBGene00009565	F39H11.1
801	WBGene00000409	cdk-8
802	WBGene00007971	rpb-3
803	WBGene00044614	C36B1.14
804	WBGene00007973	C36B1.6
805	WBGene00007974	dhfr-1
806	WBGene00007975	gls-1
807	WBGene00007979	imp-1
808	WBGene00003052	lmn-1
809	WBGene00006618	trt-1
810	WBGene00006324	sup-17
811	WBGene00009453	F36A2.3
812	WBGene00009455	phip-1
813	WBGene00009454	F36A2.7
814	WBGene00009456	F36A2.9
815	WBGene00009458	F36A2.11
816	WBGene00009250	F29D10.1
817	WBGene00009251	F29D10.2
818	WBGene00219592	linc-84
819	WBGene00219976	F55H12.2
820	WBGene00010133	F55H12.2
821	WBGene00010136	F55H12.5
822	WBGene00004901	snf-2
823	WBGene00010134	F55H12.3
824	WBGene00011630	T08G11.3
825	WBGene00006641	tsp-15
826	WBGene00009962	F53B6.7
827	WBGene00001568	snpc-4
828	WBGene00007026	mdt-31
829	WBGene00009346	F32H2.10
830	WBGene00009341	thoc-3
831	WBGene00009345	F32H2.8
832	WBGene00006532	tba-6
833	WBGene00009476	F36F2.2
834	WBGene00009475	F36F2.1
835	WBGene00007854	C31H5.1
836	WBGene00007858	C31H5.7
837	WBGene00012296	spe-46
838	WBGene00012297	W06D4.3
839	WBGene00004298	rad-54
840	WBGene00003182	mef-2
841	WBGene00014115	gld-4
842	WBGene00220246	ZK858.10
843	WBGene00014121	ZK858.8
844	WBGene00003209	mel-26
845	WBGene00010421	slc-36.4
846	WBGene00009129	F25H5.7
847	WBGene00077773	F25H5.10
848	WBGene00001167	eef-2
849	WBGene00009126	pyk-1
850	WBGene00001590	C45G3.3,gip-2
851	WBGene00044008	C45G3.3,gip-2
852	WBGene00194653	F36H2.6
853	WBGene00009173	prom-1
854	WBGene00004268	rab-5
855	WBGene00006732	uev-3
856	WBGene00009178	uggt-2
857	WBGene00007533	cbl-1
858	WBGene00001121	dyf-5
859	WBGene00023472	F16A11.5,anr-25
860	WBGene00219582	F16A11.5,anr-25
861	WBGene00219310	C17E4.19
862	WBGene00007642	C17E4.2
863	WBGene00219313	C17E4.20
864	WBGene00007644	C17E4.4
865	WBGene00007645	C17E4.6,nkb-1
866	WBGene00007646	C17E4.6,nkb-1
867	WBGene00007647	C17E4.10
868	WBGene00009754	F46A9.1
869	WBGene00009755	F46A9.2
870	WBGene00006681	twk-29
871	WBGene00004808	skr-2
872	WBGene00004807	skr-1
873	WBGene00045473	F30A10.14
874	WBGene00009268	F30A10.11
875	WBGene00009269	F30A10.12
876	WBGene00195244	F30A10.15
877	WBGene00009264	sac-1
878	WBGene00006062	stn-1
879	WBGene00009267	usp-48
880	WBGene00002226	klp-16
881	WBGene00008062	set-32
882	WBGene00000096	ahr-1
883	WBGene00007985	swah-1
884	WBGene00010609	dut-1
885	WBGene00010612	K07A1.5
886	WBGene00000177	aqp-9
887	WBGene00011488	nra-2
888	WBGene00011489	T05F1.2
889	WBGene00002027	hsr-9
890	WBGene00011490	T05F1.4
891	WBGene00011493	T05F1.8
892	WBGene00011494	T05F1.9
893	WBGene00011497	T05F1.13
894	WBGene00011495	T05F1.11
895	WBGene00007277	asfl-1
896	WBGene00000466	cel-1
897	WBGene00004437	rpl-24.2
898	WBGene00002069	ikb-1
899	WBGene00004426	rpl-14
900	WBGene00219286	C04F12.16
901	WBGene00001145	eat-16
902	WBGene00000430	ceh-5
903	WBGene00001582	gfi-2
904	WBGene00010487	K02A11.2
905	WBGene00006352	sur-6
906	WBGene00009161	F26E4.6
907	WBGene00009162	F26E4.7
908	WBGene00009165	gpx-1
909	WBGene00000371	cco-1
910	WBGene00197303	F26E4.16
911	WBGene00009164	hrdl-1
912	WBGene00003569	ncx-4
913	WBGene00003652	nhr-62
914	WBGene00006978	zig-1
915	WBGene00010731	K10C3.4
916	WBGene00220016	K10C3.4
917	WBGene00010732	K10C3.5
918	WBGene00003639	nhr-49
919	WBGene00002142	inx-20
920	WBGene00003524	nas-5
921	WBGene00009937	lsl-1
922	WBGene00009941	F52F12.8
923	WBGene00009942	F52F12.9,strl-1
924	WBGene00009940	F52F12.9,strl-1
925	WBGene00013696	Y106G6A.4
926	WBGene00005023	sqv-5
927	WBGene00003397	mom-5
928	WBGene00001942	his-68
929	WBGene00011945	alg-5
930	WBGene00220085	alg-5
931	WBGene00220086	alg-5
932	WBGene00007274	C03C11.1
933	WBGene00001483	fog-3
934	WBGene00008661	F10G8.1
935	WBGene00003803	rae-1
936	WBGene00008665	ercc-1,nubp-1
937	WBGene00008664	ercc-1,nubp-1
938	WBGene00008667	F10G8.9
939	WBGene00007155	B0379.1
940	WBGene00003508	mut-16
941	WBGene00013699	Y106G6D.2
942	WBGene00013701	Y106G6D.4
943	WBGene00013704	Y106G6D.8
944	WBGene00013703	Y106G6D.7
945	WBGene00008885	F16C3.1
946	WBGene00023415	F16C3.3
947	WBGene00044243	F16C3.4
948	WBGene00007705	C25A1.1
949	WBGene00007707	fath-1
950	WBGene00077526	C25A1.16,nola-3
951	WBGene00007708	C25A1.16,nola-3
952	WBGene00002153	iars-2
953	WBGene00007710	rsa-1
954	WBGene00007712	mrpl-34
955	WBGene00003000	lin-11
956	WBGene00077765	T20F10.8
957	WBGene00011864	T20F10.2
958	WBGene00013712	dlc-6
959	WBGene00013710	Y106G6G.1
960	WBGene00004476	rps-7
961	WBGene00001337	ears-1
962	WBGene00000148	aph-2
963	WBGene00013893	ZC434.7
964	WBGene00013895	ZC434.9
965	WBGene00009743	sptf-1
966	WBGene00009744	hpo-35
967	WBGene00189958	F45H11.8
968	WBGene00009745	F45H11.5
969	WBGene00009112	tag-353
970	WBGene00003847	blmp-1
971	WBGene00013716	Y106G6H.1
972	WBGene00004444	rpl-30
973	WBGene00004753	sec-8
974	WBGene00013720	Y106G6H.8
975	WBGene00013723	Y106G6H.13
976	WBGene00013726	Y106G6H.16
977	WBGene00009509	F37D6.3
978	WBGene00009510	F37D6.4
979	WBGene00006445	tag-68
980	WBGene00010327	F59C6.8
981	WBGene00077764	F59C6.16
982	WBGene00010325	exos-3
983	WBGene00010326	F59C6.5
984	WBGene00044251	F59C6.12
985	WBGene00010323	dhhc-12
986	WBGene00010324	F59C6.3
987	WBGene00044792	F59C6.14
988	WBGene00010328	F59C6.11
989	WBGene00009116	snx-27
990	WBGene00009118	F25H2.4
991	WBGene00009120	F25H2.6
992	WBGene00009121	F25H2.7
993	WBGene00006720	ubc-25
994	WBGene00045162	F25H2.15
995	WBGene00003926	pas-5
996	WBGene00004408	rla-0
997	WBGene00009122	tct-1
998	WBGene00045138	F25H2.14
999	WBGene00009123	F25H2.12
1000	WBGene00009124	rtel-1
1001	WBGene00009243	F29C6.1
1002	WBGene00003083	lst-1
1003	WBGene00044070	set-18
1004	WBGene00206474	T22A3.12
1005	WBGene00011909	T22A3.6
1006	WBGene00011908	pash-1
1007	WBGene00002248	lam-3
1008	WBGene00016622	mafr-1
1009	WBGene00016621	arch-1
1010	WBGene00015232	B0511.6
1011	WBGene00015231	cutl-14
1012	WBGene00015230	tag-344
1013	WBGene00015229	fbxa-125
1014	WBGene00015228	B0511.2
1015	WBGene00001432	fkb-7
1016	WBGene00016388	C34B2.3
1017	WBGene00016387	kbp-5
1018	WBGene00016386	tag-272
1019	WBGene00016396	C34B2.11
1020	WBGene00015024	B0205.10
1021	WBGene00015023	B0205.9
1022	WBGene00044646	B0205.14
1023	WBGene00044413	B0205.12
1024	WBGene00002191	kin-3
1025	WBGene00015021	B0205.6
1026	WBGene00015020	B0205.5
1027	WBGene00000912	daf-16
1028	WBGene00018849	spt-16
1029	WBGene00018848	F55A3.2
1030	WBGene00018847	marc-6
1031	WBGene00016461	C35E7.9
1032	WBGene00016460	C35E7.8
1033	WBGene00016459	C35E7.7
1034	WBGene00016458	C35E7.6
1035	WBGene00016457	C35E7.5
1036	WBGene00016456	C35E7.4
1037	WBGene00016455	C35E7.3
1038	WBGene00016454	C35E7.2
1039	WBGene00016463	C35E7.11
1040	WBGene00016453	vet-2
1041	WBGene00021382	Y37F4.1
1042	WBGene00020859	bath-25
1043	WBGene00020858	mop-25.3
1044	WBGene00077519	T27C10.8
1045	WBGene00018627	F49D11.3
1046	WBGene00018625	prp-17
1047	WBGene00045434	Y95D11A.3
1048	WBGene00013605	Y95D11A.1
1049	WBGene00013123	Y52B11A.3
1050	WBGene00077539	Y52B11A.12
1051	WBGene00013125	clec-92
1052	WBGene00013127	Y52B11A.8
1053	WBGene00013129	Y52B11A.10
1054	WBGene00206530	Y52B11A.19
1055	WBGene00013130	Y52B11B.1
1056	WBGene00013928	clec-94
1057	WBGene00013927	clec-95
1058	WBGene00013930	clec-96
1059	WBGene00013931	clec-97
1060	WBGene00050881	ZK39.10
1061	WBGene00012317	ztf-6
1062	WBGene00206528	Y53H1A.7
1063	WBGene00219622	Y53H1A.7
1064	WBGene00013178	Y53H1A.2
1065	WBGene00043056	nfya-2
1066	WBGene00219950	F46A8.13
1067	WBGene00014761	F46A8.11
1068	WBGene00014759	F46A8.1
1069	WBGene00009752	F46A8.9
1070	WBGene00009753	scrm-6
1071	WBGene00009466	F36D1.7
1072	WBGene00009463	F36D1.4
1073	WBGene00219287	F36D1.23
1074	WBGene00000410	cdk-9
1075	WBGene00014807	M04D5.1
1076	WBGene00010159	F56G4.4
1077	WBGene00010160	png-1
1078	WBGene00013186	Y53H1C.3
1079	WBGene00007769	C27C7.7
1080	WBGene00003664	nhr-74
1081	WBGene00007766	C27C7.1
1082	WBGene00014186	nhr-244
1083	WBGene00050875	bah-1
1084	WBGene00014188	ZK1025.8
1085	WBGene00014189	nhr-245
1086	WBGene00009318	F32B4.8
1087	WBGene00009314	F32B4.4
1088	WBGene00077557	F15D3.9
1089	WBGene00008854	F15D3.4
1090	WBGene00008857	timm-23
1091	WBGene00007639	C17D12.5
1092	WBGene00006807	unc-75
1093	WBGene00219821	unc-75
1094	WBGene00007637	dhhc-7
1095	WBGene00002232	kpc-1
1096	WBGene00011936	pgrn-1
1097	WBGene00009415	F35E2.8
1098	WBGene00012946	Y47H9B.2
1099	WBGene00011388	T02G6.5
1100	WBGene00086562	T02G6.11
1101	WBGene00012948	dhhc-2
1102	WBGene00001045	dnj-27
1103	WBGene00012951	Y47H9C.8
1104	WBGene00012955	Y47H9C.12
1105	WBGene00012956	Y47H9C.14
1106	WBGene00012953	fbxa-216
1107	WBGene00012954	fbxa-217
1108	WBGene00014820	R09B3.6
1109	WBGene00006707	ubc-12
1110	WBGene00011059	R06C1.4
1111	WBGene00011060	R06C1.6
1112	WBGene00014915	Y53C10A.1
1113	WBGene00013135	rga-2
1114	WBGene00013136	Y53C10A.5
1115	WBGene00014916	fbxa-124
1116	WBGene00014917	fbxa-122
1117	WBGene00014918	fbxa-123
1118	WBGene00000023	abt-5
1119	WBGene00013138	Y53C10A.10
1120	WBGene00010245	F58D5.6
1121	WBGene00010244	F58D5.5
1122	WBGene00219983	F58D5.5
1123	WBGene00219984	F58D5.5
1124	WBGene00219985	F58D5.5
1125	WBGene00010243	F58D5.3
1126	WBGene00077537	Y47H10A.6
1127	WBGene00008870	F15H9.1
1128	WBGene00011027	R05D7.2
1129	WBGene00011030	R05D7.5
1130	WBGene00007600	C15C6.1
1131	WBGene00007601	C15C6.2
1132	WBGene00007602	C15C6.3
1133	WBGene00007603	C15C6.4
1134	WBGene00219580	linc-18
1135	WBGene00008784	F14B6.3
1136	WBGene00008787	F14B6.6
1137	WBGene00008785	F14B6.4
1138	WBGene00009608	nhr-265
1139	WBGene00008157	C47F8.1
1140	WBGene00011660	T09E11.11
1141	WBGene00008290	bgnt-1.8
1142	WBGene00008292	C54C8.4
1143	WBGene00008295	nlp-39
1144	WBGene00012104	sygl-1
1145	WBGene00004190	pars-2
1146	WBGene00012105	T27F6.6
1147	WBGene00012106	T27F6.7
1148	WBGene00010768	K11D2.1
1149	WBGene00010769	asah-1
1150	WBGene00006829	unc-101
1151	WBGene00010771	K11D2.5
1152	WBGene00010770	K11D2.4
1153	WBGene00012208	W02D9.2
1154	WBGene00012209	hmg-20
1155	WBGene00012216	W02D9.10
1156	WBGene00045474	C49G9.2
1157	WBGene00008216	mec-19
1158	WBGene00009360	F33E2.4
1159	WBGene00045254	F33E2.4
1160	WBGene00009363	F33E2.7
1161	WBGene00010401	H16D19.3
1162	WBGene00010419	H28O16.1
1163	WBGene00168505	H28O16.1
1164	WBGene00044905	T26E3.11
1165	WBGene00012039	T26E3.6
1166	WBGene00012037	T26E3.4
1167	WBGene00003921	par-6
1168	WBGene00003578	ndx-1
1169	WBGene00012036	clec-103
1170	WBGene00011548	T06G6.6
1171	WBGene00011549	T06G6.8
1172	WBGene00006889	pfd-3
1173	WBGene00012194	toe-4
1174	WBGene00006700	uba-2
1175	WBGene00012195	bath-34
1176	WBGene00014852	W02A11.6
1177	WBGene00012196	bath-35
1178	WBGene00007094	B0019.2
1179	WBGene00001746	gsk-3
1180	WBGene00003735	nhx-8
1181	WBGene00004231	ptr-17
1182	WBGene00012478	mxt-1
1183	WBGene00012480	clec-104
1184	WBGene00003905	pad-1
1185	WBGene00012484	car-1
1186	WBGene00001433	fkb-8
1187	WBGene00001427	fkb-2
1188	WBGene00003989	pfn-1
1189	WBGene00271598	Y18D10A.30
1190	WBGene00012486	Y18D10A.21
1191	WBGene00014864	Y18D10A.22
1192	WBGene00008564	acox-1.1
1193	WBGene00008565	acox-1.2
1194	WBGene00008566	acox-1.3
1195	WBGene00008567	acox-1.4
1196	WBGene00001234	eif-6
1197	WBGene00004196	prx-11
1198	WBGene00008132	gale-1
1199	WBGene00008133	efsc-1
1200	WBGene00008134	C47B2.9
1201	WBGene00003753	nlp-15
1202	WBGene00004895	smu-1
1203	WBGene00004063	pmr-1
1204	WBGene00012274	W05B5.1
1205	WBGene00012275	npr-14
1206	WBGene00012500	hpo-2
1207	WBGene00077684	Y26D4A.21
1208	WBGene00007658	pals-4
1209	WBGene00009061	pals-14
1210	WBGene00044712	pals-15
1211	WBGene00009063	F22G12.3
1212	WBGene00009065	F22G12.5
1213	WBGene00008905	F17B5.1
1214	WBGene00045458	F17B5.8
1215	WBGene00006048	ssp-31
1216	WBGene00014994	ZK1225.7
1217	WBGene00014197	ZK1053.2
1218	WBGene00014200	scrm-2
1219	WBGene00014201	ZK1053.6
1220	WBGene00014199	ZK1053.4
1221	WBGene00169224	ZK1053.4
1222	WBGene00009693	F44F1.1
1223	WBGene00009695	F44F1.3
1224	WBGene00006902	vet-6
1225	WBGene00006595	top-1
1226	WBGene00011432	sdz-30
1227	WBGene00011435	T04D3.8
1228	WBGene00001555	gcy-35
1229	WBGene00004915	snr-2
1230	WBGene00012344	ola-1
1231	WBGene00012732	Y40B1A.1
1232	WBGene00012733	Y40B1A.2
1233	WBGene00012734	Y40B1A.3
1234	WBGene00007217	tads-1
1235	WBGene00007215	oxa-1
1236	WBGene00007216	C01A2.4
1237	WBGene00007214	C01A2.2
1238	WBGene00007219	nlp-38
1239	WBGene00219206	W05H12.4
1240	WBGene00012289	W05H12.1
1241	WBGene00012740	slc-25A46
1242	WBGene00012738	eif-3.J
1243	WBGene00005010	spr-5
1244	WBGene00013023	Y48G10A.6
1245	WBGene00045238	rpr-1
1246	WBGene00013018	Y48G10A.1
1247	WBGene00003585	ndx-8
1248	WBGene00044260	Y87G2A.19
1249	WBGene00013593	Y87G2A.1
1250	WBGene00013594	Y87G2A.2
1251	WBGene00013602	Y87G2A.16
1252	WBGene00001704	grd-15
1253	WBGene00013596	nyn-2
1254	WBGene00013597	gpi-1
1255	WBGene00006709	ubc-14
1256	WBGene00006793	unc-59
1257	WBGene00194659	linc-1
1258	WBGene00012353	W09C5.7
1259	WBGene00012234	W04A4.5
1260	WBGene00012231	W04A4.2
1261	WBGene00012391	Y6B3B.7
1262	WBGene00012389	Y6B3B.4
1263	WBGene00012576	Y37H9A.1
1264	WBGene00012578	Y37H9A.3
1265	WBGene00014870	Y37H9A.4
1266	WBGene00012368	fbxa-93
1267	WBGene00012237	W04A8.2
1268	WBGene00195155	W04A8.9
1269	WBGene00012241	W04A8.6
1270	WBGene00006382	taf-1
1271	WBGene00013501	Y71A12B.3
1272	WBGene00004475	rps-6
1273	WBGene00013507	Y71A12B.10
1274	WBGene00013510	Y71A12B.13
1275	WBGene00014947	Y71A12B.14
1276	WBGene00175036	Y71A12B.21
1277	WBGene00013508	Y71A12B.11
1278	WBGene00045058	gadr-5
1279	WBGene00045077	Y71A12B.12
1280	WBGene00013509	Y71A12B.12
1281	WBGene00197508	Y71A12B.12
1282	WBGene00013865	ZC334.7
1283	WBGene00002112	ins-29
1284	WBGene00002108	ins-25
1285	WBGene00002110	ins-27
1286	WBGene00009827	hmg-6
1287	WBGene00009824	gpdh-1
1288	WBGene00013404	fbxb-101
1289	WBGene00006565	tfg-1
1290	WBGene00013406	Y63D3A.7
1291	WBGene00013407	Y63D3A.8
1292	WBGene00010537	mys-2
1293	WBGene00007989	fipr-22
1294	WBGene00007992	fipr-24
1295	WBGene00007991	C37A5.7
1296	WBGene00077520	C37A5.11
1297	WBGene00014103	best-26
1298	WBGene00014102	best-25
1299	WBGene00010578	K04H8.3
1300	WBGene00003980	pes-7
1301	WBGene00009862	fbxb-67
1302	WBGene00009861	fbxb-8
1303	WBGene00086555	F49B2.7
1304	WBGene00009863	F49B2.3
1305	WBGene00268216	F49B2.9
1306	WBGene00005078	src-2
1307	WBGene00009865	F49B2.6
1308	WBGene00013668	Y105E8A.3
1309	WBGene00002977	eat-18,lev-10
1310	WBGene00001147	eat-18,lev-10
1311	WBGene00000158	apg-1
1312	WBGene00013670	hpo-13
1313	WBGene00013671	Y105E8A.11
1314	WBGene00013684	Y105E8A.27
1315	WBGene00013676	ekl-4
1316	WBGene00013683	zoo-1
1317	WBGene00013692	Y105E8B.7
1318	WBGene00013689	bath-40
1319	WBGene00013688	riok-2
1320	WBGene00013690	hprt-1
1321	WBGene00013691	Y105E8B.6
1322	WBGene00001334	ero-1
1323	WBGene00013198	Y54E5A.2
1324	WBGene00013202	Y54E5A.7
1325	WBGene00013203	Y54E5A.8
1326	WBGene00010584	K05C4.8
1327	WBGene00010581	K05C4.4
1328	WBGene00010583	K05C4.7
1329	WBGene00001979	hmp-2
1330	WBGene00010582	K05C4.5
1331	WBGene00001030	dnj-12
1332	WBGene00004495	rps-26
1333	WBGene00006730	uev-1
1334	WBGene00009553	hinf-1
1335	WBGene00010766	K11B4.1
1336	WBGene00010767	blos-9
1337	WBGene00004889	smp-1
1338	WBGene00002324	let-49
1339	WBGene00006711	ubc-16
1340	WBGene00009305	F32A7.4
1341	WBGene00009306	maph-1.1
1342	WBGene00006272	str-245
1343	WBGene00008695	F11C3.1
1344	WBGene00006845	unc-122
1345	WBGene00004237	ptr-23
1346	WBGene00009022	F21F12.1
1347	WBGene00002189	kin-1
1348	WBGene00014148	ZK909.3
1349	WBGene00000469	ces-2
1350	WBGene00014150	ZK909.6
1351	WBGene00013970	klu-1
1352	WBGene00013969	tep-1
1353	WBGene00044997	tep-1
1354	WBGene00003471	mtd-1
1355	WBGene00009366	F33H2.2
1356	WBGene00009367	F33H2.3
1357	WBGene00009284	F31C3.2
1358	WBGene00009287	psf-2
1359	WBGene00004677	WBGene00004677
1360	WBGene00004512	rrn-1.1
1361	WBGene00004567	rrn-2.1
1362	WBGene00004622	rrn-3.1
1363	WBGene00004513	rrn-1.2
1364	WBGene00023193	Y74C9A.6
1365	WBGene00022277	homt-1
1366	WBGene00022278	rcor-1
1367	WBGene00235381	Y74C9A.9
1368	WBGene00022279	sesn-1
1369	WBGene00021678	Y48G1C.5
1370	WBGene00021679	Y48G1C.6
1371	WBGene00189949	Y48G1C.13
1372	WBGene00021681	Y48G1C.8
1373	WBGene00004274	rab-11.1
1374	WBGene00000253	bli-3
1375	WBGene00004225	ptr-11
1376	WBGene00018955	F56C11.3
1377	WBGene00004246	puf-10
1378	WBGene00021664	Y48G1BL.5
1379	WBGene00021671	Y48G1BM.6
1380	WBGene00021673	Y48G1BM.8
1381	WBGene00021675	Y48G1BR.1
1382	WBGene00016905	ztf-3
1383	WBGene00016906	C53D5.5,imb-3
1384	WBGene00002077	C53D5.5,imb-3
1385	WBGene00235385	Y48G1A.7
1386	WBGene00002079	xpo-2
1387	WBGene00021661	mbtr-1
1388	WBGene00020087	R119.1
1389	WBGene00020088	R119.2
1390	WBGene00020089	R119.3,pqn-59
1391	WBGene00004143	R119.3,pqn-59
1392	WBGene00020090	R119.5
1393	WBGene00021734	Y50C1A.2
1394	WBGene00021027	W04C9.5
1395	WBGene00021028	W04C9.6
1396	WBGene00022035	Y65B4BL.3
1397	WBGene00022036	Y65B4BL.4
1398	WBGene00022039	Y65B4BL.7
1399	WBGene00022037	acs-13
1400	WBGene00022038	Y65B4BL.6
1401	WBGene00000434	ceh-9
1402	WBGene00001725	grl-16
1403	WBGene00002040	hum-7
1404	WBGene00018923	eme-1
1405	WBGene00022029	Y65B4A.6
1406	WBGene00220188	Y65B4A.6
1407	WBGene00220189	Y65B4A.6
1408	WBGene00022030	Y65B4A.7
1409	WBGene00022031	Y65B4A.8
1410	WBGene00022032	Y65B4A.9
1411	WBGene00021214	hasp-2
1412	WBGene00021210	Y18H1A.4
1413	WBGene00021208	Y18H1A.2
1414	WBGene00021209	hgap-1
1415	WBGene00004332	rec-1
1416	WBGene00044434	Y18H1A.15
1417	WBGene00000623	col-46
1418	WBGene00021213	Y18H1A.9
1419	WBGene00020282	mps-3
1420	WBGene00022519	ZC123.4
1421	WBGene00022389	pde-6
1422	WBGene00022390	him-19
1423	WBGene00022391	Y95B8A.12
1424	WBGene00003238	mig-1
1425	WBGene00018787	cutl-20,shc-1
1426	WBGene00018788	cutl-20,shc-1
1427	WBGene00016930	madf-6
1428	WBGene00236808	C54G6.8
1429	WBGene00021327	mrpl-38
1430	WBGene00004952	spd-1
1431	WBGene00021333	Y34D9A.8
1432	WBGene00021334	vps-4
1433	WBGene00019911	R06A10.4
1434	WBGene00021689	Y48G8AL.10
1435	WBGene00000165	aps-3
1436	WBGene00001816	haf-6
1437	WBGene00195068	Y48G8AL.16
1438	WBGene00021690	Y48G8AL.12
1439	WBGene00021691	Y48G8AL.13
1440	WBGene00001707	grh-1
1441	WBGene00019673	K12C11.1
1442	WBGene00022365	Y92H12BL.4
1443	WBGene00022367	Y92H12BM.1
1444	WBGene00022368	Y92H12BR.2
1445	WBGene00022370	Y92H12BR.4
1446	WBGene00018159	F37F2.2
1447	WBGene00001773	gst-25
1448	WBGene00022361	Y92H12A.5
1449	WBGene00022271	cpx-1
1450	WBGene00022272	Y73E7A.5
1451	WBGene00022273	Y73E7A.6
1452	WBGene00000269	bre-4
1453	WBGene00003111	mab-20
1454	WBGene00004168	pqn-88
1455	WBGene00044358	Y71G12B.33
1456	WBGene00022157	Y71G12B.22
1457	WBGene00022158	Y71G12B.23
1458	WBGene00185098	Y71G12B.35
1459	WBGene00044348	Y71G12B.31
1460	WBGene00022159	mppa-1
1461	WBGene00022160	Y71G12B.25
1462	WBGene00022161	Y71G12B.26
1463	WBGene00022162	Y71G12B.27
1464	WBGene00044349	Y71G12B.32
1465	WBGene00044347	Y71G12B.30
1466	WBGene00044746	C53H9.3
1467	WBGene00044897	M01D7.9
1468	WBGene00004743	scm-1
1469	WBGene00022140	Y71G12A.4
1470	WBGene00021768	Y51F10.7
1471	WBGene00021771	spe-48
1472	WBGene00021238	gap-3
1473	WBGene00021239	Y20F4.4
1474	WBGene00044435	Y20F4.8
1475	WBGene00021346	Y37E3.1
1476	WBGene00004409	rla-1
1477	WBGene00021350	Y37E3.8
1478	WBGene00044932	Y37E3.22
1479	WBGene00021353	iglr-3
1480	WBGene00044810	Y37E3.19
1481	WBGene00021354	fpn-1.1
1482	WBGene00235158	Y37E3.30
1483	WBGene00021005	ule-1
1484	WBGene00021006	dct-9
1485	WBGene00021007	W03F11.4
1486	WBGene00000020	abt-2
1487	WBGene00000408	cdk-7
1488	WBGene00021470	tpxl-1
1489	WBGene00002047	icp-1
1490	WBGene00003156	mcm-4
1491	WBGene00219275	Y39G10AR.32
1492	WBGene00021471	Y39G10AR.15
1493	WBGene00021472	Y39G10AR.16
1494	WBGene00021473	sydn-1
1495	WBGene00021474	dot-1.1
1496	WBGene00017734	F23C8.5
1497	WBGene00017735	did-2
1498	WBGene00017736	F23C8.7
1499	WBGene00017737	F23C8.8,tipn-1
1500	WBGene00017738	F23C8.8,tipn-1
1501	WBGene00255457	F23C8.14
1502	WBGene00002141	inx-19
1503	WBGene00022280	Y74C10AL.2
1504	WBGene00022281	abtm-1
1505	WBGene00021278	Y23H5B.7
1506	WBGene00021279	Y23H5B.8
1507	WBGene00000006	aat-5
1508	WBGene00001404	fbp-1
1509	WBGene00004226	ptr-12
1510	WBGene00000800	cars-1
1511	WBGene00018232	F40E3.5
1512	WBGene00017980	F32B5.7
1513	WBGene00000788	cpz-1
1514	WBGene00001048	dnj-30
1515	WBGene00022128	Y71F9B.6
1516	WBGene00022129	lron-11
1517	WBGene00004043	plk-2
1518	WBGene00022130	Y71F9B.9
1519	WBGene00004946	sop-3
1520	WBGene00022131	Y71F9B.13
1521	WBGene00022133	Y71F9B.15
1522	WBGene00020990	W03D8.9
1523	WBGene00020984	W03D8.1
1524	WBGene00020985	W03D8.2
1525	WBGene00020986	W03D8.3
1526	WBGene00220118	W03D8.13
1527	WBGene00004077	pop-1
1528	WBGene00021127	W10C8.4
1529	WBGene00021128	W10C8.5
1530	WBGene00044433	W10C8.6
1531	WBGene00022117	Y71F9AL.12
1532	WBGene00004412	rpl-1
1533	WBGene00022118	dnc-5
1534	WBGene00000199	arx-1
1535	WBGene00022119	copa-1
1536	WBGene00004049	parp-1
1537	WBGene00000237	bam-2
1538	WBGene00044894	Y71F9AR.4
1539	WBGene00022123	Y71F9AR.2
1540	WBGene00022124	supr-1
1541	WBGene00021839	nduf-5
1542	WBGene00003186	mek-2
1543	WBGene00021844	Y54E10BR.5
1544	WBGene00021845	rpb-7
1545	WBGene00003387	mod-5
1546	WBGene00021846	ztf-23
1547	WBGene00000205	arx-7
1548	WBGene00019697	M01B12.4
1549	WBGene00019698	riok-1
1550	WBGene00195056	C45E1.5
1551	WBGene00016663	C45E1.4
1552	WBGene00219460	K09H9.9
1553	WBGene00045387	K09H9.8
1554	WBGene00019597	K09H9.5
1555	WBGene00003062	lpd-6
1556	WBGene00006888	K09H9.7,vbh-1
1557	WBGene00019598	K09H9.7,vbh-1
1558	WBGene00220015	K09H9.7,vbh-1
1559	WBGene00021830	Y54E10A.10
1560	WBGene00021831	Y54E10A.11
1561	WBGene00021832	Y54E10A.12
1562	WBGene00004404	rom-5
1563	WBGene00000413	cdt-1
1564	WBGene00021834	mab-31
1565	WBGene00021552	zip-4
1566	WBGene00004154	pqn-72
1567	WBGene00020917	W01B11.6
1568	WBGene00000036	ace-2
1569	WBGene00021548	trx-4
1570	WBGene00021549	Y44E3A.4
1571	WBGene00021551	Y44E3A.6
1572	WBGene00021034	enu-3.4
1573	WBGene00021035	W05F2.3
1574	WBGene00021036	W05F2.4
1575	WBGene00004775	2001-09-01
1576	WBGene00021639	Y47G6A.13
1577	WBGene00021640	Y47G6A.14
1578	WBGene00220165	Y47G6A.36
1579	WBGene00021641	Y47G6A.15
1580	WBGene00021644	Y47G6A.18
1581	WBGene00021645	Y47G6A.19
1582	WBGene00021653	Y47G6A.30
1583	WBGene00004389	rnp-6
1584	WBGene00021646	Y47G6A.21
1585	WBGene00021647	Y47G6A.22
1586	WBGene00003060	lpd-3
1587	WBGene00021648	mis-12
1588	WBGene00021649	Y47G6A.25
1589	WBGene00021650	Y47G6A.26
1590	WBGene00020902	jmjc-1
1591	WBGene00000368	ccb-1
1592	WBGene00020903	acd-5
1593	WBGene00004890	smp-2
1594	WBGene00001501	ftn-2
1595	WBGene00004272	rab-8
1596	WBGene00017026	ipla-4
1597	WBGene00003418	msh-2
1598	WBGene00017651	F21A9.2
1599	WBGene00003040	lin-59
1600	WBGene00004147	larp-5
1601	WBGene00002135	inx-13
1602	WBGene00002134	inx-12
1603	WBGene00004368	ric-19
1604	WBGene00004217	ptr-2
1605	WBGene00016325	C32E8.9
1606	WBGene00006751	unc-11
1607	WBGene00016326	ubr-1
1608	WBGene00018763	F53F10.1
1609	WBGene00020187	T03F1.6,gsp-4
1610	WBGene00020188	T03F1.6,gsp-4
1611	WBGene00020189	tfbm-1
1612	WBGene00020190	guk-1
1613	WBGene00001832	hcp-4
1614	WBGene00219725	linc-63
1615	WBGene00020191	clec-53
1616	WBGene00020193	T03F1.12
1617	WBGene00000013	abf-2
1618	WBGene00000012	abf-1
1619	WBGene00016838	C50F2.4
1620	WBGene00016839	C50F2.5
1621	WBGene00001430	fkb-5
1622	WBGene00016840	C50F2.7,magu-3
1623	WBGene00016841	C50F2.7,magu-3
1624	WBGene00020625	mrrf-1
1625	WBGene00077599	T20F5.8
1626	WBGene00020626	T20F5.4
1627	WBGene00020627	T20F5.5
1628	WBGene00020628	T20F5.6
1629	WBGene00020629	T20F5.7
1630	WBGene00003072	lrp-2
1631	WBGene00018531	F47B3.7
1632	WBGene00017909	F28H1.4
1633	WBGene00017910	F28H1.5
1634	WBGene00006805	unc-73
1635	WBGene00219973	unc-73
1636	WBGene00015631	clec-89
1637	WBGene00002696	let-504
1638	WBGene00017087	E01A2.5
1639	WBGene00017088	akir-1
1640	WBGene00017089	poml-2
1641	WBGene00077701	poml-3
1642	WBGene00017090	E01A2.8
1643	WBGene00020040	R12E2.15
1644	WBGene00020032	R12E2.6
1645	WBGene00020033	R12E2.7
1646	WBGene00020034	R12E2.8
1647	WBGene00002137	inx-15
1648	WBGene00020035	egg-5
1649	WBGene00020036	R12E2.11
1650	WBGene00020037	mrps-6
1651	WBGene00020038	R12E2.13
1652	WBGene00001985	hop-1
1653	WBGene00015976	C18E3.9
1654	WBGene00003584	ndx-7
1655	WBGene00016606	exoc-7
1656	WBGene00016607	C43E11.9
1657	WBGene00000382	cdc-6
1658	WBGene00021631	Y47D9A.4
1659	WBGene00021632	Y47D9A.5
1660	WBGene00022834	ZK973.8
1661	WBGene00022835	ZK973.9
1662	WBGene00003061	lpd-5
1663	WBGene00022836	ZK973.11
1664	WBGene00020656	T21E12.5
1665	WBGene00016562	C41D11.3
1666	WBGene00000787	cps-6
1667	WBGene00016567	C41D11.9
1668	WBGene00016564	cmt-1
1669	WBGene00016566	eri-7
1670	WBGene00022470	mrpl-19
1671	WBGene00022471	Y119C1B.5
1672	WBGene00022472	Y119C1B.6
1673	WBGene00022473	bet-1
1674	WBGene00022474	zig-9
1675	WBGene00022475	Y119C1B.10
1676	WBGene00000440	ceh-17
1677	WBGene00017001	D1007.3
1678	WBGene00044421	D1007.18
1679	WBGene00017002	D1007.4
1680	WBGene00017003	D1007.5
1681	WBGene00004479	rps-10
1682	WBGene00045048	D1007.19
1683	WBGene00017004	nrd-1
1684	WBGene00016650	ubr-4
1685	WBGene00016655	acbp-1
1686	WBGene00016652	got-2.1
1687	WBGene00022466	Y119C1A.1
1688	WBGene00004415	rpl-4
1689	WBGene00015009	B0041.5
1690	WBGene00015010	ptps-1
1691	WBGene00206362	B0041.11
1692	WBGene00006961	xnp-1
1693	WBGene00007053	chd-7
1694	WBGene00021113	gsp-3
1695	WBGene00021114	W09C3.7
1696	WBGene00021115	W09C3.8
1697	WBGene00015697	mlst-8
1698	WBGene00002694	let-502
1699	WBGene00015698	kca-1
1700	WBGene00019769	M04F3.3
1701	WBGene00019770	M04F3.4
1702	WBGene00019771	M04F3.5
1703	WBGene00006984	zig-7
1704	WBGene00019013	tofu-4
1705	WBGene00015303	rga-6
1706	WBGene00001592	glc-2
1707	WBGene00006774	unc-38
1708	WBGene00017675	F21F3.6
1709	WBGene00002075	imb-1
1710	WBGene00017889	F28B3.10
1711	WBGene00017887	F28B3.6
1712	WBGene00001860	him-1
1713	WBGene00044431	W03G9.8
1714	WBGene00000155	app-1
1715	WBGene00021016	W03G9.5
1716	WBGene00003906	paf-1
1717	WBGene00001117	dyf-1
1718	WBGene00018792	F54C1.8
1719	WBGene00003934	pat-10
1720	WBGene00016731	C46H11.7
1721	WBGene00016732	phat-1
1722	WBGene00016733	phat-2
1723	WBGene00016734	C46H11.10
1724	WBGene00016735	fhod-1
1725	WBGene00016258	vha-16
1726	WBGene00004959	spe-5
1727	WBGene00000502	chp-1
1728	WBGene00003924	pas-3
1729	WBGene00045212	Y110A7A.15,Y110A7A.21
1730	WBGene00022462	Y110A7A.15,Y110A7A.21
1731	WBGene00022463	elpc-1
1732	WBGene00003132	mat-1
1733	WBGene00271632	Y110A7A.24
1734	WBGene00004094	ppw-2
1735	WBGene00002804	let-630
1736	WBGene00004955	spd-5
1737	WBGene00016329	osr-1
1738	WBGene00004771	sem-2
1739	WBGene00016330	C32E12.4
1740	WBGene00015093	B0261.5
1741	WBGene00015094	B0261.6
1742	WBGene00015095	B0261.7
1743	WBGene00015096	B0261.8
1744	WBGene00015312	C01G8.1
1745	WBGene00000540	cln-3.2
1746	WBGene00000965	dhs-1
1747	WBGene00001022	dnj-4
1748	WBGene00001333	erm-1
1749	WBGene00015313	hpo-32
1750	WBGene00002717	let-526
1751	WBGene00018598	F48C1.5
1752	WBGene00018599	F48C1.6
1753	WBGene00004965	spe-11
1754	WBGene00018601	F48C1.9
1755	WBGene00018600	F48C1.8
1756	WBGene00000150	apm-1
1757	WBGene00018866	nath-10
1758	WBGene00018867	F55A12.10
1759	WBGene00004131	pqn-44
1760	WBGene00001491	frm-4
1761	WBGene00000761	coq-1
1762	WBGene00016278	erp-44.1
1763	WBGene00017855	F27C1.6
1764	WBGene00000230	atp-3
1765	WBGene00001067	dpy-5
1766	WBGene00001859	hil-8
1767	WBGene00020263	let-355
1768	WBGene00015635	C09D4.4
1769	WBGene00004431	rpl-19
1770	WBGene00206357	C09D4.9
1771	WBGene00019076	mrpl-24
1772	WBGene00019077	zipt-11
1773	WBGene00019079	rpa-4
1774	WBGene00019080	F59A3.7
1775	WBGene00019081	F59A3.8
1776	WBGene00019082	pup-3
1777	WBGene00019693	ostd-1
1778	WBGene00019713	pqn-52
1779	WBGene00000474	cey-3
1780	WBGene00002225	klp-15
1781	WBGene00006508	tns-1
1782	WBGene00006726	ubl-5
1783	WBGene00006919	vha-10
1784	WBGene00018512	trpp-8
1785	WBGene00045082	F46F11.12
1786	WBGene00018509	xrep-4
1787	WBGene00018513	F46F11.10
1788	WBGene00018511	F46F11.8
1789	WBGene00018890	F55F8.2
1790	WBGene00018891	F55F8.3
1791	WBGene00018892	cir-1
1792	WBGene00018893	mff-2,wdr-12
1793	WBGene00018894	mff-2,wdr-12
1794	WBGene00018895	F55F8.7
1795	WBGene00018896	F55F8.8
1796	WBGene00018897	zipt-2.4
1797	WBGene00006776	unc-40
1798	WBGene00015442	C04F1.1
1799	WBGene00018994	F56H1.3
1800	WBGene00004505	rpt-5
1801	WBGene00018995	ccpp-1
1802	WBGene00045483	oxy-5
1803	WBGene00000772	cpb-3
1804	WBGene00001600	glh-3
1805	WBGene00003472	mtk-1
1806	WBGene00015176	vps-51
1807	WBGene00016332	C32F10.4
1808	WBGene00001973	hmg-3
1809	WBGene00003601	nhr-2
1810	WBGene00016333	C32F10.8
1811	WBGene00018004	F33D11.7
1812	WBGene00018005	F33D11.8
1813	WBGene00018006	hpo-3
1814	WBGene00018009	dhhc-3
1815	WBGene00018007	F33D11.10
1816	WBGene00018008	vpr-1
1817	WBGene00016422	noah-1
1818	WBGene00004109	stam-1
1819	WBGene00015029	B0207.6
1820	WBGene00015030	B0207.7
1821	WBGene00015032	B0207.9
1822	WBGene00015033	B0207.10
1823	WBGene00015034	B0207.11
1824	WBGene00000232	avr-14
1825	WBGene00015504	C06A5.6
1826	WBGene00006823	unc-94
1827	WBGene00044414	C06A5.12
1828	WBGene00015505	C06A5.8
1829	WBGene00004380	rnf-1
1830	WBGene00219779	B0025.5
1831	WBGene00194700	B0025.5
1832	WBGene00000429	ceh-2
1833	WBGene00016156	C27A12.6
1834	WBGene00016157	C27A12.7
1835	WBGene00016158	ari-1
1836	WBGene00016159	C27A12.9
1837	WBGene00022749	ZK484.3
1838	WBGene00022750	ZK484.4
1839	WBGene00022751	msrp-2
1840	WBGene00022752	ZK484.6
1841	WBGene00022753	ZK484.7
1842	WBGene00022754	nspd-1
1843	WBGene00020841	T27A3.5
1844	WBGene00020842	nmrk-1
1845	WBGene00020843	T27A3.7
1846	WBGene00219705	anr-5
1847	WBGene00020380	T09B4.6
1848	WBGene00020381	T09B4.7
1849	WBGene00020382	T09B4.8
1850	WBGene00020383	tin-44
1851	WBGene00000500	chn-1
1852	WBGene00020260	T05E7.4
1853	WBGene00020261	vet-1
1854	WBGene00020347	ech-1.2
1855	WBGene00020348	mrpl-23
1856	WBGene00001497	fars-1
1857	WBGene00004486	rps-17
1858	WBGene00020349	T08B2.11
1859	WBGene00020350	T08B2.12
1860	WBGene00005000	spp-15
1861	WBGene00016753	oac-9
1862	WBGene00006689	twk-37
1863	WBGene00015688	C10G11.8
1864	WBGene00015689	spch-2
1865	WBGene00015690	C10G11.10
1866	WBGene00002601	let-381
1867	WBGene00003499	mut-2
1868	WBGene00022592	klu-2
1869	WBGene00022594	ZC328.5
1870	WBGene00022593	ZC328.3
1871	WBGene00019993	rbx-2
1872	WBGene00018157	lron-6
1873	WBGene00018158	comp-1
1874	WBGene00020742	T23H2.3
1875	WBGene00020743	mam-8
1876	WBGene00004273	rab-10
1877	WBGene00019433	acdh-3
1878	WBGene00000386	cdc-25.1
1879	WBGene00019434	nmtn-1
1880	WBGene00000937	dbr-1,mdt-18
1881	WBGene00007018	dbr-1,mdt-18
1882	WBGene00016946	C55B7.10
1883	WBGene00016947	C55B7.11
1884	WBGene00020415	T10E9.5
1885	WBGene00020416	T10E9.6
1886	WBGene00020417	nuo-2
1887	WBGene00271694	T10E9.14
1888	WBGene00020418	T10E9.8
1889	WBGene00020419	F57B10.8,acdh-4
1890	WBGene00019005	F57B10.8,acdh-4
1891	WBGene00019006	spg-20
1892	WBGene00019007	ucr-11
1893	WBGene00000896	dad-1
1894	WBGene00000236	bag-1
1895	WBGene00003184	mei-2
1896	WBGene00017066	maco-1
1897	WBGene00219870	maco-1
1898	WBGene00017065	D2092.4
1899	WBGene00000050	acr-11
1900	WBGene00017064	ppfr-2
1901	WBGene00170698	ppfr-2
1902	WBGene00017063	mctp-1
1903	WBGene00006625	try-7
1904	WBGene00195178	ZC581.10
1905	WBGene00022634	ZC581.7
1906	WBGene00022635	ZC581.9
1907	WBGene00020712	ckr-1
1908	WBGene00020713	T23B3.5
1909	WBGene00020714	T23B3.6
1910	WBGene00020933	W02D3.4
1911	WBGene00002258	lbp-6
1912	WBGene00002257	lbp-5
1913	WBGene00004883	smg-5
1914	WBGene00006773	unc-37
1915	WBGene00020935	fnci-1
1916	WBGene00020936	hrpf-1
1917	WBGene00017240	calu-2
1918	WBGene00006819	unc-87
1919	WBGene00004111	pqn-21
1920	WBGene00016492	C37A2.6
1921	WBGene00016493	C37A2.7
1922	WBGene00016494	C37A2.8
1923	WBGene00019324	K02F2.5
1924	WBGene00004778	ser-3
1925	WBGene00019248	H27M09.5
1926	WBGene00219733	linc-53
1927	WBGene00020661	smz-2
1928	WBGene00006423	asd-2
1929	WBGene00004879	smg-1
1930	WBGene00016744	bbs-9
1931	WBGene00016746	C48B6.10
1932	WBGene00016745	C48B6.9
1933	WBGene00020401	T10B11.5
1934	WBGene00020402	T10B11.6
1935	WBGene00020403	T10B11.7
1936	WBGene00020404	T10B11.8
1937	WBGene00016260	rege-1
1938	WBGene00016261	C30F12.2
1939	WBGene00016262	C30F12.3
1940	WBGene00016263	C30F12.4
1941	WBGene00016264	C30F12.5
1942	WBGene00010369	chd-1
1943	WBGene00003964	pdi-3
1944	WBGene00044988	W01A8.2,W01A8.8
1945	WBGene00012164	W01A8.2,W01A8.8
1946	WBGene00195257	W01A8.10
1947	WBGene00012166	nuo-6
1948	WBGene00012168	W01A8.6
1949	WBGene00002198	kin-14
1950	WBGene00009050	F22D6.2
1951	WBGene00003815	nars-1
1952	WBGene00004186	prpf-4
1953	WBGene00044964	F22D6.16
1954	WBGene00043279	F22D6.8
1955	WBGene00009056	F22D6.15
1956	WBGene00010740	K10D3.6
1957	WBGene00006753	unc-14
1958	WBGene00010738	K10D3.4
1959	WBGene00220019	K10D3.10
1960	WBGene00010427	hpo-11
1961	WBGene00010645	fecl-1
1962	WBGene00010641	crml-1
1963	WBGene00220010	crml-1
1964	WBGene00010643	K07G5.4
1965	WBGene00010870	let-522
1966	WBGene00194654	M05B5.7
1967	WBGene00010869	M05B5.1
1968	WBGene00001949	hlh-2
1969	WBGene00000637	col-61
1970	WBGene00007252	mlt-2
1971	WBGene00007253	C01H6.3
1972	WBGene00007258	hasp-1
1973	WBGene00011062	R06C7.2
1974	WBGene00000963	dhp-1
1975	WBGene00011065	R06C7.6
1976	WBGene00011064	adsl-1
1977	WBGene00003041	lin-61
1978	WBGene00002348	myo-1
1979	WBGene00006656	twk-1
1980	WBGene00077548	F21C3.7
1981	WBGene00167822	F21C3.7
1982	WBGene00009002	hint-1
1983	WBGene00004324	rde-2
1984	WBGene00009004	pfd-6
1985	WBGene00009005	F21C3.6
1986	WBGene00008763	F13G3.3
1987	WBGene00008764	dylt-1
1988	WBGene00008765	ttx-7
1989	WBGene00008766	F13G3.6
1990	WBGene00001136	eat-5
1991	WBGene00003236	mif-3
1992	WBGene00008768	F13G3.10
1993	WBGene00001680	gpb-2
1994	WBGene00009916	F52A8.3
1995	WBGene00009918	gcsh-2
1996	WBGene00002136	inx-14
1997	WBGene00008543	F07A5.4
1998	WBGene00006306	sue-1
[truncated: 15,585 more rows]

## Sheet: S4 Figure 3b
Gene ontology (GO) terms enrichment for biological processes of the transcripts identified in figure 3a
Analysis Type:	PANTHER Overrepresentation Test (Released 20220712)
Annotation Version and Release Date:	GO Ontology database DOI: 10.5281/zenodo.6399963 Released 2022-03-22
Analyzed List:	upload_1 (Caenorhabditis elegans)
Reference List:	Background_list_Fig3ab.txt (Caenorhabditis elegans)
Test Type:	FISHER
Correction:	FDR
GO biological process complete	Background_list_Fig3ab.txt - REFLIST (15966)	upload_1 (936)	upload_1 (expected)	upload_1 (over/under)	upload_1 (fold Enrichment)	upload_1 (raw P-value)	upload_1 (FDR)	LOG2
protein autoprocessing (GO:0016540)	16	7	0.94	+	7.46	0.000175	0.00833
cuticle development involved in collagen and cuticulin-based cuticle molting cycle (GO:0042338)	26	11	1.52	+	7.22	3.2e-06	0.000254
nematode male tail mating organ morphogenesis (GO:0090597)	23	7	1.35	+	5.19	0.00103	0.0346
collagen and cuticulin-based cuticle development (GO:0040002)	41	12	2.4	+	4.99	2.51e-05	0.00162
sensory organ morphogenesis (GO:0090596)	24	7	1.41	+	4.98	0.00127	0.041
male genitalia morphogenesis (GO:0048808)	25	7	1.47	+	4.78	0.00155	0.048
innate immune response (GO:0045087)	274	73	16.06	+	4.54	1.28e-23	3.97e-20	2.18269	***
cuticle development (GO:0042335)	49	13	2.87	+	4.53	2.8e-05	0.00175
immune response (GO:0006955)	280	73	16.41	+	4.45	3.8e-23	4.71e-20
immune system process (GO:0002376)	286	73	16.77	+	4.35	1.1e-22	9.69e-20
defense response to other organism (GO:0098542)	311	75	18.23	+	4.11	5.02e-22	3.11e-19
response to external biotic stimulus (GO:0043207)	313	75	18.35	+	4.09	6.95e-22	3.91e-19
response to other organism (GO:0051707)	313	75	18.35	+	4.09	6.95e-22	3.58e-19
response to biotic stimulus (GO:0009607)	313	75	18.35	+	4.09	6.95e-22	3.31e-19
defense response (GO:0006952)	315	75	18.47	+	4.06	9.6e-22	4.24e-19
biological process involved in interspecies interaction between organisms (GO:0044419)	334	78	19.58	+	3.98	3.89e-22	2.67e-19
molting cycle, collagen and cuticulin-based cuticle (GO:0018996)	99	21	5.8	+	3.62	2.45e-06	0.000197
molting cycle (GO:0042303)	104	21	6.1	+	3.44	4.8e-06	0.000354
peptidyl-tyrosine dephosphorylation (GO:0035335)	105	21	6.16	+	3.41	5.47e-06	0.000393
endoplasmic reticulum unfolded protein response (GO:0030968)	156	25	9.15	+	2.73	2.24e-05	0.00149	1.4489	**
protein dephosphorylation (GO:0006470)	183	27	10.73	+	2.52	4.51e-05	0.00256
cellular response to unfolded protein (GO:0034620)	182	25	10.67	+	2.34	0.000298	0.0121
response to external stimulus (GO:0009605)	595	80	34.88	+	2.29	8.74e-11	1.17e-08
response to unfolded protein (GO:0006986)	186	25	10.9	+	2.29	0.000351	0.0141	1.19535	*
cellular response to topologically incorrect protein (GO:0035967)	193	25	11.31	+	2.21	0.000504	0.0194
response to endoplasmic reticulum stress (GO:0034976)	200	25	11.72	+	2.13	0.00098	0.0331	1.09085
response to topologically incorrect protein (GO:0035966)	202	25	11.84	+	2.11	0.00105	0.0351	1.07724
response to stress (GO:0006950)	1005	105	58.92	+	1.78	4.45e-08	4.91e-06
Unclassified (UNCLASSIFIED)	7266	503	425.97	+	1.18	9.64e-07	8.64e-05
biological_process (GO:0008150)	8700	433	510.03	-	0.85	9.64e-07	8.77e-05
organic substance metabolic process (GO:0071704)	3997	189	234.32	-	0.81	0.000796	0.028
primary metabolic process (GO:0044238)	3793	179	222.36	-	0.8	0.000989	0.0332
metabolic process (GO:0008152)	4241	192	248.63	-	0.77	3.03e-05	0.00186
nitrogen compound metabolic process (GO:0006807)	3418	154	200.38	-	0.77	0.000242	0.0108
macromolecule metabolic process (GO:0043170)	2981	129	174.76	-	0.74	0.00013	0.00635
cellular macromolecule metabolic process (GO:0044260)	2152	85	126.16	-	0.67	6.89e-05	0.00364
multicellular organismal process (GO:0032501)	1893	72	110.98	-	0.65	6.36e-05	0.00342
cellular metabolic process (GO:0044237)	3789	136	222.13	-	0.61	1.35e-11	1.99e-09
multicellular organism development (GO:0007275)	1232	44	72.23	-	0.61	0.000442	0.0171
cellular response to stimulus (GO:0051716)	1800	62	105.52	-	0.59	3.52e-06	0.000276
organic substance biosynthetic process (GO:1901576)	1088	37	63.78	-	0.58	0.000336	0.0136
transport (GO:0006810)	1715	58	100.54	-	0.58	3.65e-06	0.000282
cellular process (GO:0009987)	6968	234	408.5	-	0.57	1.12e-30	6.91e-27
biosynthetic process (GO:0009058)	1115	37	65.37	-	0.57	0.000175	0.00829
cellular biosynthetic process (GO:0044249)	1058	35	62.02	-	0.56	0.000272	0.0111
catabolic process (GO:0009056)	856	28	50.18	-	0.56	0.000862	0.0298
establishment of localization (GO:0051234)	1790	58	104.94	-	0.55	3.68e-07	3.79e-05
transmembrane transport (GO:0055085)	815	26	47.78	-	0.54	0.000841	0.0292
reproductive process (GO:0022414)	741	23	43.44	-	0.53	0.00113	0.0369
macromolecule localization (GO:0033036)	751	23	44.03	-	0.52	0.000702	0.0256
biological regulation (GO:0065007)	3993	118	234.09	-	0.5	6.56e-20	2.39e-17
localization (GO:0051179)	2069	61	121.29	-	0.5	6.72e-10	8.48e-08
regulation of biological process (GO:0050789)	3653	106	214.16	-	0.49	1.24e-18	3.82e-16
negative regulation of cellular process (GO:0048523)	742	21	43.5	-	0.48	0.000247	0.0109
cellular catabolic process (GO:0044248)	750	21	43.97	-	0.48	0.000192	0.00875
negative regulation of biological process (GO:0048519)	1001	28	58.68	-	0.48	1.16e-05	0.000816
regulation of cellular process (GO:0050794)	3279	89	192.23	-	0.46	9.57e-19	3.12e-16
regulation of biological quality (GO:0065008)	718	19	42.09	-	0.45	0.000135	0.00648
regulation of multicellular organismal process (GO:0051239)	513	12	30.07	-	0.4	0.000427	0.0167
cell differentiation (GO:0030154)	803	18	47.08	-	0.38	2.22e-06	0.000186
cellular developmental process (GO:0048869)	807	18	47.31	-	0.38	2.26e-06	0.000187
regulation of protein metabolic process (GO:0051246)	454	10	26.62	-	0.38	0.00043	0.0167
regulation of localization (GO:0032879)	470	10	27.55	-	0.36	0.000241	0.0108
regulation of cellular protein metabolic process (GO:0032268)	425	9	24.92	-	0.36	0.000588	0.0222
regulation of developmental process (GO:0050793)	524	11	30.72	-	0.36	0.000103	0.00527
regulation of signaling (GO:0023051)	391	8	22.92	-	0.35	0.000783	0.028
regulation of cell communication (GO:0010646)	392	8	22.98	-	0.35	0.000791	0.0279
regulation of catalytic activity (GO:0050790)	458	9	26.85	-	0.34	0.000131	0.00633
regulation of molecular function (GO:0065009)	511	10	29.96	-	0.33	5.53e-05	0.00305
macromolecule catabolic process (GO:0009057)	431	8	25.27	-	0.32	0.000179	0.00824
nitrogen compound transport (GO:0071705)	556	10	32.6	-	0.31	8.77e-06	0.000624
embryo development (GO:0009790)	505	9	29.61	-	0.3	2.08e-05	0.00141
locomotion (GO:0040011)	339	6	19.87	-	0.3	0.000742	0.0269
cytoskeleton organization (GO:0007010)	352	6	20.64	-	0.29	0.00039	0.0155
cellular component organization (GO:0016043)	1698	28	99.54	-	0.28	1.04e-17	2.8e-15
regulation of macromolecule metabolic process (GO:0060255)	1655	27	97.02	-	0.28	1.96e-17	4.84e-15
cellular nitrogen compound biosynthetic process (GO:0044271)	614	10	36	-	0.28	6.88e-07	6.54e-05
protein catabolic process (GO:0030163)	309	5	18.11	-	0.28	0.000672	0.0246
cell development (GO:0048468)	435	7	25.5	-	0.27	3.31e-05	0.00201
positive regulation of biological process (GO:0048518)	1185	19	69.47	-	0.27	1.22e-12	1.89e-10
regulation of metabolic process (GO:0019222)	1754	28	102.83	-	0.27	8.87e-19	3.05e-16
cellular nitrogen compound metabolic process (GO:0034641)	1647	25	96.55	-	0.26	1.97e-18	5.79e-16
cellular component organization or biogenesis (GO:0071840)	1845	28	108.16	-	0.26	1.18e-20	4.55e-18
cellular macromolecule catabolic process (GO:0044265)	404	6	23.68	-	0.25	4.11e-05	0.00244
regulation of nitrogen compound metabolic process (GO:0051171)	1439	21	84.36	-	0.25	1.28e-16	2.93e-14
intracellular transport (GO:0046907)	480	7	28.14	-	0.25	4.67e-06	0.000353
regulation of cellular metabolic process (GO:0031323)	1511	22	88.58	-	0.25	1.71e-17	4.41e-15
regulation of primary metabolic process (GO:0080090)	1457	21	85.42	-	0.25	6.36e-17	1.51e-14
gene expression (GO:0010467)	976	14	57.22	-	0.24	1.38e-11	1.98e-09
proteolysis involved in cellular protein catabolic process (GO:0051603)	283	4	16.59	-	0.24	0.000601	0.0224
regulation of locomotion (GO:0040012)	284	4	16.65	-	0.24	0.000606	0.0224
cellular protein catabolic process (GO:0044257)	288	4	16.88	-	0.24	0.000427	0.0168
embryo development ending in birth or egg hatching (GO:0009792)	302	4	17.7	-	0.23	0.000219	0.00987
establishment of localization in cell (GO:0051649)	606	8	35.53	-	0.23	7.11e-08	7.72e-06
protein transport (GO:0015031)	386	5	22.63	-	0.22	2.56e-05	0.00163
aromatic compound biosynthetic process (GO:0019438)	318	4	18.64	-	0.21	0.000111	0.00564
establishment of protein localization (GO:0045184)	400	5	23.45	-	0.21	1.29e-05	0.000897
heterocycle biosynthetic process (GO:0018130)	325	4	19.05	-	0.21	7.91e-05	0.00415
organelle organization (GO:0006996)	1169	14	68.53	-	0.2	1.4e-15	2.98e-13
regulation of gene expression (GO:0010468)	1340	16	78.56	-	0.2	8.99e-18	2.53e-15
generation of neurons (GO:0048699)	252	3	14.77	-	0.2	0.000743	0.0267
regulation of transcription by RNA polymerase II (GO:0006357)	674	8	39.51	-	0.2	3.24e-09	3.86e-07
cellular localization (GO:0051641)	761	9	44.61	-	0.2	2.5e-10	3.29e-08
neurogenesis (GO:0022008)	256	3	15.01	-	0.2	0.000505	0.0193
protein localization (GO:0008104)	598	7	35.06	-	0.2	2.02e-08	2.27e-06
organic cyclic compound biosynthetic process (GO:1901362)	352	4	20.64	-	0.19	2.96e-05	0.00183
translation (GO:0006412)	265	3	15.54	-	0.19	0.000365	0.0146
positive regulation of RNA biosynthetic process (GO:1902680)	269	3	15.77	-	0.19	0.000251	0.011
positive regulation of transcription, DNA-templated (GO:0045893)	269	3	15.77	-	0.19	0.000251	0.0109
positive regulation of nucleic acid-templated transcription (GO:1903508)	269	3	15.77	-	0.19	0.000251	0.0108
peptide biosynthetic process (GO:0043043)	270	3	15.83	-	0.19	0.000252	0.0108
protein modification by small protein conjugation or removal (GO:0070647)	273	3	16	-	0.19	0.000261	0.011
regulation of transcription, DNA-templated (GO:0006355)	920	10	53.93	-	0.19	5.13e-13	8.57e-11
regulation of nucleic acid-templated transcription (GO:1903506)	921	10	53.99	-	0.19	5.18e-13	8.44e-11
regulation of RNA biosynthetic process (GO:2001141)	922	10	54.05	-	0.19	5.26e-13	8.34e-11
system process (GO:0003008)	277	3	16.24	-	0.18	0.000178	0.00826
nucleobase-containing compound biosynthetic process (GO:0034654)	281	3	16.47	-	0.18	0.000187	0.00855
regulation of macromolecule biosynthetic process (GO:0010556)	1039	11	60.91	-	0.18	8.77e-15	1.51e-12
regulation of cellular biosynthetic process (GO:0031326)	1052	11	61.67	-	0.18	4.1e-15	7.45e-13
regulation of biosynthetic process (GO:0009889)	1056	11	61.91	-	0.18	2.78e-15	5.38e-13
regulation of nucleobase-containing compound metabolic process (GO:0019219)	1061	11	62.2	-	0.18	2.9e-15	5.43e-13
positive regulation of macromolecule biosynthetic process (GO:0010557)	297	3	17.41	-	0.17	6.17e-05	0.00335
positive regulation of cellular biosynthetic process (GO:0031328)	304	3	17.82	-	0.17	4.33e-05	0.00255
positive regulation of biosynthetic process (GO:0009891)	304	3	17.82	-	0.17	4.33e-05	0.00253
regulation of RNA metabolic process (GO:0051252)	1014	10	59.45	-	0.17	4.29e-15	7.59e-13
positive regulation of RNA metabolic process (GO:0051254)	306	3	17.94	-	0.17	4.36e-05	0.00252
behavior (GO:0007610)	309	3	18.11	-	0.17	4.51e-05	0.00258
positive regulation of nucleobase-containing compound metabolic process (GO:0045935)	319	3	18.7	-	0.16	2.13e-05	0.00143
meiotic cell cycle (GO:0051321)	213	2	12.49	-	0.16	0.000787	0.028
nervous system development (GO:0007399)	324	3	18.99	-	0.16	2.24e-05	0.00147
organelle localization (GO:0051640)	217	2	12.72	-	0.16	0.000829	0.029
regulation of organelle organization (GO:0033043)	233	2	13.66	-	0.15	0.000267	0.0111
intracellular protein transport (GO:0006886)	247	2	14.48	-	0.14	0.000129	0.00635
protein-containing complex organization (GO:0043933)	387	3	22.69	-	0.13	8.44e-07	7.79e-05
cellular protein localization (GO:0034613)	400	3	23.45	-	0.13	4e-07	4.05e-05
microtubule-based process (GO:0007017)	267	2	15.65	-	0.13	6.62e-05	0.00353
cellular macromolecule localization (GO:0070727)	401	3	23.51	-	0.13	4.04e-07	4.03e-05
positive regulation of cellular metabolic process (GO:0031325)	536	4	31.42	-	0.13	2.47e-09	3e-07
positive regulation of cellular process (GO:0048522)	940	7	55.11	-	0.13	6.25e-16	1.38e-13
regulation of cellular component organization (GO:0051128)	425	3	24.92	-	0.12	1.39e-07	1.46e-05
cellular aromatic compound metabolic process (GO:0006725)	1297	9	76.04	-	0.12	2.68e-22	2.07e-19
organic cyclic compound metabolic process (GO:1901360)	1340	9	78.56	-	0.11	2.37e-23	4.89e-20
positive regulation of metabolic process (GO:0009893)	603	4	35.35	-	0.11	8.71e-11	1.2e-08
chromosome organization (GO:0051276)	313	2	18.35	-	0.11	4.77e-06	0.000355
positive regulation of nitrogen compound metabolic process (GO:0051173)	482	3	28.26	-	0.11	7.05e-09	8.22e-07
cellular component assembly (GO:0022607)	645	4	37.81	-	0.11	8.85e-12	1.34e-09
heterocycle metabolic process (GO:0046483)	1292	8	75.74	-	0.11	3.04e-23	4.71e-20
intracellular signal transduction (GO:0035556)	328	2	19.23	-	0.1	2.28e-06	0.000185
positive regulation of cellular component organization (GO:0051130)	168	1	9.85	-	0.1	0.00113	0.0373
cell cycle (GO:0007049)	506	3	29.66	-	0.1	1.47e-09	1.82e-07
regulation of phosphate metabolic process (GO:0019220)	169	1	9.91	-	0.1	0.00113	0.0371
regulation of phosphorus metabolic process (GO:0051174)	169	1	9.91	-	0.1	0.00113	0.0369
protein-containing complex assembly (GO:0065003)	339	2	19.87	-	0.1	1.67e-06	0.000146
proteasomal protein catabolic process (GO:0010498)	173	1	10.14	-	0.1	0.00118	0.0381
G protein-coupled receptor signaling pathway (GO:0007186)	350	2	20.52	-	0.1	7.46e-07	6.99e-05
nucleobase-containing compound metabolic process (GO:0006139)	1237	7	72.52	-	0.1	9.07e-23	9.35e-20
positive regulation of macromolecule metabolic process (GO:0010604)	540	3	31.66	-	0.09	3.5e-10	4.51e-08
positive regulation of molecular function (GO:0044093)	187	1	10.96	-	0.09	0.000554	0.021
cell cycle process (GO:0022402)	387	2	22.69	-	0.09	1.16e-07	1.24e-05
cellular component biogenesis (GO:0044085)	802	4	47.02	-	0.09	1.76e-15	3.63e-13
protein ubiquitination (GO:0016567)	201	1	11.78	-	0.08	0.00026	0.0111
protein localization to organelle (GO:0033365)	207	1	12.14	-	0.08	0.000176	0.00823
mRNA processing (GO:0006397)	216	1	12.66	-	0.08	0.000124	0.00615
cellular response to DNA damage stimulus (GO:0006974)	220	1	12.9	-	0.08	8.13e-05	0.00423
protein modification by small protein conjugation (GO:0032446)	226	1	13.25	-	0.08	5.53e-05	0.00308
ubiquitin-dependent protein catabolic process (GO:0006511)	231	1	13.54	-	0.07	5.94e-05	0.00325
modification-dependent protein catabolic process (GO:0019941)	237	1	13.89	-	0.07	3.97e-05	0.00238
modification-dependent macromolecule catabolic process (GO:0043632)	244	1	14.3	-	0.07	2.71e-05	0.00171
organelle assembly (GO:0070925)	247	1	14.48	-	0.07	1.76e-05	0.00121
RNA metabolic process (GO:0016070)	749	3	43.91	-	0.07	2.76e-15	5.51e-13
DNA metabolic process (GO:0006259)	277	1	16.24	-	0.06	3.85e-06	0.000294
mitotic cell cycle (GO:0000278)	288	1	16.88	-	0.06	1.76e-06	0.000151
mRNA metabolic process (GO:0016071)	290	1	17	-	0.06	1.77e-06	0.00015
nucleic acid metabolic process (GO:0090304)	1006	3	58.98	-	0.05	1.3e-21	5.36e-19
RNA processing (GO:0006396)	494	1	28.96	-	0.03	2.04e-11	2.87e-09
non-membrane-bounded organelle assembly (GO:0140694)	140	0	8.21	-	< 0.01	0.000595	0.0223
regulation of cellular catabolic process (GO:0031329)	153	0	8.97	-	< 0.01	0.000266	0.0111
neuropeptide signaling pathway (GO:0007218)	130	0	7.62	-	< 0.01	0.00142	0.0445
regulation of protein localization (GO:0032880)	136	0	7.97	-	< 0.01	0.000931	0.0317
RNA biosynthetic process (GO:0032774)	127	0	7.45	-	< 0.01	0.00134	0.0429
mitotic cell cycle process (GO:1903047)	249	0	14.6	-	< 0.01	9.81e-07	8.67e-05
tRNA metabolic process (GO:0006399)	130	0	7.62	-	< 0.01	0.00142	0.0442
rRNA processing (GO:0006364)	144	0	8.44	-	< 0.01	0.000642	0.0236
rRNA metabolic process (GO:0016072)	152	0	8.91	-	< 0.01	0.000265	0.0112
DNA repair (GO:0006281)	182	0	10.67	-	< 0.01	5.42e-05	0.00305
ncRNA metabolic process (GO:0034660)	335	0	19.64	-	< 0.01	8.1e-09	9.28e-07
ribosome biogenesis (GO:0042254)	195	0	11.43	-	< 0.01	2.42e-05	0.00158
RNA splicing (GO:0008380)	154	0	9.03	-	< 0.01	0.000268	0.011
ribonucleoprotein complex biogenesis (GO:0022613)	263	0	15.42	-	< 0.01	4.4e-07	4.32e-05
positive regulation of cell communication (GO:0010647)	135	0	7.91	-	< 0.01	0.000912	0.0312
positive regulation of gene expression (GO:0010628)	128	0	7.5	-	< 0.01	0.00136	0.0427
positive regulation of signaling (GO:0023056)	134	0	7.86	-	< 0.01	0.000897	0.0308
ncRNA processing (GO:0034470)	267	0	15.65	-	< 0.01	4.61e-07	4.45e-05
positive regulation of cellular protein metabolic process (GO:0032270)	169	0	9.91	-	< 0.01	0.000122	0.00609
cell division (GO:0051301)	224	0	13.13	-	< 0.01	4.95e-06	0.00036
regulation of catabolic process (GO:0009894)	168	0	9.85	-	< 0.01	0.00012	0.00606
positive regulation of protein metabolic process (GO:0051247)	178	0	10.44	-	< 0.01	8.55e-05	0.00441
mRNA splicing, via spliceosome (GO:0000398)	127	0	7.45	-	< 0.01	0.00134	0.0427
RNA splicing, via transesterification reactions with bulged adenosine as nucleophile (GO:0000377)	127	0	7.45	-	< 0.01	0.00134	0.0424
RNA splicing, via transesterification reactions (GO:0000375)	127	0	7.45	-	< 0.01	0.00134	0.0422

## Sheet: S4 Figure 4d, target list
Genelist of upregulated (p≤ 0.05) transcripts in rde-1(ne219) /WT in the cpl-1* background
#	ensembl_gene_id	gene
1	WBGene00022033	Y65B4BL.1
2	WBGene00220190	Y65B4BL.1
3	WBGene00002393	lpr-1
4	WBGene00022383	Y95B8A.2
5	WBGene00020991	W03D8.10
6	WBGene00000625	col-48
7	WBGene00000626	col-49
8	WBGene00020039	R12E2.14
9	WBGene00000634	col-58
10	WBGene00022591	cuti-1
11	WBGene00020413	T10E9.3
12	WBGene00000636	col-60
13	WBGene00008762	ztf-2
14	WBGene00003552	nas-36
15	WBGene00008383	D1081.5
16	WBGene00001483	fog-3
17	WBGene00007600	C15C6.1
18	WBGene00008132	gale-1
19	WBGene00013602	Y87G2A.16
20	WBGene00001725	grl-16
21	WBGene00021213	Y18H1A.9
22	WBGene00021690	Y48G8AL.12
23	WBGene00021641	Y47G6A.15
24	WBGene00020040	R12E2.15
25	WBGene00020033	R12E2.7
26	WBGene00022834	ZK973.8
27	WBGene00016733	phat-2
28	WBGene00001067	dpy-5
29	WBGene00016422	noah-1
30	WBGene00010738	K10D3.4
31	WBGene00010566	K04G2.7
32	WBGene00000639	col-63
33	WBGene00008652	F10D11.6
34	WBGene00206464	F59C6.18
35	WBGene00044644	B0205.13
36	WBGene00000641	col-65
37	WBGene00009313	F32B4.2
38	WBGene00012961	Y47H10A.5
39	WBGene00004509	rrf-2
40	WBGene00010822	M01G12.9
41	WBGene00011551	T06G6.12
42	WBGene00013673	Y105E8A.13
43	WBGene00005017	sqt-2
44	WBGene00044641	T01D1.8
45	WBGene00000497	chs-2
46	WBGene00219956	chs-2
47	WBGene00020835	T27A1.3,mlt-10
48	WBGene00015646	T27A1.3,mlt-10
49	WBGene00269346	R07C3.17
50	WBGene00022569	ZC239.6
51	WBGene00194713	F19B10.13
52	WBGene00018969	F56D3.1
53	WBGene00019855	R03H10.2
54	WBGene00000928	dao-2
55	WBGene00022283	lgc-27
56	WBGene00174962	lgc-27
57	WBGene00044744	F10G7.12
58	WBGene00003437	msp-42
59	WBGene00017216	F07F6.2
60	WBGene00002088	ins-5
61	WBGene00020802	btb-2
62	WBGene00020579	T19D12.4
63	WBGene00019273	H43E16.1
64	WBGene00001064	dpy-2
65	WBGene00015795	C15F1.2
66	WBGene00023416	spi-1
67	WBGene00006947	wrt-1
68	WBGene00004398	rol-8
69	WBGene00004264	qua-1
70	WBGene00009904	F49E12.12
71	WBGene00219565	C34C6.3
72	WBGene00007916	C34C6.3
73	WBGene00004397	rol-6
74	WBGene00012032	T26C5.2
75	WBGene00003100	mab-3
76	WBGene00044035	F27E5.7
77	WBGene00206354	F27E5.9
78	WBGene00004017	phg-1
79	WBGene00014173	ZK970.7
80	WBGene00008482	cut-4
81	WBGene00010319	F59B10.3
82	WBGene00007560	C14A4.9
83	WBGene00011524	T06D8.3
84	WBGene00004394	rol-1
85	WBGene00013263	Y57A10A.23
86	WBGene00012921	Y46G5A.36
87	WBGene00012917	Y46G5A.29
88	WBGene00004232	ptr-18
89	WBGene00008448	E01G4.6
90	WBGene00008964	mltn-9
91	WBGene00007999	tag-297
92	WBGene00011042	R05H10.1
93	WBGene00013158	Y53F4B.11
94	WBGene00016022	C23H3.9
95	WBGene00000034	abu-11
96	WBGene00019285	cbn-1
97	WBGene00004218	ptr-3
98	WBGene00015408	C03H5.6
99	WBGene00021095	mlt-8
100	WBGene00269337	F28A10.12
101	WBGene00018572	lin-42
102	WBGene00021791	Y51H7C.13
103	WBGene00016339	C33C12.7
104	WBGene00018353	fbxa-182
105	WBGene00045457	F33H12.7
106	WBGene00017711	F22E5.13
107	WBGene00022572	ZC239.14
108	WBGene00000647	col-71
109	WBGene00017841	F26G1.5
110	WBGene00017387	mpst-4
111	WBGene00000606	col-17
112	WBGene00000649	col-73
113	WBGene00000252	bli-2
114	WBGene00016319	C32D5.12
115	WBGene00001072	dpy-10
116	WBGene00016625	aff-1
117	WBGene00002008	hsp-4
118	WBGene00018394	F43E2.6
119	WBGene00003526	nas-7
120	WBGene00006956	wrt-10
121	WBGene00003089	ltd-1
122	WBGene00009401	F35C11.2
123	WBGene00000653	col-77
124	WBGene00009901	F49E12.8
125	WBGene00000615	col-38
126	WBGene00011927	T22C8.6
127	WBGene00009778	F46C5.1
128	WBGene00007687	C18E9.7
129	WBGene00007688	C18E9.8
130	WBGene00004174	abu-14
131	WBGene00014245	ZK1307.2
132	WBGene00006651	tts-2
133	WBGene00004134	myrf-1
134	WBGene00010321	F59B10.5
135	WBGene00004300	ram-2
136	WBGene00005016	sqt-1
137	WBGene00013387	Y62F5A.9
138	WBGene00016826	C50E10.2
139	WBGene00012592	Y38E10A.14
140	WBGene00009311	mltn-1
141	WBGene00008577	F08G2.5
142	WBGene00012731	Y39G8C.2
143	WBGene00010723	cpg-7
144	WBGene00012979	Y48B6A.5
145	WBGene00007250	nspb-8
146	WBGene00000663	col-88
147	WBGene00271636	W05G11.8
148	WBGene00013841	fbxa-33
149	WBGene00044761	pals-19
150	WBGene00021850	Y54F10AM.6
151	WBGene00019212	zmp-2
152	WBGene00011278	R74.2
153	WBGene00000512	ckb-2
154	WBGene00000664	col-89
155	WBGene00007170	B0393.5
156	WBGene00189952	K10D2.8
157	WBGene00018965	F56D2.3
158	WBGene00020635	T20H4.2
159	WBGene00000665	col-90
160	WBGene00015752	C14B9.2
161	WBGene00010453	fozi-1
162	WBGene00008043	C40H1.8
163	WBGene00008079	C44B9.2
164	WBGene00012942	Y47D3B.6
165	WBGene00270321	Y41C4A.32
166	WBGene00013559	Y75B8A.28
167	WBGene00014178	ZK1010.4
168	WBGene00003887	osm-7
169	WBGene00004796	sid-2
170	WBGene00019184	H10E21.4
171	WBGene00020560	T19C3.2
172	WBGene00020551	T17H7.7
173	WBGene00020455	fbxa-59
174	WBGene00013838	fbxa-31
175	WBGene00022180	Y71H2AM.15
176	WBGene00022181	pho-9
177	WBGene00020599	T20B6.3
178	WBGene00012379	Y1A5A.1
179	WBGene00017807	F26A1.9
180	WBGene00017305	nspb-12
181	WBGene00015479	wht-1
182	WBGene00016013	C23G10.6
183	WBGene00004133	abu-13
184	WBGene00022795	ZK686.5
185	WBGene00006628	tsp-2
186	WBGene00000666	col-91
187	WBGene00018418	F44E2.4
188	WBGene00010573	K04H4.2
189	WBGene00001570	gei-13
190	WBGene00001077	dpy-18
191	WBGene00001724	grl-15
192	WBGene00000672	col-97
193	WBGene00000681	col-107
194	WBGene00044618	bus-2
195	WBGene00021582	clec-71
196	WBGene00021583	clec-72
197	WBGene00001074	dpy-13
198	WBGene00018123	F36H12.9
199	WBGene00019154	glf-1
200	WBGene00019152	nspb-6
201	WBGene00000256	bli-6
202	WBGene00015305	C01G5.3
203	WBGene00016596	C42D4.3
204	WBGene00017416	F13B6.1
205	WBGene00017991	clec-180
206	WBGene00000603	col-14
207	WBGene00003879	ora-1
208	WBGene00018358	erp-44.3
209	WBGene00009008	F21D5.3
210	WBGene00000594	col-3
211	WBGene00000266	bre-1
212	WBGene00012437	hum-9
213	WBGene00007506	C10C5.2
214	WBGene00001245	elo-7
215	WBGene00008512	F01G10.10
216	WBGene00011180	R09H10.2
217	WBGene00001730	grl-21
218	WBGene00000699	col-125
219	WBGene00045175	C10C6.9
220	WBGene00004971	spe-17
221	WBGene00045036	K08E4.7
222	WBGene00011949	T23F6.1
223	WBGene00185092	K08D8.7
224	WBGene00003533	nas-14
225	WBGene00009926	noah-2
226	WBGene00171562	noah-2
227	WBGene00013331	Y57G11C.42
228	WBGene00001071	dpy-9
229	WBGene00045177	T21D12.14
230	WBGene00044463	W09G12.10
231	WBGene00000678	col-104
232	WBGene00000683	col-109
233	WBGene00022382	Y94H6A.10
234	WBGene00022679	ZK180.5
235	WBGene00022680	ZK180.6
236	WBGene00000685	col-111
237	WBGene00235383	ZK616.65
238	WBGene00016403	grsp-3
239	WBGene00015537	C06E4.8
240	WBGene00017998	F33D4.6
241	WBGene00019021	F57H12.6
242	WBGene00020140	ant-1.4
243	WBGene00012433	Y11D7A.9
244	WBGene00000694	col-120
245	WBGene00010485	ant-1.3
246	WBGene00001158	ech-9
247	WBGene00194658	R09E10.13
248	WBGene00007264	C02F4.4
249	WBGene00014008	ZK596.3
250	WBGene00009218	acs-20
251	WBGene00000704	col-130
252	WBGene00009957	F53B2.8
253	WBGene00003995	pgp-1
254	WBGene00014132	ZK896.1
255	WBGene00168245	ZK896.1
256	WBGene00009889	F49E11.2
257	WBGene00194643	C48D1.9
258	WBGene00004156	pqn-74
259	WBGene00012540	Y37A1B.7
260	WBGene00001066	dpy-4
261	WBGene00000711	col-138
262	WBGene00006487	zipt-22
263	WBGene00004230	ptr-16
264	WBGene00000558	cnc-4
265	WBGene00004139	pqn-54
266	WBGene00019096	cysl-4
267	WBGene00018098	F36F12.7
268	WBGene00016281	pals-32
269	WBGene00020613	T20D4.7
270	WBGene00015574	irg-1
271	WBGene00003768	nlp-30
272	WBGene00019564	K09D9.1
273	WBGene00019839	R02F11.1
274	WBGene00015339	C02E7.6
275	WBGene00019761	M03F8.1
276	WBGene00017535	atf-8
277	WBGene00017315	ugt-36
278	WBGene00016146	C26F1.1
279	WBGene00022397	Y97E10AR.2
280	WBGene00005648	srp-7
281	WBGene00015857	C16D9.1
282	WBGene00017678	asp-12
283	WBGene00196063	asns-1
284	WBGene00003816	asns-1
285	WBGene00022538	ZC190.4
286	WBGene00001695	grd-6
287	WBGene00077691	T06E4.14
288	WBGene00000719	col-146
289	WBGene00077697	F58E6.13
290	WBGene00007543	fipr-7
291	WBGene00007948	C35A5.4
292	WBGene00009331	F32D8.7
293	WBGene00011838	T19C4.1
294	WBGene00011831	T19B10.2
295	WBGene00000727	col-154
296	WBGene00000730	col-157
297	WBGene00006539	tbb-6
298	WBGene00010092	F55C5.2
299	WBGene00005018	sqt-3
300	WBGene00009094	F23H12.5
301	WBGene00009722	F45D3.2
302	WBGene00013901	ugt-16
303	WBGene00008099	C44H9.4
304	WBGene00011590	bus-19
305	WBGene00172388	bus-19
306	WBGene00008851	F15B9.8
307	WBGene00009983	cut-2
308	WBGene00000735	col-162
309	WBGene00086568	Y2H9A.6
310	WBGene00010977	R02D5.3
311	WBGene00001054	dpf-1
312	WBGene00009221	acs-2
313	WBGene00006686	twk-34
314	WBGene00010019	F54B8.4
315	WBGene00004809	skr-3
316	WBGene00045416	Y37H2A.14
317	WBGene00007440	C08E8.4
318	WBGene00206418	M04C3.5
319	WBGene00012822	Y43F8B.12
320	WBGene00003763	nlp-25
321	WBGene00012249	W04E12.4
322	WBGene00013763	Y113G7B.14
323	WBGene00012186	mlt-11
324	WBGene00220109	mlt-11
325	WBGene00220110	mlt-11
326	WBGene00020156	T02B11.4
327	WBGene00022287	Y75B7AR.1
328	WBGene00020396	T10B5.10
329	WBGene00019090	F59A7.2
330	WBGene00018056	F35F10.6
331	WBGene00018060	arrd-18
332	WBGene00020700	T22F3.11
333	WBGene00020855	hpo-36
334	WBGene00016788	C49G7.10
335	WBGene00044530	F32D1.11
336	WBGene00001714	grl-5
337	WBGene00021627	Y47D7A.15
338	WBGene00021625	Y47D7A.13
339	WBGene00018297	F41F3.3
340	WBGene00019236	H23N18.5
341	WBGene00015340	C02E7.7
342	WBGene00021979	Y58A7A.5
343	WBGene00017835	F26F12.4
344	WBGene00020893	T28C12.6
345	WBGene00022848	ZK1055.7
346	WBGene00175027	W02F12.8
347	WBGene00015362	fbxa-105
348	WBGene00015859	C16D9.4
349	WBGene00017798	slc-17.8
350	WBGene00015227	B0507.10
351	WBGene00172570	B0507.10
352	WBGene00015225	B0507.8
353	WBGene00020554	T19A5.3
354	WBGene00000717	col-144
355	WBGene00000718	col-145
356	WBGene00000599	col-10
357	WBGene00017197	F07C3.9
358	WBGene00017092	E02C12.6
359	WBGene00000720	col-147
360	WBGene00007541	fipr-4
361	WBGene00007537	fipr-8
362	WBGene00000602	col-13
363	WBGene00000601	col-12
364	WBGene00044024	C35A5.11
365	WBGene00009239	irld-6
366	WBGene00001716	grl-7
367	WBGene00000729	col-156
368	WBGene00010468	K01D12.9
369	WBGene00010470	cdr-4
370	WBGene00010473	hrg-2
371	WBGene00001429	fkb-4
372	WBGene00219208	B0365.9
373	WBGene00000734	col-161
374	WBGene00009428	F35E12.4
375	WBGene00011624	T08G5.3
376	WBGene00013055	Y50E8A.12
377	WBGene00007716	fbxa-82
378	WBGene00000783	cpr-3
379	WBGene00012533	fbxa-209
380	WBGene00007368	C06B8.2
381	WBGene00077594	nhr-151
382	WBGene00011517	cgt-1
383	WBGene00003702	nhr-112
384	WBGene00010752	K10G4.3
385	WBGene00013352	lon-8
386	WBGene00194695	B0462.5
387	WBGene00014562	Y17D7B.7
388	WBGene00007726	C25F9.6
389	WBGene00045411	C25F9.11
390	WBGene00010851	M04C3.2
391	WBGene00008944	F19B2.5
392	WBGene00013755	fbxa-115
393	WBGene00011393	T03D8.6
394	WBGene00020083	R57.2
395	WBGene00019272	H42K12.3
396	WBGene00022419	Y102A11A.9
397	WBGene00003968	peb-1
398	WBGene00019318	K02E10.4
399	WBGene00020194	T03G6.1
400	WBGene00021529	Y41G9A.5
401	WBGene00021326	Y34B4A.10
402	WBGene00016133	C26B9.3
403	WBGene00016106	C25F6.7
404	WBGene00044623	bus-8
405	WBGene00020672	T22B7.3
406	WBGene00018515	F46G11.2
407	WBGene00018641	F49E10.4
408	WBGene00017716	F22F4.1
409	WBGene00000905	daf-9
410	WBGene00000739	col-166
411	WBGene00000740	col-167
412	WBGene00000741	col-168
413	WBGene00000742	col-169
414	WBGene00019226	H22K11.3
415	WBGene00017154	ugt-57
416	WBGene00015169	B0403.5
417	WBGene00045456	C10A4.9
418	WBGene00022665	ZK154.1
419	WBGene00194670	K07E3.9
420	WBGene00019148	H03E18.1
421	WBGene00003981	pes-8
422	WBGene00000749	col-176
423	WBGene00007398	C07A4.3
424	WBGene00011107	R07E3.6
425	WBGene00011103	R07E3.2
426	WBGene00007894	C33D3.3
427	WBGene00012261	lpr-3
428	WBGene00012255	lpr-6
429	WBGene00012256	lpr-5
430	WBGene00012257	lpr-4
431	WBGene00001690	grd-1
432	WBGene00006965	xtr-1
433	WBGene00011771	T14G8.3
434	WBGene00010998	R03G8.3
435	WBGene00006372	syx-2
436	WBGene00006366	sym-1
437	WBGene00014039	ZK662.2
438	WBGene00007174	mboa-1
439	WBGene00011227	R11.2
440	WBGene00015545	C06G1.1
441	WBGene00044683	C36E6.8
442	WBGene00018215	igcm-1
443	WBGene00003104	mab-7
444	WBGene00018946	F56C3.9
445	WBGene00022415	Y102A11A.5
446	WBGene00022417	Y102A11A.7
447	WBGene00018737	F53B1.4
448	WBGene00018738	swip-10
449	WBGene00001065	dpy-3
450	WBGene00018937	F56B6.6
451	WBGene00020846	T27A10.6
452	WBGene00044724	R02E4.3
453	WBGene00017307	F09F9.2
454	WBGene00000039	acn-1
455	WBGene00001070	dpy-8
456	WBGene00020735	T23F2.2
457	WBGene00017429	F13D11.4
458	WBGene00001984	hog-1
459	WBGene00004219	ptr-4
460	WBGene00015781	C14F11.6
461	WBGene00018259	F41B4.3
462	WBGene00019352	K03A1.4
463	WBGene00001069	dpy-7
464	WBGene00018487	F46C8.8
465	WBGene00017814	F26A10.2
466	WBGene00001068	dpy-6
467	WBGene00000748	col-175
468	WBGene00009801	ipla-2
469	WBGene00008602	oac-14
470	WBGene00009677	F44A6.5
471	WBGene00000753	col-180
472	WBGene00007935	C34E11.2
473	WBGene00007344	C05E7.2
474	WBGene00007343	C05E7.1
475	WBGene00008215	C49F8.3
476	WBGene00007903	lgc-21
477	WBGene00008355	fbxa-141
478	WBGene00008605	mlt-9
479	WBGene00010330	F59D12.2
480	WBGene00006950	wrt-4
481	WBGene00044630	bus-17
482	WBGene00010008	F53H4.3
483	WBGene00018374	tag-343
484	WBGene00018031	F35B3.4
485	WBGene00020365	T08G2.2

## Sheet: S4 Figure 4d, background list
Background genelist of transcripts in rde-1(ne219) /WT in the cpl-1* background
#	ensembl_gene_id	gene
1	WBGene00022276	nlp-40
2	WBGene00022275	Y74C9A.1
3	WBGene00044345	Y48G1C.12
4	WBGene00021677	pgs-1
5	WBGene00000812	csk-1
6	WBGene00021683	Y48G1C.10
7	WBGene00021682	Y48G1C.9
8	WBGene00021676	Y48G1C.1
9	WBGene00018773	F53G12.8
10	WBGene00000622	col-45
11	WBGene00004962	spe-8
12	WBGene00003229	mex-3
13	WBGene00018772	F53G12.4
14	WBGene00018958	F56C11.6
15	WBGene00018957	F56C11.5
16	WBGene00000227	atm-1
17	WBGene00021666	Y48G1BL.7
18	WBGene00021662	snpc-3.3
19	WBGene00255594	Y48G1BL.8
20	WBGene00021667	snpc-3.2
21	WBGene00016904	C53D5.3
22	WBGene00016903	marc-4
23	WBGene00016902	C53D5.1
24	WBGene00021660	Y48G1A.4
25	WBGene00000917	daf-25
26	WBGene00021658	Y48G1A.2
27	WBGene00021657	Y48G1A.1
28	WBGene00020091	rnp-8
29	WBGene00006385	taf-4
30	WBGene00021733	otub-2
31	WBGene00015570	C07F11.2
32	WBGene00006593	tol-1
33	WBGene00021026	W04C9.4
34	WBGene00235387	W04C9.8
35	WBGene00021024	W04C9.2
36	WBGene00001814	haf-4
37	WBGene00022034	deps-1
38	WBGene00022033	Y65B4BL.1
39	WBGene00220190	Y65B4BL.1
40	WBGene00022043	psf-3
41	WBGene00022042	icd-2
42	WBGene00007009	wwp-1
43	WBGene00004235	ptr-21
44	WBGene00002393	lpr-1
45	WBGene00022040	Y65B4BR.1
46	WBGene00018921	sago-2
47	WBGene00022028	Y65B4A.4
48	WBGene00022027	vps-20
49	WBGene00022026	Y65B4A.2
50	WBGene00022025	Y65B4A.1
51	WBGene00021215	Y18H1A.11
52	WBGene00021207	Y18H1A.1
53	WBGene00004028	pif-1
54	WBGene00236789	Y18H1A.18
55	WBGene00000624	col-47
56	WBGene00021212	Y18H1A.8
57	WBGene00020283	T06A4.3
58	WBGene00020281	T06A4.1
59	WBGene00022518	zfh-2
60	WBGene00022517	ZC123.1
61	WBGene00022388	Y95B8A.8
62	WBGene00022386	Y95B8A.6
63	WBGene00001678	gpa-16
64	WBGene00022385	Y95B8A.4
65	WBGene00022383	Y95B8A.2
66	WBGene00003548	nas-30
67	WBGene00018786	hmbx-1
68	WBGene00016932	C54G6.3
69	WBGene00005002	spp-17
70	WBGene00021335	spp-23
71	WBGene00021329	Y34D9A.3
72	WBGene00021332	Y34D9A.7
73	WBGene00021331	glrx-10
74	WBGene00021328	npr-23
75	WBGene00001745	gsa-1
76	WBGene00019909	R06A10.1
77	WBGene00044895	R06A10.5
78	WBGene00022837	ceh-45
79	WBGene00004429	rpl-17
80	WBGene00021687	Y48G8AL.7
81	WBGene00004880	smg-2
82	WBGene00021686	Y48G8AL.5
83	WBGene00021685	herc-1
84	WBGene00021692	Y48G8AL.15
85	WBGene00021693	Y48G8AR.2
86	WBGene00003400	dapk-1
87	WBGene00044896	K12C11.5
88	WBGene00019674	K12C11.3
89	WBGene00045052	K12C11.6
90	WBGene00045053	K12C11.7
91	WBGene00004888	smo-1
92	WBGene00022363	Y92H12BL.1
93	WBGene00022366	Y92H12BL.5
94	WBGene00022372	Y92H12BR.7
95	WBGene00022371	set-29
96	WBGene00022369	Y92H12BR.3
97	WBGene00022373	mrpl-15
98	WBGene00004969	spe-15
99	WBGene00018580	F47G6.3
100	WBGene00018579	acs-16
101	WBGene00001115	dyb-1
102	WBGene00022360	Y92H12A.4
103	WBGene00022358	Y92H12A.2
104	WBGene00005077	src-1
105	WBGene00022270	Y73E7A.3
106	WBGene00022269	Y73E7A.2
107	WBGene00044440	adpr-1
108	WBGene00022268	Y73E7A.1
109	WBGene00022274	Y73E7A.8
110	WBGene00022155	Y71G12B.17
111	WBGene00022154	drag-1
112	WBGene00006702	ubc-3
113	WBGene00003080	lsm-6
114	WBGene00022153	Y71G12B.13
115	WBGene00022152	atg-5
116	WBGene00006771	tln-1
117	WBGene00022150	Y71G12B.10
118	WBGene00022149	lin-65
119	WBGene00022148	ddx-27
120	WBGene00220198	Y71G12B.42
121	WBGene00022146	Y71G12B.6
122	WBGene00022144	pghm-1
123	WBGene00022143	Y71G12B.3
124	WBGene00022142	Y71G12B.2
125	WBGene00219766	anr-42
126	WBGene00022141	chaf-2
127	WBGene00016907	C53H9.2
128	WBGene00004441	rpl-27
129	WBGene00001196	egl-30
130	WBGene00220027	egl-30
131	WBGene00001309	emr-1
132	WBGene00003750	nlp-12
133	WBGene00006461	tag-96
134	WBGene00022139	tub-2
135	WBGene00022138	trpp-10
136	WBGene00021766	hex-4
137	WBGene00021765	Y51F10.4
138	WBGene00044438	Y51F10.11
139	WBGene00021764	Y51F10.3
140	WBGene00196465	Y51F10.12
141	WBGene00021763	Y51F10.2
142	WBGene00021237	crtc-1
143	WBGene00021347	rpb-10
144	WBGene00021348	moag-4
145	WBGene00021349	arl-13
146	WBGene00004014	phb-1
147	WBGene00021351	eif-2alpha
148	WBGene00021352	Y37E3.11
149	WBGene00044925	Y37E3.20
150	WBGene00003799	npp-13
151	WBGene00021355	Y37E3.17
152	WBGene00021009	afd-1
153	WBGene00021008	W03F11.5
154	WBGene00017398	slc-17.6
155	WBGene00021458	Y39G10AL.1
156	WBGene00021469	Y39G10AR.11
157	WBGene00021468	epg-2
158	WBGene00021467	Y39G10AR.9
159	WBGene00021476	nsun-4
160	WBGene00021475	tbca-1
161	WBGene00021466	eif-2gamma
162	WBGene00021465	ekl-7
163	WBGene00021464	ugt-31
164	WBGene00021463	zeel-1
165	WBGene00044277	nspa-12
166	WBGene00077563	peel-1
167	WBGene00021460	zwl-1
168	WBGene00017741	F23C8.13
169	WBGene00017733	ubxn-1
170	WBGene00017732	F23C8.3
171	WBGene00017731	F23C8.1
172	WBGene00022282	Y74C10AR.2
173	WBGene00001232	eif-3.I
174	WBGene00021277	Y23H5B.6
175	WBGene00021276	Y23H5B.5
176	WBGene00021275	dmsr-2
177	WBGene00021274	Y23H5B.3
178	WBGene00021273	Y23H5B.2
179	WBGene00021272	Y23H5B.1
180	WBGene00194701	Y23H5B.12
181	WBGene00016950	C55C2.4
182	WBGene00016949	C55C2.3
183	WBGene00006047	ssp-19
184	WBGene00016948	scrt-1
185	WBGene00019461	K07A3.3
186	WBGene00000832	ctn-1
187	WBGene00021271	spe-47
188	WBGene00021270	Y23H5A.3
189	WBGene00021269	Y23H5A.2
190	WBGene00000801	cars-2
191	WBGene00023172	Y23H5A.8
192	WBGene00077781	F40E3.7
193	WBGene00018230	mage-1
194	WBGene00017979	F32B5.6
195	WBGene00017978	msrp-1
196	WBGene00017976	F32B5.2
197	WBGene00017975	F32B5.1
198	WBGene00003006	lin-17
199	WBGene00004920	snr-7
200	WBGene00022127	yop-1
201	WBGene00022126	Y71F9B.2
202	WBGene00022125	Y71F9B.1
203	WBGene00020991	W03D8.10
204	WBGene00020989	W03D8.8
205	WBGene00020988	W03D8.7
206	WBGene00002174	itx-1
207	WBGene00020987	W03D8.5
208	WBGene00044796	W03D8.11
209	WBGene00022115	Y71F9AL.10
210	WBGene00022114	Y71F9AL.9
211	WBGene00022113	Y71F9AL.8
212	WBGene00022112	Y71F9AL.7
213	WBGene00022111	Y71F9AL.6
214	WBGene00001791	gst-43
215	WBGene00022110	Y71F9AL.4
216	WBGene00022108	Y71F9AL.2
217	WBGene00022107	Y71F9AL.1
218	WBGene00022122	trap-1
219	WBGene00003836	nxt-1
220	WBGene00022121	cogc-3
221	WBGene00001046	dnj-28
222	WBGene00021838	Y54E10BL.3
223	WBGene00000625	col-48
224	WBGene00021843	Y54E10BR.4
225	WBGene00021842	Y54E10BR.3
226	WBGene00021841	Y54E10BR.2
227	WBGene00021840	pign-1
228	WBGene00003654	nhr-64
229	WBGene00000626	col-49
230	WBGene00019595	K09H9.2
231	WBGene00021829	mrpl-17
232	WBGene00021828	Y54E10A.6,dnc-6
233	WBGene00021827	Y54E10A.6,dnc-6
234	WBGene00021835	Y54E10A.17
235	WBGene00001481	fog-1
236	WBGene00021826	txl-1
237	WBGene00003258	cogc-1
238	WBGene00021553	tyr-5
239	WBGene00020915	nol-5
240	WBGene00020914	sulp-6
241	WBGene00020913	W01B11.1
242	WBGene00021547	Y44E3A.1
243	WBGene00021039	W05F2.7
244	WBGene00021038	W05F2.6
245	WBGene00021037	fbxa-203
246	WBGene00019362	cdk-2
247	WBGene00019361	K03E5.2
248	WBGene00019360	neto-1
249	WBGene00006440	tag-63
250	WBGene00003422	msh-6
251	WBGene00004978	spg-7
252	WBGene00021638	Y47G6A.9
253	WBGene00000794	crn-1
254	WBGene00021637	Y47G6A.7
255	WBGene00021636	pcaf-1
256	WBGene00021635	Y47G6A.5
257	WBGene00021634	rde-10
258	WBGene00021651	miro-3
259	WBGene00045399	Y47G6A.33
260	WBGene00021633	Y47G6A.3
261	WBGene00044436	Y47G6A.31
262	WBGene00002144	inx-22
263	WBGene00002143	inx-21
264	WBGene00044437	Y47G6A.32
265	WBGene00000284	cah-6
266	WBGene00020901	T28F2.2
267	WBGene00017025	D1037.1
268	WBGene00002042	hus-1
269	WBGene00219678	linc-9
270	WBGene00001601	glh-4
271	WBGene00020467	T12F5.2
272	WBGene00020466	sld-2
273	WBGene00021175	math-46
274	WBGene00022815	asic-1
275	WBGene00016324	C32E8.6
276	WBGene00016323	C32E8.5
277	WBGene00016322	C32E8.4
278	WBGene00016321	tppp-1
279	WBGene00004425	rpl-13
280	WBGene00016320	C32E8.1
281	WBGene00003797	npp-11
282	WBGene00006833	unc-108
283	WBGene00018765	mpc-2
284	WBGene00044423	F53F10.8
285	WBGene00023065	F53F10.8
286	WBGene00018764	F53F10.2
287	WBGene00020192	T03F1.11
288	WBGene00020185	pgk-1
289	WBGene00000764	coq-4
290	WBGene00020184	uba-5
291	WBGene00016837	syf-1
292	WBGene00016836	C50F2.2
293	WBGene00003950	pbs-4
294	WBGene00020653	T21E3.2
295	WBGene00020652	egg-4
296	WBGene00018528	F47B3.4
297	WBGene00018526	F47B3.2
298	WBGene00018525	F47B3.1
299	WBGene00000197	aars-2
300	WBGene00000779	cpn-3
301	WBGene00017908	F28H1.1
302	WBGene00006820	unc-89
303	WBGene00016066	acd-2
304	WBGene00016064	acd-1
305	WBGene00000867	cyb-2.2
306	WBGene00019254	H31G24.3
307	WBGene00003029	lin-44
308	WBGene00017085	E01A2.2
309	WBGene00017084	E01A2.1
310	WBGene00020039	R12E2.14
311	WBGene00002138	inx-16
312	WBGene00002139	inx-17
313	WBGene00004464	rpn-8
314	WBGene00020031	suco-1
315	WBGene00020030	R12E2.1
316	WBGene00004093	ppw-1
317	WBGene00015975	cas-2
318	WBGene00015974	snrp-40.2
319	WBGene00015972	C18E3.3
320	WBGene00015971	swsn-2.2
321	WBGene00015970	C18E3.1
322	WBGene00003516	nab-1
323	WBGene00016605	C43E11.5
324	WBGene00007001	tufm-2
325	WBGene00016608	cogc-5
326	WBGene00016609	C43E11.12
327	WBGene00016603	met-1
328	WBGene00016602	mus-81
329	WBGene00016601	acin-1
330	WBGene00021630	Y47D9A.3
331	WBGene00219754	linc-85
332	WBGene00021629	scpl-3
333	WBGene00021628	Y47D9A.1
334	WBGene00000140	anc-1
335	WBGene00000045	acr-6
336	WBGene00022833	ZK973.4
337	WBGene00022832	pdp-1
338	WBGene00022831	cec-10
339	WBGene00022830	ZK973.1
340	WBGene00000962	T21E12.3,dhc-1
341	WBGene00020655	T21E12.3,dhc-1
342	WBGene00015704	tiam-1
343	WBGene00195180	C41D11.10
344	WBGene00001231	eif-3.H
345	WBGene00016561	eri-6
346	WBGene00020131	gcy-28
347	WBGene00044754	Y119C1B.12
348	WBGene00022469	Y119C1B.3
349	WBGene00022467	Y119C1B.1
350	WBGene00017010	D1007.15
351	WBGene00004113	pqn-24
352	WBGene00017009	D1007.13
353	WBGene00004436	rpl-24.1
354	WBGene00045094	D1007.20
355	WBGene00017007	D1007.10
356	WBGene00017011	D1007.8,eaf-1
357	WBGene00017005	D1007.8,eaf-1
358	WBGene00016654	C44E4.5
359	WBGene00016653	C44E4.4
360	WBGene00170884	C44E4.4
361	WBGene00015008	lmd-2
362	WBGene00015011	B0041.8
363	WBGene00015007	ain-2
364	WBGene00015006	B0041.1
365	WBGene00006791	unc-57
366	WBGene00020212	T04D1.2
367	WBGene00021112	W09C3.4
368	WBGene00021111	W09C3.3
369	WBGene00021110	W09C3.2
370	WBGene00021109	W09C3.1
371	WBGene00015696	C10H11.7
372	WBGene00015695	ugt-26
373	WBGene00015693	ugt-28
374	WBGene00015692	ugt-25
375	WBGene00015691	viln-1
376	WBGene00019768	M04F3.2
377	WBGene00019767	rpa-2
378	WBGene00023067	rpl-41.1
379	WBGene00023068	rpl-41.2
380	WBGene00018798	gnrr-1
381	WBGene00018797	F54D7.2
382	WBGene00019012	F57C9.6
383	WBGene00002034	htp-3
384	WBGene00019011	F57C9.4
385	WBGene00019010	glo-2
386	WBGene00019009	clec-90
387	WBGene00019008	pdxk-1
388	WBGene00017795	F25F8.1
389	WBGene00017674	F21F3.4
390	WBGene00017673	icmt-1
391	WBGene00017672	F21F3.2
392	WBGene00017671	pgal-1
393	WBGene00017676	F21F3.7
394	WBGene00017886	F28B3.5,acl-11
395	WBGene00017888	F28B3.5,acl-11
396	WBGene00017885	dip-2
397	WBGene00021015	enu-3.3
398	WBGene00021014	W03G9.2
399	WBGene00004900	snf-1
400	WBGene00195069	W03G9.10
401	WBGene00003221	mes-3
402	WBGene00001050	dom-3
403	WBGene00006058	sst-20
404	WBGene00018789	F54C1.1
405	WBGene00016730	C46H11.6
406	WBGene00002979	lfe-2
407	WBGene00016728	C46H11.2
408	WBGene00002213	kin-32
409	WBGene00016259	C30F8.3
410	WBGene00022465	ift-20
411	WBGene00022460	use-1
412	WBGene00000001	aap-1
413	WBGene00022459	Y110A7A.9
414	WBGene00022458	prp-31
415	WBGene00022457	Y110A7A.7
416	WBGene00022456	pfkb-1.1
417	WBGene00003475	mtm-1
418	WBGene00022455	tyms-1
419	WBGene00006797	unc-63
420	WBGene00001833	hcp-6
421	WBGene00003792	npp-6,slx-1
422	WBGene00018909	npp-6,slx-1
423	WBGene00000272	bro-1
424	WBGene00018908	fncm-1
425	WBGene00016328	pde-5
426	WBGene00003316	pde-5
427	WBGene00016327	C32E12.1
428	WBGene00015092	mrpl-47
429	WBGene00002583	let-363
430	WBGene00015091	B0261.1
431	WBGene00195057	B0261.9
432	WBGene00018595	fbxa-145
433	WBGene00018594	aman-3
434	WBGene00018865	F55A12.6
435	WBGene00018864	F55A12.5
436	WBGene00000966	dhs-2
437	WBGene00004087	ppk-1
438	WBGene00018863	F55A12.2
439	WBGene00018862	wago-2
440	WBGene00016040	C24A11.1
441	WBGene00017854	F27C1.4
442	WBGene00017853	F27C1.3
443	WBGene00017852	F27C1.2
444	WBGene00017851	F27C1.1
445	WBGene00015634	C09D4.3
446	WBGene00015633	C09D4.2
447	WBGene00015632	C09D4.1
448	WBGene00019075	F59A3.2
449	WBGene00185086	F59A3.12
450	WBGene00194697	F59A3.13
451	WBGene00019074	cpd-1
452	WBGene00006594	tom-1
453	WBGene00019692	M01A10.1
454	WBGene00019712	rmh-1
455	WBGene00019711	M01E11.2
456	WBGene00019710	M01E11.1
457	WBGene00000473	cey-2
458	WBGene00018510	F46F11.7
459	WBGene00018508	F46F11.1
460	WBGene00044616	M01A12.4
461	WBGene00000630	col-53
462	WBGene00004224	ptr-10
463	WBGene00020558	T19B4.5
464	WBGene00001039	dnj-21
465	WBGene00020557	T19B4.3
466	WBGene00003793	npp-7
467	WBGene00020556	pamn-1
468	WBGene00002989	lim-7
469	WBGene00018993	nhr-266
470	WBGene00206363	F56H1.10
471	WBGene00044305	rad-8
472	WBGene00000493	che-14
473	WBGene00020694	dhhc-11
474	WBGene00020693	lron-8
475	WBGene00001856	hil-5
476	WBGene00004393	rnt-1
477	WBGene00003020	lin-35
478	WBGene00016331	obr-4
479	WBGene00269382	F33D11.16
480	WBGene00000436	ceh-12
481	WBGene00000631	col-54
482	WBGene00018001	F33D11.2
483	WBGene00018000	F33D11.1
484	WBGene00016421	cdc-7
485	WBGene00003996	pgp-2
486	WBGene00016420	C34G6.3
487	WBGene00016419	tyr-4
488	WBGene00016418	hpo-27
489	WBGene00000099	air-2
490	WBGene00001676	gpa-14
491	WBGene00015027	B0207.2
492	WBGene00015026	B0207.1
493	WBGene00015501	C06A5.3
494	WBGene00004803	sir-2.4
495	WBGene00015500	C06A5.2
496	WBGene00015499	inst-1
497	WBGene00219778	inst-1
498	WBGene00000814	csn-2
499	WBGene00015001	B0025.4
500	WBGene00006932	vps-34
501	WBGene00016155	C27A12.4
502	WBGene00006492	let-391
503	WBGene00016154	C27A12.2
504	WBGene00023409	mbd-2
505	WBGene00001819	haf-9
506	WBGene00022748	oaz-1
507	WBGene00020840	spch-3
508	WBGene00006044	ssp-16
509	WBGene00044611	T27A3.8
510	WBGene00020839	usp-5
511	WBGene00020838	trak-1
512	WBGene00003878	pept-3
513	WBGene00018980	F56F4.3
514	WBGene00018979	ttr-55,ttr-56
515	WBGene00050896	ttr-55,ttr-56
516	WBGene00018978	ttr-58
517	WBGene00045498	F56F4.8
518	WBGene00020379	T09B4.5
519	WBGene00020378	T09B4.4
520	WBGene00020377	T09B4.3
521	WBGene00020376	T09B4.2
522	WBGene00020375	pigv-1
523	WBGene00020259	T05E7.3
524	WBGene00020258	T05E7.1
525	WBGene00206356	T08B2.15,rbm-5
526	WBGene00020346	T08B2.15,rbm-5
527	WBGene00020345	T08B2.4
528	WBGene00016752	C48E7.7
529	WBGene00016751	C48E7.6
530	WBGene00000583	cof-2
531	WBGene00016754	cebp-2
532	WBGene00003059	lpd-2
533	WBGene00016750	let-611
534	WBGene00016749	C48E7.1
535	WBGene00015687	chdp-1
536	WBGene00015686	C10G11.6
537	WBGene00004068	pnk-1
538	WBGene00015685	C10G11.1
539	WBGene00017817	F26B1.5
540	WBGene00000634	col-58
541	WBGene00002073	ima-2
542	WBGene00017816	hrpk-1
543	WBGene00017815	F26B1.1
544	WBGene00194703	F26B1.8
545	WBGene00000254	bli-4
546	WBGene00019396	K04F10.3
547	WBGene00019395	K04F10.2
548	WBGene00019394	K04F10.1
549	WBGene00019399	K04F10.7
550	WBGene00022586	ZC308.4
551	WBGene00001596	gld-2
552	WBGene00022591	cuti-1
553	WBGene00004721	san-1
554	WBGene00018156	ncbp-1
555	WBGene00004924	snt-4
556	WBGene00003798	npp-12
557	WBGene00019432	knl-2
558	WBGene00019431	K06A5.3
559	WBGene00019430	K06A5.2
560	WBGene00019429	K06A5.1
561	WBGene00016945	sulp-1
562	WBGene00016944	uri-1
563	WBGene00016943	C55B7.3,acdh-1
564	WBGene00016942	C55B7.3,acdh-1
565	WBGene00001627	gly-2
566	WBGene00001599	glh-2
567	WBGene00020414	T10E9.4
568	WBGene00020413	T10E9.3
569	WBGene00020412	T10E9.2
570	WBGene00020411	T10E9.1
571	WBGene00006607	tre-1
572	WBGene00019004	xpg-1
573	WBGene00019003	F57B10.5
574	WBGene00019002	F57B10.4
575	WBGene00019001	ipgm-1
576	WBGene00002783	let-607,try-6
577	WBGene00006624	let-607,try-6
578	WBGene00219955	F48A9.6
579	WBGene00018582	F48A9.2
580	WBGene00018581	F48A9.1
581	WBGene00017067	D2092.6
582	WBGene00006645	tsp-19
583	WBGene00017068	D2092.8
584	WBGene00022633	ZC581.3
585	WBGene00022632	ZC581.2
586	WBGene00022631	nekl-2
587	WBGene00015907	C17F3.1
588	WBGene00015908	C17F3.3
589	WBGene00255606	T23B3.9
590	WBGene00255605	T23B3.8
591	WBGene00020711	rmd-5
592	WBGene00020710	T23B3.2
593	WBGene00020709	T23B3.1
594	WBGene00003170	mec-6
595	WBGene00020932	dhod-1
596	WBGene00020931	cytb-5.2
597	WBGene00020937	W02D3.12
598	WBGene00001682	gpc-2
599	WBGene00017239	F08B6.1
600	WBGene00000871	cye-1
601	WBGene00016491	acdh-5
602	WBGene00004110	pqn-20
603	WBGene00017098	E02D9.1
604	WBGene00006740	ulp-5
605	WBGene00019323	teg-4
606	WBGene00220000	K02F2.11
607	WBGene00019322	ahcy-1
608	WBGene00001056	dpf-3
609	WBGene00001075	dpy-14
610	WBGene00019247	syp-4
611	WBGene00019246	rpb-5
612	WBGene00019245	sacy-1
613	WBGene00001598	glh-1
614	WBGene00044898	T21G5.2,let-383
615	WBGene00020660	T21G5.2,let-383
616	WBGene00020659	T21G5.1
617	WBGene00016742	C48B6.4
618	WBGene00016741	C48B6.3
619	WBGene00016740	C48B6.2
620	WBGene00020399	ztf-4
621	WBGene00020398	cerk-1
622	WBGene00020397	pcbd-1
623	WBGene00016266	idhg-2
624	WBGene00016265	trhr-1
625	WBGene00010370	ctg-1
626	WBGene00271648	H06O01.5
627	WBGene00008852	ubql-1
628	WBGene00004773	sem-4
629	WBGene00007024	plin-1
630	WBGene00012165	cutl-6
631	WBGene00012167	tofu-5
632	WBGene00009051	nduf-6
633	WBGene00009052	ekl-1
634	WBGene00009055	F22D6.14
635	WBGene00009054	F22D6.9
636	WBGene00000636	col-60
637	WBGene00001643	gly-18
638	WBGene00001644	gly-19
639	WBGene00006394	taf-11.2
640	WBGene00006963	xpa-1
641	WBGene00010644	K07G5.5
642	WBGene00010873	M05B5.3,trpa-2
643	WBGene00010871	M05B5.3,trpa-2
644	WBGene00010872	M05B5.4
645	WBGene00007254	C01H6.4
646	WBGene00003622	nhr-23
647	WBGene00007255	cnnm-4
648	WBGene00007256	swsn-9
649	WBGene00007257	C01H6.8
650	WBGene00171678	wago-1
651	WBGene00011061	wago-1
652	WBGene00011063	cpg-3
653	WBGene00000275	bub-1
654	WBGene00011066	ztf-15
655	WBGene00008762	ztf-2
656	WBGene00005131	srd-53
657	WBGene00008770	F13G3.12
658	WBGene00008767	F13G3.7
659	WBGene00008769	mrpl-13
660	WBGene00009915	F52A8.1
661	WBGene00009917	glb-18
662	WBGene00009919	kbrl-1
663	WBGene00008541	F07A5.2
664	WBGene00008542	scav-6
665	WBGene00007597	C15A11.2
666	WBGene00000596	col-7
667	WBGene00007599	C15A11.7
668	WBGene00006752	unc-13
669	WBGene00004958	spe-4
670	WBGene00012137	asic-2
671	WBGene00271567	T28F4.8
672	WBGene00012140	T28F4.5
673	WBGene00007042	pbrm-1
674	WBGene00007740	C26C6.6
675	WBGene00007741	glb-8
676	WBGene00001648	goa-1
677	WBGene00003552	nas-36
678	WBGene00007739	C26C6.4
679	WBGene00012029	T25G3.1
680	WBGene00000496	T25G3.3,chs-1
681	WBGene00012030	T25G3.3,chs-1
682	WBGene00012031	T25G3.4
683	WBGene00008412	D2030.2
684	WBGene00008415	mce-1
685	WBGene00008421	D2030.12
686	WBGene00008417	D2030.11,D2030.7
687	WBGene00008420	D2030.11,D2030.7
688	WBGene00008418	D2030.8
689	WBGene00008419	wdr-23
690	WBGene00000084	aex-1
691	WBGene00003071	lrp-1
692	WBGene00009143	F26A3.5
693	WBGene00011975	T24B1.1
694	WBGene00011972	T23G11.7
695	WBGene00011970	rlbp-1
696	WBGene00011969	T23G11.4
697	WBGene00001595	gld-1
698	WBGene00001647	gna-2
699	WBGene00077728	T23G11.11
700	WBGene00009187	F27D4.1
701	WBGene00014746	F27D4.3
702	WBGene00009189	F27D4.4
703	WBGene00006518	bckd-1B
704	WBGene00077543	F27D4.8
705	WBGene00009190	F27D4.6
706	WBGene00010291	F58H10.1
707	WBGene00000079	adr-1
708	WBGene00077552	H15N14.4
709	WBGene00008399	D2005.4
710	WBGene00174114	D2005.4
711	WBGene00086551	D2005.7
712	WBGene00008400	drh-3
713	WBGene00009272	gras-1
714	WBGene00009276	F30F8.9
715	WBGene00009277	F30F8.10
716	WBGene00006386	taf-5
717	WBGene00000163	apb-3
718	WBGene00011232	pck-2
719	WBGene00010110	F55D12.1
720	WBGene00010111	F55D12.2
721	WBGene00010114	F55D12.6
722	WBGene00011912	T22C1.1
723	WBGene00011914	T22C1.3
724	WBGene00011916	T22C1.5
725	WBGene00011917	T22C1.6
726	WBGene00219608	linc-58
727	WBGene00011919	T22C1.9
728	WBGene00004318	rbg-2
729	WBGene00010367	H05L14.2
730	WBGene00008315	C54G4.5
731	WBGene00008312	C54G4.2
732	WBGene00008311	C54G4.7,rskn-2
733	WBGene00008317	C54G4.7,rskn-2
734	WBGene00045192	aho-3
735	WBGene00010563	K04G2.4
736	WBGene00010565	vacl-14
737	WBGene00077768	K04G2.12
738	WBGene00000156	2001-04-01
739	WBGene00010568	K04G2.10
740	WBGene00004378	rme-8
741	WBGene00008934	F18C12.3
742	WBGene00005009	spr-4
743	WBGene00003136	mau-2
744	WBGene00012113	T28B8.1
745	WBGene00002101	ins-18
746	WBGene00044122	T28B8.6
747	WBGene00012114	T28B8.3
748	WBGene00012115	T28B8.4
749	WBGene00008570	kcnl-2
750	WBGene00011378	T02E1.6
751	WBGene00011376	gla-3
752	WBGene00011380	T02E1.8
753	WBGene00013956	ZK265.3
754	WBGene00013958	ZK265.6
755	WBGene00013959	ZK265.7
756	WBGene00167052	ZK265.7
757	WBGene00013960	cutl-8
758	WBGene00011345	dma-1
759	WBGene00003183	mei-1
760	WBGene00000467	cep-1
761	WBGene00007911	C34B7.1
762	WBGene00007914	mys-4
763	WBGene00007912	C34B7.2
764	WBGene00006531	tba-5
765	WBGene00008890	ser-5
766	WBGene00003596	ngp-1
767	WBGene00011828	nepr-1
768	WBGene00011829	T19A6.4
769	WBGene00008528	F02E9.1
770	WBGene00008531	F02E9.7
771	WBGene00004117	sin-3,sod-2
772	WBGene00004931	sin-3,sod-2
773	WBGene00006844	unc-120
774	WBGene00008383	D1081.5
775	WBGene00008385	D1081.7
776	WBGene00008386	cdc-5L
777	WBGene00010497	axl-1
778	WBGene00010499	K02B12.6
779	WBGene00044679	K02B12.9
780	WBGene00004305	ran-4
781	WBGene00011033	R05D11.5
782	WBGene00011037	R05D11.9
783	WBGene00011034	paxt-1
784	WBGene00011032	R05D11.4
785	WBGene00011035	snrp-27
786	WBGene00011036	edc-3
787	WBGene00009673	F43G9.13
788	WBGene00009665	lmd-1
789	WBGene00009668	cfim-1
790	WBGene00009670	F43G9.8
791	WBGene00000468	ces-1
792	WBGene00009672	F43G9.12
793	WBGene00012150	syx-17
794	WBGene00000890	sig-7
795	WBGene00009562	flp-22
796	WBGene00045237	mrt-1
797	WBGene00009563	F39H2.3
798	WBGene00010620	K07A12.1
799	WBGene00000209	asg-1
800	WBGene00009565	F39H11.1
801	WBGene00000409	cdk-8
802	WBGene00007971	rpb-3
803	WBGene00044614	C36B1.14
804	WBGene00007973	C36B1.6
805	WBGene00007974	dhfr-1
806	WBGene00007975	gls-1
807	WBGene00007979	imp-1
808	WBGene00003052	lmn-1
809	WBGene00006618	trt-1
810	WBGene00006324	sup-17
811	WBGene00009453	F36A2.3
812	WBGene00009455	phip-1
813	WBGene00009454	F36A2.7
814	WBGene00009456	F36A2.9
815	WBGene00009458	F36A2.11
816	WBGene00009250	F29D10.1
817	WBGene00009251	F29D10.2
818	WBGene00219592	linc-84
819	WBGene00219976	F55H12.2
820	WBGene00010133	F55H12.2
821	WBGene00010136	F55H12.5
822	WBGene00004901	snf-2
823	WBGene00010134	F55H12.3
824	WBGene00011630	T08G11.3
825	WBGene00006641	tsp-15
826	WBGene00009962	F53B6.7
827	WBGene00001568	snpc-4
828	WBGene00007026	mdt-31
829	WBGene00009346	F32H2.10
830	WBGene00009341	thoc-3
831	WBGene00009345	F32H2.8
832	WBGene00006532	tba-6
833	WBGene00009476	F36F2.2
834	WBGene00009475	F36F2.1
835	WBGene00007854	C31H5.1
836	WBGene00007858	C31H5.7
837	WBGene00012296	spe-46
838	WBGene00012297	W06D4.3
839	WBGene00004298	rad-54
840	WBGene00003182	mef-2
841	WBGene00014115	gld-4
842	WBGene00220246	ZK858.10
843	WBGene00014121	ZK858.8
844	WBGene00003209	mel-26
845	WBGene00010421	slc-36.4
846	WBGene00009129	F25H5.7
847	WBGene00077773	F25H5.10
848	WBGene00001167	eef-2
849	WBGene00009126	pyk-1
850	WBGene00001590	C45G3.3,gip-2
851	WBGene00044008	C45G3.3,gip-2
852	WBGene00194653	F36H2.6
853	WBGene00009173	prom-1
854	WBGene00004268	rab-5
855	WBGene00006732	uev-3
856	WBGene00009178	uggt-2
857	WBGene00007533	cbl-1
858	WBGene00001121	dyf-5
859	WBGene00023472	F16A11.5,anr-25
860	WBGene00219582	F16A11.5,anr-25
861	WBGene00219310	C17E4.19
862	WBGene00007642	C17E4.2
863	WBGene00219313	C17E4.20
864	WBGene00007644	C17E4.4
865	WBGene00007645	C17E4.6,nkb-1
866	WBGene00007646	C17E4.6,nkb-1
867	WBGene00007647	C17E4.10
868	WBGene00009754	F46A9.1
869	WBGene00009755	F46A9.2
870	WBGene00006681	twk-29
871	WBGene00004808	skr-2
872	WBGene00004807	skr-1
873	WBGene00045473	F30A10.14
874	WBGene00009268	F30A10.11
875	WBGene00009269	F30A10.12
876	WBGene00195244	F30A10.15
877	WBGene00009264	sac-1
878	WBGene00006062	stn-1
879	WBGene00009267	usp-48
880	WBGene00002226	klp-16
881	WBGene00008062	set-32
882	WBGene00000096	ahr-1
883	WBGene00007985	swah-1
884	WBGene00010609	dut-1
885	WBGene00010612	K07A1.5
886	WBGene00000177	aqp-9
887	WBGene00011488	nra-2
888	WBGene00011489	T05F1.2
889	WBGene00002027	hsr-9
890	WBGene00011490	T05F1.4
891	WBGene00011493	T05F1.8
892	WBGene00011494	T05F1.9
893	WBGene00011497	T05F1.13
894	WBGene00011495	T05F1.11
895	WBGene00007277	asfl-1
896	WBGene00000466	cel-1
897	WBGene00004437	rpl-24.2
898	WBGene00002069	ikb-1
899	WBGene00004426	rpl-14
900	WBGene00219286	C04F12.16
901	WBGene00001145	eat-16
902	WBGene00000430	ceh-5
903	WBGene00001582	gfi-2
904	WBGene00010487	K02A11.2
905	WBGene00006352	sur-6
906	WBGene00009161	F26E4.6
907	WBGene00009162	F26E4.7
908	WBGene00009165	gpx-1
909	WBGene00000371	cco-1
910	WBGene00197303	F26E4.16
911	WBGene00009164	hrdl-1
912	WBGene00003569	ncx-4
913	WBGene00003652	nhr-62
914	WBGene00006978	zig-1
915	WBGene00010731	K10C3.4
916	WBGene00220016	K10C3.4
917	WBGene00010732	K10C3.5
918	WBGene00003639	nhr-49
919	WBGene00002142	inx-20
920	WBGene00003524	nas-5
921	WBGene00009937	lsl-1
922	WBGene00009941	F52F12.8
923	WBGene00009942	F52F12.9,strl-1
924	WBGene00009940	F52F12.9,strl-1
925	WBGene00013696	Y106G6A.4
926	WBGene00005023	sqv-5
927	WBGene00003397	mom-5
928	WBGene00001942	his-68
929	WBGene00011945	alg-5
930	WBGene00220085	alg-5
931	WBGene00220086	alg-5
932	WBGene00007274	C03C11.1
933	WBGene00001483	fog-3
934	WBGene00008661	F10G8.1
935	WBGene00003803	rae-1
936	WBGene00008665	ercc-1,nubp-1
937	WBGene00008664	ercc-1,nubp-1
938	WBGene00008667	F10G8.9
939	WBGene00007155	B0379.1
940	WBGene00003508	mut-16
941	WBGene00013699	Y106G6D.2
942	WBGene00013701	Y106G6D.4
943	WBGene00013704	Y106G6D.8
944	WBGene00013703	Y106G6D.7
945	WBGene00008885	F16C3.1
946	WBGene00023415	F16C3.3
947	WBGene00044243	F16C3.4
948	WBGene00007705	C25A1.1
949	WBGene00007707	fath-1
950	WBGene00077526	C25A1.16,nola-3
951	WBGene00007708	C25A1.16,nola-3
952	WBGene00002153	iars-2
953	WBGene00007710	rsa-1
954	WBGene00007712	mrpl-34
955	WBGene00003000	lin-11
956	WBGene00077765	T20F10.8
957	WBGene00011864	T20F10.2
958	WBGene00013712	dlc-6
959	WBGene00013710	Y106G6G.1
960	WBGene00004476	rps-7
961	WBGene00001337	ears-1
962	WBGene00000148	aph-2
963	WBGene00013893	ZC434.7
964	WBGene00013895	ZC434.9
965	WBGene00009743	sptf-1
966	WBGene00009744	hpo-35
967	WBGene00189958	F45H11.8
968	WBGene00009745	F45H11.5
969	WBGene00009112	tag-353
970	WBGene00003847	blmp-1
971	WBGene00013716	Y106G6H.1
972	WBGene00004444	rpl-30
973	WBGene00004753	sec-8
974	WBGene00013720	Y106G6H.8
975	WBGene00013723	Y106G6H.13
976	WBGene00013726	Y106G6H.16
977	WBGene00009509	F37D6.3
978	WBGene00009510	F37D6.4
979	WBGene00006445	tag-68
980	WBGene00010327	F59C6.8
981	WBGene00077764	F59C6.16
982	WBGene00010325	exos-3
983	WBGene00010326	F59C6.5
984	WBGene00044251	F59C6.12
985	WBGene00010323	dhhc-12
986	WBGene00010324	F59C6.3
987	WBGene00044792	F59C6.14
988	WBGene00010328	F59C6.11
989	WBGene00009116	snx-27
990	WBGene00009118	F25H2.4
991	WBGene00009120	F25H2.6
992	WBGene00009121	F25H2.7
993	WBGene00006720	ubc-25
994	WBGene00045162	F25H2.15
995	WBGene00003926	pas-5
996	WBGene00004408	rla-0
997	WBGene00009122	tct-1
998	WBGene00045138	F25H2.14
999	WBGene00009123	F25H2.12
1000	WBGene00009124	rtel-1
1001	WBGene00009243	F29C6.1
1002	WBGene00003083	lst-1
1003	WBGene00044070	set-18
1004	WBGene00206474	T22A3.12
1005	WBGene00011909	T22A3.6
1006	WBGene00011908	pash-1
1007	WBGene00002248	lam-3
1008	WBGene00016622	mafr-1
1009	WBGene00016621	arch-1
1010	WBGene00015232	B0511.6
1011	WBGene00015231	cutl-14
1012	WBGene00015230	tag-344
1013	WBGene00015229	fbxa-125
1014	WBGene00015228	B0511.2
1015	WBGene00001432	fkb-7
1016	WBGene00016388	C34B2.3
1017	WBGene00016387	kbp-5
1018	WBGene00016386	tag-272
1019	WBGene00016396	C34B2.11
1020	WBGene00015024	B0205.10
1021	WBGene00015023	B0205.9
1022	WBGene00044646	B0205.14
1023	WBGene00044413	B0205.12
1024	WBGene00002191	kin-3
1025	WBGene00015021	B0205.6
1026	WBGene00015020	B0205.5
1027	WBGene00000912	daf-16
1028	WBGene00018849	spt-16
1029	WBGene00018848	F55A3.2
1030	WBGene00018847	marc-6
1031	WBGene00016461	C35E7.9
1032	WBGene00016460	C35E7.8
1033	WBGene00016459	C35E7.7
1034	WBGene00016458	C35E7.6
1035	WBGene00016457	C35E7.5
1036	WBGene00016456	C35E7.4
1037	WBGene00016455	C35E7.3
1038	WBGene00016454	C35E7.2
1039	WBGene00016463	C35E7.11
1040	WBGene00016453	vet-2
1041	WBGene00021382	Y37F4.1
1042	WBGene00020859	bath-25
1043	WBGene00020858	mop-25.3
1044	WBGene00077519	T27C10.8
1045	WBGene00018627	F49D11.3
1046	WBGene00018625	prp-17
1047	WBGene00045434	Y95D11A.3
1048	WBGene00013605	Y95D11A.1
1049	WBGene00013123	Y52B11A.3
1050	WBGene00077539	Y52B11A.12
1051	WBGene00013125	clec-92
1052	WBGene00013127	Y52B11A.8
1053	WBGene00013129	Y52B11A.10
1054	WBGene00206530	Y52B11A.19
1055	WBGene00013130	Y52B11B.1
1056	WBGene00013928	clec-94
1057	WBGene00013927	clec-95
1058	WBGene00013930	clec-96
1059	WBGene00013931	clec-97
1060	WBGene00050881	ZK39.10
1061	WBGene00012317	ztf-6
1062	WBGene00206528	Y53H1A.7
1063	WBGene00219622	Y53H1A.7
1064	WBGene00013178	Y53H1A.2
1065	WBGene00043056	nfya-2
1066	WBGene00219950	F46A8.13
1067	WBGene00014761	F46A8.11
1068	WBGene00014759	F46A8.1
1069	WBGene00009752	F46A8.9
1070	WBGene00009753	scrm-6
1071	WBGene00009466	F36D1.7
1072	WBGene00009463	F36D1.4
1073	WBGene00219287	F36D1.23
1074	WBGene00000410	cdk-9
1075	WBGene00014807	M04D5.1
1076	WBGene00010159	F56G4.4
1077	WBGene00010160	png-1
1078	WBGene00013186	Y53H1C.3
1079	WBGene00007769	C27C7.7
1080	WBGene00003664	nhr-74
1081	WBGene00007766	C27C7.1
1082	WBGene00014186	nhr-244
1083	WBGene00050875	bah-1
1084	WBGene00014188	ZK1025.8
1085	WBGene00014189	nhr-245
1086	WBGene00009318	F32B4.8
1087	WBGene00009314	F32B4.4
1088	WBGene00077557	F15D3.9
1089	WBGene00008854	F15D3.4
1090	WBGene00008857	timm-23
1091	WBGene00007639	C17D12.5
1092	WBGene00006807	unc-75
1093	WBGene00219821	unc-75
1094	WBGene00007637	dhhc-7
1095	WBGene00002232	kpc-1
1096	WBGene00011936	pgrn-1
1097	WBGene00009415	F35E2.8
1098	WBGene00012946	Y47H9B.2
1099	WBGene00011388	T02G6.5
1100	WBGene00086562	T02G6.11
1101	WBGene00012948	dhhc-2
1102	WBGene00001045	dnj-27
1103	WBGene00012951	Y47H9C.8
1104	WBGene00012955	Y47H9C.12
1105	WBGene00012956	Y47H9C.14
1106	WBGene00012953	fbxa-216
1107	WBGene00012954	fbxa-217
1108	WBGene00014820	R09B3.6
1109	WBGene00006707	ubc-12
1110	WBGene00011059	R06C1.4
1111	WBGene00011060	R06C1.6
1112	WBGene00014915	Y53C10A.1
1113	WBGene00013135	rga-2
1114	WBGene00013136	Y53C10A.5
1115	WBGene00014916	fbxa-124
1116	WBGene00014917	fbxa-122
1117	WBGene00014918	fbxa-123
1118	WBGene00000023	abt-5
1119	WBGene00013138	Y53C10A.10
1120	WBGene00010245	F58D5.6
1121	WBGene00010244	F58D5.5
1122	WBGene00219983	F58D5.5
1123	WBGene00219984	F58D5.5
1124	WBGene00219985	F58D5.5
1125	WBGene00010243	F58D5.3
1126	WBGene00077537	Y47H10A.6
1127	WBGene00008870	F15H9.1
1128	WBGene00011027	R05D7.2
1129	WBGene00011030	R05D7.5
1130	WBGene00007600	C15C6.1
1131	WBGene00007601	C15C6.2
1132	WBGene00007602	C15C6.3
1133	WBGene00007603	C15C6.4
1134	WBGene00219580	linc-18
1135	WBGene00008784	F14B6.3
1136	WBGene00008787	F14B6.6
1137	WBGene00008785	F14B6.4
1138	WBGene00009608	nhr-265
1139	WBGene00008157	C47F8.1
1140	WBGene00011660	T09E11.11
1141	WBGene00008290	bgnt-1.8
1142	WBGene00008292	C54C8.4
1143	WBGene00008295	nlp-39
1144	WBGene00012104	sygl-1
1145	WBGene00004190	pars-2
1146	WBGene00012105	T27F6.6
1147	WBGene00012106	T27F6.7
1148	WBGene00010768	K11D2.1
1149	WBGene00010769	asah-1
1150	WBGene00006829	unc-101
1151	WBGene00010771	K11D2.5
1152	WBGene00010770	K11D2.4
1153	WBGene00012208	W02D9.2
1154	WBGene00012209	hmg-20
1155	WBGene00012216	W02D9.10
1156	WBGene00045474	C49G9.2
1157	WBGene00008216	mec-19
1158	WBGene00009360	F33E2.4
1159	WBGene00045254	F33E2.4
1160	WBGene00009363	F33E2.7
1161	WBGene00010401	H16D19.3
1162	WBGene00010419	H28O16.1
1163	WBGene00168505	H28O16.1
1164	WBGene00044905	T26E3.11
1165	WBGene00012039	T26E3.6
1166	WBGene00012037	T26E3.4
1167	WBGene00003921	par-6
1168	WBGene00003578	ndx-1
1169	WBGene00012036	clec-103
1170	WBGene00011548	T06G6.6
1171	WBGene00011549	T06G6.8
1172	WBGene00006889	pfd-3
1173	WBGene00012194	toe-4
1174	WBGene00006700	uba-2
1175	WBGene00012195	bath-34
1176	WBGene00014852	W02A11.6
1177	WBGene00012196	bath-35
1178	WBGene00007094	B0019.2
1179	WBGene00001746	gsk-3
1180	WBGene00003735	nhx-8
1181	WBGene00004231	ptr-17
1182	WBGene00012478	mxt-1
1183	WBGene00012480	clec-104
1184	WBGene00003905	pad-1
1185	WBGene00012484	car-1
1186	WBGene00001433	fkb-8
1187	WBGene00001427	fkb-2
1188	WBGene00003989	pfn-1
1189	WBGene00271598	Y18D10A.30
1190	WBGene00012486	Y18D10A.21
1191	WBGene00014864	Y18D10A.22
1192	WBGene00008564	acox-1.1
1193	WBGene00008565	acox-1.2
1194	WBGene00008566	acox-1.3
1195	WBGene00008567	acox-1.4
1196	WBGene00001234	eif-6
1197	WBGene00004196	prx-11
1198	WBGene00008132	gale-1
1199	WBGene00008133	efsc-1
1200	WBGene00008134	C47B2.9
1201	WBGene00003753	nlp-15
1202	WBGene00004895	smu-1
1203	WBGene00004063	pmr-1
1204	WBGene00012274	W05B5.1
1205	WBGene00012275	npr-14
1206	WBGene00012500	hpo-2
1207	WBGene00077684	Y26D4A.21
1208	WBGene00007658	pals-4
1209	WBGene00009061	pals-14
1210	WBGene00044712	pals-15
1211	WBGene00009063	F22G12.3
1212	WBGene00009065	F22G12.5
1213	WBGene00008905	F17B5.1
1214	WBGene00045458	F17B5.8
1215	WBGene00006048	ssp-31
1216	WBGene00014994	ZK1225.7
1217	WBGene00014197	ZK1053.2
1218	WBGene00014200	scrm-2
1219	WBGene00014201	ZK1053.6
1220	WBGene00014199	ZK1053.4
1221	WBGene00169224	ZK1053.4
1222	WBGene00009693	F44F1.1
1223	WBGene00009695	F44F1.3
1224	WBGene00006902	vet-6
1225	WBGene00006595	top-1
1226	WBGene00011432	sdz-30
1227	WBGene00011435	T04D3.8
1228	WBGene00001555	gcy-35
1229	WBGene00004915	snr-2
1230	WBGene00012344	ola-1
1231	WBGene00012732	Y40B1A.1
1232	WBGene00012733	Y40B1A.2
1233	WBGene00012734	Y40B1A.3
1234	WBGene00007217	tads-1
1235	WBGene00007215	oxa-1
1236	WBGene00007216	C01A2.4
1237	WBGene00007214	C01A2.2
1238	WBGene00007219	nlp-38
1239	WBGene00219206	W05H12.4
1240	WBGene00012289	W05H12.1
1241	WBGene00012740	slc-25A46
1242	WBGene00012738	eif-3.J
1243	WBGene00005010	spr-5
1244	WBGene00013023	Y48G10A.6
1245	WBGene00045238	rpr-1
1246	WBGene00013018	Y48G10A.1
1247	WBGene00003585	ndx-8
1248	WBGene00044260	Y87G2A.19
1249	WBGene00013593	Y87G2A.1
1250	WBGene00013594	Y87G2A.2
1251	WBGene00013602	Y87G2A.16
1252	WBGene00001704	grd-15
1253	WBGene00013596	nyn-2
1254	WBGene00013597	gpi-1
1255	WBGene00006709	ubc-14
1256	WBGene00006793	unc-59
1257	WBGene00194659	linc-1
1258	WBGene00012353	W09C5.7
1259	WBGene00012234	W04A4.5
1260	WBGene00012231	W04A4.2
1261	WBGene00012391	Y6B3B.7
1262	WBGene00012389	Y6B3B.4
1263	WBGene00012576	Y37H9A.1
1264	WBGene00012578	Y37H9A.3
1265	WBGene00014870	Y37H9A.4
1266	WBGene00012368	fbxa-93
1267	WBGene00012237	W04A8.2
1268	WBGene00195155	W04A8.9
1269	WBGene00012241	W04A8.6
1270	WBGene00006382	taf-1
1271	WBGene00013501	Y71A12B.3
1272	WBGene00004475	rps-6
1273	WBGene00013507	Y71A12B.10
1274	WBGene00013510	Y71A12B.13
1275	WBGene00014947	Y71A12B.14
1276	WBGene00175036	Y71A12B.21
1277	WBGene00013508	Y71A12B.11
1278	WBGene00045058	gadr-5
1279	WBGene00045077	Y71A12B.12
1280	WBGene00013509	Y71A12B.12
1281	WBGene00197508	Y71A12B.12
1282	WBGene00013865	ZC334.7
1283	WBGene00002112	ins-29
1284	WBGene00002108	ins-25
1285	WBGene00002110	ins-27
1286	WBGene00009827	hmg-6
1287	WBGene00009824	gpdh-1
1288	WBGene00013404	fbxb-101
1289	WBGene00006565	tfg-1
1290	WBGene00013406	Y63D3A.7
1291	WBGene00013407	Y63D3A.8
1292	WBGene00010537	mys-2
1293	WBGene00007989	fipr-22
1294	WBGene00007992	fipr-24
1295	WBGene00007991	C37A5.7
1296	WBGene00077520	C37A5.11
1297	WBGene00014103	best-26
1298	WBGene00014102	best-25
1299	WBGene00010578	K04H8.3
1300	WBGene00003980	pes-7
1301	WBGene00009862	fbxb-67
1302	WBGene00009861	fbxb-8
1303	WBGene00086555	F49B2.7
1304	WBGene00009863	F49B2.3
1305	WBGene00268216	F49B2.9
1306	WBGene00005078	src-2
1307	WBGene00009865	F49B2.6
1308	WBGene00013668	Y105E8A.3
1309	WBGene00002977	eat-18,lev-10
1310	WBGene00001147	eat-18,lev-10
1311	WBGene00000158	apg-1
1312	WBGene00013670	hpo-13
1313	WBGene00013671	Y105E8A.11
1314	WBGene00013684	Y105E8A.27
1315	WBGene00013676	ekl-4
1316	WBGene00013683	zoo-1
1317	WBGene00013692	Y105E8B.7
1318	WBGene00013689	bath-40
1319	WBGene00013688	riok-2
1320	WBGene00013690	hprt-1
1321	WBGene00013691	Y105E8B.6
1322	WBGene00001334	ero-1
1323	WBGene00013198	Y54E5A.2
1324	WBGene00013202	Y54E5A.7
1325	WBGene00013203	Y54E5A.8
1326	WBGene00010584	K05C4.8
1327	WBGene00010581	K05C4.4
1328	WBGene00010583	K05C4.7
1329	WBGene00001979	hmp-2
1330	WBGene00010582	K05C4.5
1331	WBGene00001030	dnj-12
1332	WBGene00004495	rps-26
1333	WBGene00006730	uev-1
1334	WBGene00009553	hinf-1
1335	WBGene00010766	K11B4.1
1336	WBGene00010767	blos-9
1337	WBGene00004889	smp-1
1338	WBGene00002324	let-49
1339	WBGene00006711	ubc-16
1340	WBGene00009305	F32A7.4
1341	WBGene00009306	maph-1.1
1342	WBGene00006272	str-245
1343	WBGene00008695	F11C3.1
1344	WBGene00006845	unc-122
1345	WBGene00004237	ptr-23
1346	WBGene00009022	F21F12.1
1347	WBGene00002189	kin-1
1348	WBGene00014148	ZK909.3
1349	WBGene00000469	ces-2
1350	WBGene00014150	ZK909.6
1351	WBGene00013970	klu-1
1352	WBGene00013969	tep-1
1353	WBGene00044997	tep-1
1354	WBGene00003471	mtd-1
1355	WBGene00009366	F33H2.2
1356	WBGene00009367	F33H2.3
1357	WBGene00009284	F31C3.2
1358	WBGene00009287	psf-2
1359	WBGene00004677	WBGene00004677
1360	WBGene00004512	rrn-1.1
1361	WBGene00004567	rrn-2.1
1362	WBGene00004622	rrn-3.1
1363	WBGene00004513	rrn-1.2
1364	WBGene00023193	Y74C9A.6
1365	WBGene00022277	homt-1
1366	WBGene00022278	rcor-1
1367	WBGene00235381	Y74C9A.9
1368	WBGene00022279	sesn-1
1369	WBGene00021678	Y48G1C.5
1370	WBGene00021679	Y48G1C.6
1371	WBGene00189949	Y48G1C.13
1372	WBGene00021681	Y48G1C.8
1373	WBGene00004274	rab-11.1
1374	WBGene00000253	bli-3
1375	WBGene00004225	ptr-11
1376	WBGene00018955	F56C11.3
1377	WBGene00004246	puf-10
1378	WBGene00021664	Y48G1BL.5
1379	WBGene00021671	Y48G1BM.6
1380	WBGene00021673	Y48G1BM.8
1381	WBGene00021675	Y48G1BR.1
1382	WBGene00016905	ztf-3
1383	WBGene00016906	C53D5.5,imb-3
1384	WBGene00002077	C53D5.5,imb-3
1385	WBGene00235385	Y48G1A.7
1386	WBGene00002079	xpo-2
1387	WBGene00021661	mbtr-1
1388	WBGene00020087	R119.1
1389	WBGene00020088	R119.2
1390	WBGene00020089	R119.3,pqn-59
1391	WBGene00004143	R119.3,pqn-59
1392	WBGene00020090	R119.5
1393	WBGene00021734	Y50C1A.2
1394	WBGene00021027	W04C9.5
1395	WBGene00021028	W04C9.6
1396	WBGene00022035	Y65B4BL.3
1397	WBGene00022036	Y65B4BL.4
1398	WBGene00022039	Y65B4BL.7
1399	WBGene00022037	acs-13
1400	WBGene00022038	Y65B4BL.6
1401	WBGene00000434	ceh-9
1402	WBGene00001725	grl-16
1403	WBGene00002040	hum-7
1404	WBGene00018923	eme-1
1405	WBGene00022029	Y65B4A.6
1406	WBGene00220188	Y65B4A.6
1407	WBGene00220189	Y65B4A.6
1408	WBGene00022030	Y65B4A.7
1409	WBGene00022031	Y65B4A.8
1410	WBGene00022032	Y65B4A.9
1411	WBGene00021214	hasp-2
1412	WBGene00021210	Y18H1A.4
1413	WBGene00021208	Y18H1A.2
1414	WBGene00021209	hgap-1
1415	WBGene00004332	rec-1
1416	WBGene00044434	Y18H1A.15
1417	WBGene00000623	col-46
1418	WBGene00021213	Y18H1A.9
1419	WBGene00020282	mps-3
1420	WBGene00022519	ZC123.4
1421	WBGene00022389	pde-6
1422	WBGene00022390	him-19
1423	WBGene00022391	Y95B8A.12
1424	WBGene00003238	mig-1
1425	WBGene00018787	cutl-20,shc-1
1426	WBGene00018788	cutl-20,shc-1
1427	WBGene00016930	madf-6
1428	WBGene00236808	C54G6.8
1429	WBGene00021327	mrpl-38
1430	WBGene00004952	spd-1
1431	WBGene00021333	Y34D9A.8
1432	WBGene00021334	vps-4
1433	WBGene00019911	R06A10.4
1434	WBGene00021689	Y48G8AL.10
1435	WBGene00000165	aps-3
1436	WBGene00001816	haf-6
1437	WBGene00195068	Y48G8AL.16
1438	WBGene00021690	Y48G8AL.12
1439	WBGene00021691	Y48G8AL.13
1440	WBGene00001707	grh-1
1441	WBGene00019673	K12C11.1
1442	WBGene00022365	Y92H12BL.4
1443	WBGene00022367	Y92H12BM.1
1444	WBGene00022368	Y92H12BR.2
1445	WBGene00022370	Y92H12BR.4
1446	WBGene00018159	F37F2.2
1447	WBGene00001773	gst-25
1448	WBGene00022361	Y92H12A.5
1449	WBGene00022271	cpx-1
1450	WBGene00022272	Y73E7A.5
1451	WBGene00022273	Y73E7A.6
1452	WBGene00000269	bre-4
1453	WBGene00003111	mab-20
1454	WBGene00004168	pqn-88
1455	WBGene00044358	Y71G12B.33
1456	WBGene00022157	Y71G12B.22
1457	WBGene00022158	Y71G12B.23
1458	WBGene00185098	Y71G12B.35
1459	WBGene00044348	Y71G12B.31
1460	WBGene00022159	mppa-1
1461	WBGene00022160	Y71G12B.25
1462	WBGene00022161	Y71G12B.26
1463	WBGene00022162	Y71G12B.27
1464	WBGene00044349	Y71G12B.32
1465	WBGene00044347	Y71G12B.30
1466	WBGene00044746	C53H9.3
1467	WBGene00044897	M01D7.9
1468	WBGene00004743	scm-1
1469	WBGene00022140	Y71G12A.4
1470	WBGene00021768	Y51F10.7
1471	WBGene00021771	spe-48
1472	WBGene00021238	gap-3
1473	WBGene00021239	Y20F4.4
1474	WBGene00044435	Y20F4.8
1475	WBGene00021346	Y37E3.1
1476	WBGene00004409	rla-1
1477	WBGene00021350	Y37E3.8
1478	WBGene00044932	Y37E3.22
1479	WBGene00021353	iglr-3
1480	WBGene00044810	Y37E3.19
1481	WBGene00021354	fpn-1.1
1482	WBGene00235158	Y37E3.30
1483	WBGene00021005	ule-1
1484	WBGene00021006	dct-9
1485	WBGene00021007	W03F11.4
1486	WBGene00000020	abt-2
1487	WBGene00000408	cdk-7
1488	WBGene00021470	tpxl-1
1489	WBGene00002047	icp-1
1490	WBGene00003156	mcm-4
1491	WBGene00219275	Y39G10AR.32
1492	WBGene00021471	Y39G10AR.15
1493	WBGene00021472	Y39G10AR.16
1494	WBGene00021473	sydn-1
1495	WBGene00021474	dot-1.1
1496	WBGene00017734	F23C8.5
1497	WBGene00017735	did-2
1498	WBGene00017736	F23C8.7
1499	WBGene00017737	F23C8.8,tipn-1
1500	WBGene00017738	F23C8.8,tipn-1
1501	WBGene00255457	F23C8.14
1502	WBGene00002141	inx-19
1503	WBGene00022280	Y74C10AL.2
1504	WBGene00022281	abtm-1
1505	WBGene00021278	Y23H5B.7
1506	WBGene00021279	Y23H5B.8
1507	WBGene00000006	aat-5
1508	WBGene00001404	fbp-1
1509	WBGene00004226	ptr-12
1510	WBGene00000800	cars-1
1511	WBGene00018232	F40E3.5
1512	WBGene00017980	F32B5.7
1513	WBGene00000788	cpz-1
1514	WBGene00001048	dnj-30
1515	WBGene00022128	Y71F9B.6
1516	WBGene00022129	lron-11
1517	WBGene00004043	plk-2
1518	WBGene00022130	Y71F9B.9
1519	WBGene00004946	sop-3
1520	WBGene00022131	Y71F9B.13
1521	WBGene00022133	Y71F9B.15
1522	WBGene00020990	W03D8.9
1523	WBGene00020984	W03D8.1
1524	WBGene00020985	W03D8.2
1525	WBGene00020986	W03D8.3
1526	WBGene00220118	W03D8.13
1527	WBGene00004077	pop-1
1528	WBGene00021127	W10C8.4
1529	WBGene00021128	W10C8.5
1530	WBGene00044433	W10C8.6
1531	WBGene00022117	Y71F9AL.12
1532	WBGene00004412	rpl-1
1533	WBGene00022118	dnc-5
1534	WBGene00000199	arx-1
1535	WBGene00022119	copa-1
1536	WBGene00004049	parp-1
1537	WBGene00000237	bam-2
1538	WBGene00044894	Y71F9AR.4
1539	WBGene00022123	Y71F9AR.2
1540	WBGene00022124	supr-1
1541	WBGene00021839	nduf-5
1542	WBGene00003186	mek-2
1543	WBGene00021844	Y54E10BR.5
1544	WBGene00021845	rpb-7
1545	WBGene00003387	mod-5
1546	WBGene00021846	ztf-23
1547	WBGene00000205	arx-7
1548	WBGene00019697	M01B12.4
1549	WBGene00019698	riok-1
1550	WBGene00195056	C45E1.5
1551	WBGene00016663	C45E1.4
1552	WBGene00219460	K09H9.9
1553	WBGene00045387	K09H9.8
1554	WBGene00019597	K09H9.5
1555	WBGene00003062	lpd-6
1556	WBGene00006888	K09H9.7,vbh-1
1557	WBGene00019598	K09H9.7,vbh-1
1558	WBGene00220015	K09H9.7,vbh-1
1559	WBGene00021830	Y54E10A.10
1560	WBGene00021831	Y54E10A.11
1561	WBGene00021832	Y54E10A.12
1562	WBGene00004404	rom-5
1563	WBGene00000413	cdt-1
1564	WBGene00021834	mab-31
1565	WBGene00021552	zip-4
1566	WBGene00004154	pqn-72
1567	WBGene00020917	W01B11.6
1568	WBGene00000036	ace-2
1569	WBGene00021548	trx-4
1570	WBGene00021549	Y44E3A.4
1571	WBGene00021551	Y44E3A.6
1572	WBGene00021034	enu-3.4
1573	WBGene00021035	W05F2.3
1574	WBGene00021036	W05F2.4
1575	WBGene00004775	2001-09-01
1576	WBGene00021639	Y47G6A.13
1577	WBGene00021640	Y47G6A.14
1578	WBGene00220165	Y47G6A.36
1579	WBGene00021641	Y47G6A.15
1580	WBGene00021644	Y47G6A.18
1581	WBGene00021645	Y47G6A.19
1582	WBGene00021653	Y47G6A.30
1583	WBGene00004389	rnp-6
1584	WBGene00021646	Y47G6A.21
1585	WBGene00021647	Y47G6A.22
1586	WBGene00003060	lpd-3
1587	WBGene00021648	mis-12
1588	WBGene00021649	Y47G6A.25
1589	WBGene00021650	Y47G6A.26
1590	WBGene00020902	jmjc-1
1591	WBGene00000368	ccb-1
1592	WBGene00020903	acd-5
1593	WBGene00004890	smp-2
1594	WBGene00001501	ftn-2
1595	WBGene00004272	rab-8
1596	WBGene00017026	ipla-4
1597	WBGene00003418	msh-2
1598	WBGene00017651	F21A9.2
1599	WBGene00003040	lin-59
1600	WBGene00004147	larp-5
1601	WBGene00002135	inx-13
1602	WBGene00002134	inx-12
1603	WBGene00004368	ric-19
1604	WBGene00004217	ptr-2
1605	WBGene00016325	C32E8.9
1606	WBGene00006751	unc-11
1607	WBGene00016326	ubr-1
1608	WBGene00018763	F53F10.1
1609	WBGene00020187	T03F1.6,gsp-4
1610	WBGene00020188	T03F1.6,gsp-4
1611	WBGene00020189	tfbm-1
1612	WBGene00020190	guk-1
1613	WBGene00001832	hcp-4
1614	WBGene00219725	linc-63
1615	WBGene00020191	clec-53
1616	WBGene00020193	T03F1.12
1617	WBGene00000013	abf-2
1618	WBGene00000012	abf-1
1619	WBGene00016838	C50F2.4
1620	WBGene00016839	C50F2.5
1621	WBGene00001430	fkb-5
1622	WBGene00016840	C50F2.7,magu-3
1623	WBGene00016841	C50F2.7,magu-3
1624	WBGene00020625	mrrf-1
1625	WBGene00077599	T20F5.8
1626	WBGene00020626	T20F5.4
1627	WBGene00020627	T20F5.5
1628	WBGene00020628	T20F5.6
1629	WBGene00020629	T20F5.7
1630	WBGene00003072	lrp-2
1631	WBGene00018531	F47B3.7
1632	WBGene00017909	F28H1.4
1633	WBGene00017910	F28H1.5
1634	WBGene00006805	unc-73
1635	WBGene00219973	unc-73
1636	WBGene00015631	clec-89
1637	WBGene00002696	let-504
1638	WBGene00017087	E01A2.5
1639	WBGene00017088	akir-1
1640	WBGene00017089	poml-2
1641	WBGene00077701	poml-3
1642	WBGene00017090	E01A2.8
1643	WBGene00020040	R12E2.15
1644	WBGene00020032	R12E2.6
1645	WBGene00020033	R12E2.7
1646	WBGene00020034	R12E2.8
1647	WBGene00002137	inx-15
1648	WBGene00020035	egg-5
1649	WBGene00020036	R12E2.11
1650	WBGene00020037	mrps-6
1651	WBGene00020038	R12E2.13
1652	WBGene00001985	hop-1
1653	WBGene00015976	C18E3.9
1654	WBGene00003584	ndx-7
1655	WBGene00016606	exoc-7
1656	WBGene00016607	C43E11.9
1657	WBGene00000382	cdc-6
1658	WBGene00021631	Y47D9A.4
1659	WBGene00021632	Y47D9A.5
1660	WBGene00022834	ZK973.8
1661	WBGene00022835	ZK973.9
1662	WBGene00003061	lpd-5
1663	WBGene00022836	ZK973.11
1664	WBGene00020656	T21E12.5
1665	WBGene00016562	C41D11.3
1666	WBGene00000787	cps-6
1667	WBGene00016567	C41D11.9
1668	WBGene00016564	cmt-1
1669	WBGene00016566	eri-7
1670	WBGene00022470	mrpl-19
1671	WBGene00022471	Y119C1B.5
1672	WBGene00022472	Y119C1B.6
1673	WBGene00022473	bet-1
1674	WBGene00022474	zig-9
1675	WBGene00022475	Y119C1B.10
1676	WBGene00000440	ceh-17
1677	WBGene00017001	D1007.3
1678	WBGene00044421	D1007.18
1679	WBGene00017002	D1007.4
1680	WBGene00017003	D1007.5
1681	WBGene00004479	rps-10
1682	WBGene00045048	D1007.19
1683	WBGene00017004	nrd-1
1684	WBGene00016650	ubr-4
1685	WBGene00016655	acbp-1
1686	WBGene00016652	got-2.1
1687	WBGene00022466	Y119C1A.1
1688	WBGene00004415	rpl-4
1689	WBGene00015009	B0041.5
1690	WBGene00015010	ptps-1
1691	WBGene00206362	B0041.11
1692	WBGene00006961	xnp-1
1693	WBGene00007053	chd-7
1694	WBGene00021113	gsp-3
1695	WBGene00021114	W09C3.7
1696	WBGene00021115	W09C3.8
1697	WBGene00015697	mlst-8
1698	WBGene00002694	let-502
1699	WBGene00015698	kca-1
1700	WBGene00019769	M04F3.3
1701	WBGene00019770	M04F3.4
1702	WBGene00019771	M04F3.5
1703	WBGene00006984	zig-7
1704	WBGene00019013	tofu-4
1705	WBGene00015303	rga-6
1706	WBGene00001592	glc-2
1707	WBGene00006774	unc-38
1708	WBGene00017675	F21F3.6
1709	WBGene00002075	imb-1
1710	WBGene00017889	F28B3.10
1711	WBGene00017887	F28B3.6
1712	WBGene00001860	him-1
1713	WBGene00044431	W03G9.8
1714	WBGene00000155	app-1
1715	WBGene00021016	W03G9.5
1716	WBGene00003906	paf-1
1717	WBGene00001117	dyf-1
1718	WBGene00018792	F54C1.8
1719	WBGene00003934	pat-10
1720	WBGene00016731	C46H11.7
1721	WBGene00016732	phat-1
1722	WBGene00016733	phat-2
1723	WBGene00016734	C46H11.10
1724	WBGene00016735	fhod-1
1725	WBGene00016258	vha-16
1726	WBGene00004959	spe-5
1727	WBGene00000502	chp-1
1728	WBGene00003924	pas-3
1729	WBGene00045212	Y110A7A.15,Y110A7A.21
1730	WBGene00022462	Y110A7A.15,Y110A7A.21
1731	WBGene00022463	elpc-1
1732	WBGene00003132	mat-1
1733	WBGene00271632	Y110A7A.24
1734	WBGene00004094	ppw-2
1735	WBGene00002804	let-630
1736	WBGene00004955	spd-5
1737	WBGene00016329	osr-1
1738	WBGene00004771	sem-2
1739	WBGene00016330	C32E12.4
1740	WBGene00015093	B0261.5
1741	WBGene00015094	B0261.6
1742	WBGene00015095	B0261.7
1743	WBGene00015096	B0261.8
1744	WBGene00015312	C01G8.1
1745	WBGene00000540	cln-3.2
1746	WBGene00000965	dhs-1
1747	WBGene00001022	dnj-4
1748	WBGene00001333	erm-1
1749	WBGene00015313	hpo-32
1750	WBGene00002717	let-526
1751	WBGene00018598	F48C1.5
1752	WBGene00018599	F48C1.6
1753	WBGene00004965	spe-11
1754	WBGene00018601	F48C1.9
1755	WBGene00018600	F48C1.8
1756	WBGene00000150	apm-1
1757	WBGene00018866	nath-10
1758	WBGene00018867	F55A12.10
1759	WBGene00004131	pqn-44
1760	WBGene00001491	frm-4
1761	WBGene00000761	coq-1
1762	WBGene00016278	erp-44.1
1763	WBGene00017855	F27C1.6
1764	WBGene00000230	atp-3
1765	WBGene00001067	dpy-5
1766	WBGene00001859	hil-8
1767	WBGene00020263	let-355
1768	WBGene00015635	C09D4.4
1769	WBGene00004431	rpl-19
1770	WBGene00206357	C09D4.9
1771	WBGene00019076	mrpl-24
1772	WBGene00019077	zipt-11
1773	WBGene00019079	rpa-4
1774	WBGene00019080	F59A3.7
1775	WBGene00019081	F59A3.8
1776	WBGene00019082	pup-3
1777	WBGene00019693	ostd-1
1778	WBGene00019713	pqn-52
1779	WBGene00000474	cey-3
1780	WBGene00002225	klp-15
1781	WBGene00006508	tns-1
1782	WBGene00006726	ubl-5
1783	WBGene00006919	vha-10
1784	WBGene00018512	trpp-8
1785	WBGene00045082	F46F11.12
1786	WBGene00018509	xrep-4
1787	WBGene00018513	F46F11.10
1788	WBGene00018511	F46F11.8
1789	WBGene00018890	F55F8.2
1790	WBGene00018891	F55F8.3
1791	WBGene00018892	cir-1
1792	WBGene00018893	mff-2,wdr-12
1793	WBGene00018894	mff-2,wdr-12
1794	WBGene00018895	F55F8.7
1795	WBGene00018896	F55F8.8
1796	WBGene00018897	zipt-2.4
1797	WBGene00006776	unc-40
1798	WBGene00015442	C04F1.1
1799	WBGene00018994	F56H1.3
1800	WBGene00004505	rpt-5
1801	WBGene00018995	ccpp-1
1802	WBGene00045483	oxy-5
1803	WBGene00000772	cpb-3
1804	WBGene00001600	glh-3
1805	WBGene00003472	mtk-1
1806	WBGene00015176	vps-51
1807	WBGene00016332	C32F10.4
1808	WBGene00001973	hmg-3
1809	WBGene00003601	nhr-2
1810	WBGene00016333	C32F10.8
1811	WBGene00018004	F33D11.7
1812	WBGene00018005	F33D11.8
1813	WBGene00018006	hpo-3
1814	WBGene00018009	dhhc-3
1815	WBGene00018007	F33D11.10
1816	WBGene00018008	vpr-1
1817	WBGene00016422	noah-1
1818	WBGene00004109	stam-1
1819	WBGene00015029	B0207.6
1820	WBGene00015030	B0207.7
1821	WBGene00015032	B0207.9
1822	WBGene00015033	B0207.10
1823	WBGene00015034	B0207.11
1824	WBGene00000232	avr-14
1825	WBGene00015504	C06A5.6
1826	WBGene00006823	unc-94
1827	WBGene00044414	C06A5.12
1828	WBGene00015505	C06A5.8
1829	WBGene00004380	rnf-1
1830	WBGene00219779	B0025.5
1831	WBGene00194700	B0025.5
1832	WBGene00000429	ceh-2
1833	WBGene00016156	C27A12.6
1834	WBGene00016157	C27A12.7
1835	WBGene00016158	ari-1
1836	WBGene00016159	C27A12.9
1837	WBGene00022749	ZK484.3
1838	WBGene00022750	ZK484.4
1839	WBGene00022751	msrp-2
1840	WBGene00022752	ZK484.6
1841	WBGene00022753	ZK484.7
1842	WBGene00022754	nspd-1
1843	WBGene00020841	T27A3.5
1844	WBGene00020842	nmrk-1
1845	WBGene00020843	T27A3.7
1846	WBGene00219705	anr-5
1847	WBGene00020380	T09B4.6
1848	WBGene00020381	T09B4.7
1849	WBGene00020382	T09B4.8
1850	WBGene00020383	tin-44
1851	WBGene00000500	chn-1
1852	WBGene00020260	T05E7.4
1853	WBGene00020261	vet-1
1854	WBGene00020347	ech-1.2
1855	WBGene00020348	mrpl-23
1856	WBGene00001497	fars-1
1857	WBGene00004486	rps-17
1858	WBGene00020349	T08B2.11
1859	WBGene00020350	T08B2.12
1860	WBGene00005000	spp-15
1861	WBGene00016753	oac-9
1862	WBGene00006689	twk-37
1863	WBGene00015688	C10G11.8
1864	WBGene00015689	spch-2
1865	WBGene00015690	C10G11.10
1866	WBGene00002601	let-381
1867	WBGene00003499	mut-2
1868	WBGene00022592	klu-2
1869	WBGene00022594	ZC328.5
1870	WBGene00022593	ZC328.3
1871	WBGene00019993	rbx-2
1872	WBGene00018157	lron-6
1873	WBGene00018158	comp-1
1874	WBGene00020742	T23H2.3
1875	WBGene00020743	mam-8
1876	WBGene00004273	rab-10
1877	WBGene00019433	acdh-3
1878	WBGene00000386	cdc-25.1
1879	WBGene00019434	nmtn-1
1880	WBGene00000937	dbr-1,mdt-18
1881	WBGene00007018	dbr-1,mdt-18
1882	WBGene00016946	C55B7.10
1883	WBGene00016947	C55B7.11
1884	WBGene00020415	T10E9.5
1885	WBGene00020416	T10E9.6
1886	WBGene00020417	nuo-2
1887	WBGene00271694	T10E9.14
1888	WBGene00020418	T10E9.8
1889	WBGene00020419	F57B10.8,acdh-4
1890	WBGene00019005	F57B10.8,acdh-4
1891	WBGene00019006	spg-20
1892	WBGene00019007	ucr-11
1893	WBGene00000896	dad-1
1894	WBGene00000236	bag-1
1895	WBGene00003184	mei-2
1896	WBGene00017066	maco-1
1897	WBGene00219870	maco-1
1898	WBGene00017065	D2092.4
1899	WBGene00000050	acr-11
1900	WBGene00017064	ppfr-2
1901	WBGene00170698	ppfr-2
1902	WBGene00017063	mctp-1
1903	WBGene00006625	try-7
1904	WBGene00195178	ZC581.10
1905	WBGene00022634	ZC581.7
1906	WBGene00022635	ZC581.9
1907	WBGene00020712	ckr-1
1908	WBGene00020713	T23B3.5
1909	WBGene00020714	T23B3.6
1910	WBGene00020933	W02D3.4
1911	WBGene00002258	lbp-6
1912	WBGene00002257	lbp-5
1913	WBGene00004883	smg-5
1914	WBGene00006773	unc-37
1915	WBGene00020935	fnci-1
1916	WBGene00020936	hrpf-1
1917	WBGene00017240	calu-2
1918	WBGene00006819	unc-87
1919	WBGene00004111	pqn-21
1920	WBGene00016492	C37A2.6
1921	WBGene00016493	C37A2.7
1922	WBGene00016494	C37A2.8
1923	WBGene00019324	K02F2.5
1924	WBGene00004778	ser-3
1925	WBGene00019248	H27M09.5
1926	WBGene00219733	linc-53
1927	WBGene00020661	smz-2
1928	WBGene00006423	asd-2
1929	WBGene00004879	smg-1
1930	WBGene00016744	bbs-9
1931	WBGene00016746	C48B6.10
1932	WBGene00016745	C48B6.9
1933	WBGene00020401	T10B11.5
1934	WBGene00020402	T10B11.6
1935	WBGene00020403	T10B11.7
1936	WBGene00020404	T10B11.8
1937	WBGene00016260	rege-1
1938	WBGene00016261	C30F12.2
1939	WBGene00016262	C30F12.3
1940	WBGene00016263	C30F12.4
1941	WBGene00016264	C30F12.5
1942	WBGene00010369	chd-1
1943	WBGene00003964	pdi-3
1944	WBGene00044988	W01A8.2,W01A8.8
1945	WBGene00012164	W01A8.2,W01A8.8
1946	WBGene00195257	W01A8.10
1947	WBGene00012166	nuo-6
1948	WBGene00012168	W01A8.6
1949	WBGene00002198	kin-14
1950	WBGene00009050	F22D6.2
1951	WBGene00003815	nars-1
1952	WBGene00004186	prpf-4
1953	WBGene00044964	F22D6.16
1954	WBGene00043279	F22D6.8
1955	WBGene00009056	F22D6.15
1956	WBGene00010740	K10D3.6
1957	WBGene00006753	unc-14
1958	WBGene00010738	K10D3.4
1959	WBGene00220019	K10D3.10
1960	WBGene00010427	hpo-11
1961	WBGene00010645	fecl-1
1962	WBGene00010641	crml-1
1963	WBGene00220010	crml-1
1964	WBGene00010643	K07G5.4
1965	WBGene00010870	let-522
1966	WBGene00194654	M05B5.7
1967	WBGene00010869	M05B5.1
1968	WBGene00001949	hlh-2
1969	WBGene00000637	col-61
1970	WBGene00007252	mlt-2
1971	WBGene00007253	C01H6.3
1972	WBGene00007258	hasp-1
1973	WBGene00011062	R06C7.2
1974	WBGene00000963	dhp-1
1975	WBGene00011065	R06C7.6
1976	WBGene00011064	adsl-1
1977	WBGene00003041	lin-61
1978	WBGene00002348	myo-1
1979	WBGene00006656	twk-1
1980	WBGene00077548	F21C3.7
1981	WBGene00167822	F21C3.7
1982	WBGene00009002	hint-1
1983	WBGene00004324	rde-2
1984	WBGene00009004	pfd-6
1985	WBGene00009005	F21C3.6
1986	WBGene00008763	F13G3.3
1987	WBGene00008764	dylt-1
1988	WBGene00008765	ttx-7
1989	WBGene00008766	F13G3.6
1990	WBGene00001136	eat-5
1991	WBGene00003236	mif-3
1992	WBGene00008768	F13G3.10
1993	WBGene00001680	gpb-2
1994	WBGene00009916	F52A8.3
1995	WBGene00009918	gcsh-2
1996	WBGene00002136	inx-14
1997	WBGene00008543	F07A5.4
1998	WBGene00006306	sue-1
[truncated: 15,585 more rows]

## Sheet: S4 Figure 4e
BUSCA localization analysis of genes found in Fig. 4d
Accession	GOids	GOterms	Score
UniRef90_A0A061ADX1	GO:0005615	C:extracellular space	0.97		Endomembrane	349
UniRef90_A0A0K3ASC2	GO:0012505	C:endomembrane system	0.89		Mitochondrion	9
UniRef90_A0A0K3AUQ6	GO:0005615	C:extracellular space	1.0		Nucleus	52
UniRef90_A0A0K3AWH0	GO:0005634	C:nucleus	1.0		Cytosolic	66
UniRef90_A0A0M7RF51	GO:0012505	C:endomembrane system	0.98
UniRef90_A0A131MBE1	GO:0005634	C:nucleus	1.0
UniRef90_A0A131MCT7	GO:0005886	C:plasma membrane	0.98
UniRef90_A0A1D3PDA8	GO:0005634	C:nucleus	1.0
UniRef90_A0A1I7TA44	GO:0005737	C:cytoplasm	0.7
UniRef90_A0A1I7TC66	GO:0005615	C:extracellular space	0.93
UniRef90_A0A261CQ63	GO:0005739	C:mitochondrion	1.0
UniRef90_A0A2C9C2U4	GO:0005615	C:extracellular space	0.97
UniRef90_A0A2C9C306	GO:0005737	C:cytoplasm	1.0
UniRef90_A0A2C9C343	GO:0005886	C:plasma membrane	0.98
UniRef90_A0A2G5SB21	GO:0012505	C:endomembrane system	0.77
UniRef90_A0A2G5SK85	GO:0012505	C:endomembrane system	0.86
UniRef90_A0A2G5SQG8	GO:0005615	C:extracellular space	1.0
UniRef90_A0A2G5SRF3	GO:0005737	C:cytoplasm	1.0
UniRef90_A0A2G5SU14	GO:0005739	C:mitochondrion	1.0
UniRef90_A0A2G5SU43	GO:0005615	C:extracellular space	1.0
UniRef90_A0A2G5SUQ5	GO:0031090	C:organelle membrane	0.78
UniRef90_A0A2G5SVE7	GO:0031090	C:organelle membrane	0.95
UniRef90_A0A2G5SVI7	GO:0005737	C:cytoplasm	0.7
UniRef90_A0A2G5SWK2	GO:0005615	C:extracellular space	1.0
UniRef90_A0A2G5SX64	GO:0005615	C:extracellular space	0.97
UniRef90_A0A2G5SZT7	GO:0005615	C:extracellular space	1.0
UniRef90_A0A2G5T001	GO:0005615	C:extracellular space	1.0
UniRef90_A0A2G5T5Y9	GO:0005886	C:plasma membrane	0.91
UniRef90_A0A2G5T7D9	GO:0005615	C:extracellular space	1.0
UniRef90_A0A2G5TEM8	GO:0005886	C:plasma membrane	0.93
UniRef90_A0A2G5THM3	GO:0005615	C:extracellular space	1.0
UniRef90_A0A2G5TIK7	GO:0005615	C:extracellular space	1.0
UniRef90_A0A2G5TJU9	GO:0005615	C:extracellular space	1.0
UniRef90_A0A2G5TVP6	GO:0005886	C:plasma membrane	0.69
UniRef90_A0A2G5U3S3	GO:0005615	C:extracellular space	0.99
UniRef90_A0A2G5U3Y1	GO:0005615	C:extracellular space	0.74
UniRef90_A0A2G5U5Z6	GO:0005886	C:plasma membrane	0.78
UniRef90_A0A2G5UDE5	GO:0031090	C:organelle membrane	0.79
UniRef90_A0A2G5UDR1	GO:0005615	C:extracellular space	1.0
UniRef90_A0A2G5UTT8	GO:0005615	C:extracellular space	1.0
UniRef90_A0A2G5UXN4	GO:0031090	C:organelle membrane	0.8
UniRef90_A0A2G5UY84	GO:0005886	C:plasma membrane	0.86
UniRef90_A0A2G5UZ34	GO:0005615	C:extracellular space	0.99
UniRef90_A0A2G5V4K4	GO:0005886	C:plasma membrane	0.73
UniRef90_A0A2G5V5M3	GO:0031090	C:organelle membrane	0.76
UniRef90_A0A2G5V7Q5	GO:0005615	C:extracellular space	0.89
UniRef90_A0A2G5VDX7	GO:0005886	C:plasma membrane	0.78
UniRef90_A0A2G5VE17	GO:0005615	C:extracellular space	0.99
UniRef90_A0A2G5VF01	GO:0005886	C:plasma membrane	0.86
UniRef90_A0A3P6N661	GO:0005615	C:extracellular space	0.85
UniRef90_A0A4V0IIZ5	GO:0005634	C:nucleus	1.0
UniRef90_A0A4V0INE6	GO:0005886	C:plasma membrane	0.86
UniRef90_A0A4V6M3C5	GO:0005634	C:nucleus	1.0
UniRef90_A0A5S9MMK5	GO:0005634	C:nucleus	1.0
UniRef90_A0A6A5G8P9	GO:0005615	C:extracellular space	1.0
UniRef90_A0A7R9SVJ0	GO:0046658	C:anchored component of plasma membrane	0.99
UniRef90_A0A8D9MHF0	GO:0005615	C:extracellular space	0.98
UniRef90_A0A8D9MTS1	GO:0012505	C:endomembrane system	0.68
UniRef90_A0PCJ1	GO:0005615	C:extracellular space	0.99
UniRef90_A4F330	GO:0005737	C:cytoplasm	0.7
UniRef90_A5JYT7	GO:0012505	C:endomembrane system	0.77
UniRef90_A5JYW3	GO:0005737	C:cytoplasm	0.7
UniRef90_A5PEY0	GO:0005886	C:plasma membrane	0.7
UniRef90_A5Z2S2	GO:0005615	C:extracellular space	0.95
UniRef90_A7DT42	GO:0005634	C:nucleus	1.0
UniRef90_A7LPC6	GO:0012505	C:endomembrane system	0.91
UniRef90_A8WQK1	GO:0005737	C:cytoplasm	1.0
UniRef90_A8WT53	GO:0012505	C:endomembrane system	0.93
UniRef90_A8X4E8	GO:0005615	C:extracellular space	1.0
UniRef90_A8X513	GO:0046658	C:anchored component of plasma membrane	0.78
UniRef90_A8X8X9	GO:0012505	C:endomembrane system	0.94
UniRef90_A8X9E9	GO:0005886	C:plasma membrane	0.65
UniRef90_A8XHS3	GO:0012505	C:endomembrane system	0.95
UniRef90_A8XPT5	GO:0005615	C:extracellular space	0.74
UniRef90_A8XSS2	GO:0005886	C:plasma membrane	0.87
UniRef90_A9Z1L1	GO:0005737	C:cytoplasm	0.7
UniRef90_B2D6L7	GO:0046658	C:anchored component of plasma membrane	0.84
UniRef90_B2D6L8	GO:0005615	C:extracellular space	0.78
UniRef90_B5BM47	GO:0005737	C:cytoplasm	0.92
UniRef90_B5U8N4	GO:0005737	C:cytoplasm	0.7
UniRef90_B7CED6	GO:0005615	C:extracellular space	0.85
UniRef90_B9WRT9	GO:0005615	C:extracellular space	1.0
UniRef90_C4ALD3	GO:0005737	C:cytoplasm	0.7
UniRef90_C6KRK7	GO:0005615	C:extracellular space	0.75
UniRef90_C6KRM8	GO:0005615	C:extracellular space	0.85
UniRef90_C7FZU7	GO:0005634	C:nucleus	1.0
UniRef90_C7IVQ9	GO:0005737	C:cytoplasm	0.7
UniRef90_C8JQS1	GO:0005615	C:extracellular space	1.0
UniRef90_D3KFV1	GO:0012505	C:endomembrane system	0.81
UniRef90_D5MCR8	GO:0005615	C:extracellular space	1.0
UniRef90_D5MCW7	GO:0005615	C:extracellular space	1.0
UniRef90_E0AHB1	GO:0005634	C:nucleus	1.0
UniRef90_E3LDT8	GO:0005737	C:cytoplasm	0.7
UniRef90_E3LDZ5	GO:0005737	C:cytoplasm	0.7
UniRef90_E3MB48	GO:0005615	C:extracellular space	1.0
UniRef90_E3MFL0	GO:0005615	C:extracellular space	0.99
UniRef90_E3MS83	GO:0005886	C:plasma membrane	0.8
UniRef90_E3NUB5	GO:0005886	C:plasma membrane	0.9
UniRef90_E5QCG2	GO:0005886	C:plasma membrane	0.93
UniRef90_E8MDW1	GO:0005737	C:cytoplasm	0.7
UniRef90_F5GUD9	GO:0005615	C:extracellular space	0.99
UniRef90_G0MGT2	GO:0005886	C:plasma membrane	0.83
UniRef90_G0MHW0	GO:0005886	C:plasma membrane	0.91
UniRef90_G0N4U4	GO:0005737	C:cytoplasm	0.7
UniRef90_G0N695	GO:0031090	C:organelle membrane	0.78
UniRef90_G0NAC7	GO:0005886	C:plasma membrane	0.87
UniRef90_G0NPQ3	GO:0005886	C:plasma membrane	0.88
UniRef90_G0NUA0	GO:0005615	C:extracellular space	1.0
UniRef90_G0P6P9	GO:0005886	C:plasma membrane	0.87
UniRef90_G0P6Z5	GO:0005886	C:plasma membrane	0.92
UniRef90_G1K100	GO:0005615	C:extracellular space	1.0
UniRef90_G1K102	GO:0005615	C:extracellular space	1.0
UniRef90_G1K103	GO:0005615	C:extracellular space	1.0
UniRef90_G1K104	GO:0005634	C:nucleus	1.0
UniRef90_G2TRV3	GO:0005615	C:extracellular space	1.0
UniRef90_G4SNI5	GO:0005615	C:extracellular space	1.0
UniRef90_G5EBQ8	GO:0005886	C:plasma membrane	0.93
UniRef90_G5EC21	GO:0005615	C:extracellular space	0.99
UniRef90_G5ECB6	GO:0005739	C:mitochondrion	1.0
UniRef90_G5ECJ3	GO:0005615	C:extracellular space	0.93
UniRef90_G5ECS4	GO:0005737	C:cytoplasm	1.0
UniRef90_G5EDB3	GO:0012505	C:endomembrane system	0.98
UniRef90_G5EDG6	GO:0005737	C:cytoplasm	0.7
UniRef90_G5EDV0	GO:0005615	C:extracellular space	0.99
UniRef90_G5EDX7	GO:0005634	C:nucleus	1.0
UniRef90_G5EDZ7	GO:0005615	C:extracellular space	0.8
UniRef90_G5EE67	GO:0005634	C:nucleus	1.0
UniRef90_G5EEA2	GO:0005615	C:extracellular space	1.0
UniRef90_G5EEP5	GO:0012505	C:endomembrane system	0.61
UniRef90_G5EEV9	GO:0005615	C:extracellular space	0.99
UniRef90_G5EF01	GO:0005737	C:cytoplasm	1.0
UniRef90_G5EF51	GO:0005737	C:cytoplasm	0.7
UniRef90_G5EFA8	GO:0005737	C:cytoplasm	0.7
UniRef90_G5EFI7	GO:0005634	C:nucleus	1.0
UniRef90_G5EFJ3	GO:0005737	C:cytoplasm	0.54
UniRef90_G5EFP4	GO:0005615	C:extracellular space	1.0
UniRef90_G5EFU2	GO:0005737	C:cytoplasm	0.7
UniRef90_G5EG20	GO:0005615	C:extracellular space	1.0
UniRef90_G5EGC7	GO:0012505	C:endomembrane system	0.93
UniRef90_G5EGD4	GO:0012505	C:endomembrane system	0.88
UniRef90_G5EGH7	GO:0005615	C:extracellular space	0.94
UniRef90_G5EGK7	GO:0012505	C:endomembrane system	0.96
UniRef90_G5EGL9	GO:0005886	C:plasma membrane	0.74
UniRef90_H1UBJ4	GO:0005615	C:extracellular space	1.0
UniRef90_H2FLH1	GO:0005615	C:extracellular space	0.99
UniRef90_H2KY97	GO:0005615	C:extracellular space	1.0
UniRef90_H2KYK9	GO:0046658	C:anchored component of plasma membrane	0.84
UniRef90_H2KYS3	GO:0012505	C:endomembrane system	0.87
UniRef90_H2KYX5	GO:0005615	C:extracellular space	0.98
UniRef90_H2KZ11	GO:0005737	C:cytoplasm	1.0
UniRef90_H2KZ14	GO:0005737	C:cytoplasm	0.7
UniRef90_H2KZR5	GO:0005615	C:extracellular space	0.95
UniRef90_H2L030	GO:0005737	C:cytoplasm	0.7
UniRef90_H2L083	GO:0005615	C:extracellular space	1.0
UniRef90_H2L0A2	GO:0005739	C:mitochondrion	1.0
UniRef90_H2L0F4	GO:0012505	C:endomembrane system	0.98
UniRef90_H2L0H1	GO:0005615	C:extracellular space	1.0
UniRef90_H2L0H2	GO:0005615	C:extracellular space	1.0
UniRef90_H2L0S5	GO:0005634	C:nucleus	1.0
UniRef90_H8W3X0	GO:0012505	C:endomembrane system	0.91
UniRef90_H9G2Z8	GO:0012505	C:endomembrane system	0.73
UniRef90_H9G335	GO:0005615	C:extracellular space	1.0
UniRef90_H9G342	GO:0005737	C:cytoplasm	0.7
UniRef90_H9G363	GO:0005615	C:extracellular space	0.97
UniRef90_I7KSD3	GO:0005634	C:nucleus	1.0
UniRef90_L8EC29	GO:0012505	C:endomembrane system	0.93
UniRef90_O01531	GO:0005615	C:extracellular space	0.91
UniRef90_O01603	GO:0005615	C:extracellular space	1.0
UniRef90_O02049	GO:0005615	C:extracellular space	0.99
UniRef90_O02051	GO:0012505	C:endomembrane system	0.8
UniRef90_O02106	GO:0005615	C:extracellular space	1.0
UniRef90_O02341	GO:0046658	C:anchored component of plasma membrane	0.77
UniRef90_O16213	GO:0005634	C:nucleus	1.0
UniRef90_O16222	GO:0005634	C:nucleus	1.0
UniRef90_O16281	GO:0005615	C:extracellular space	0.99
UniRef90_O16284	GO:0005737	C:cytoplasm	0.94
UniRef90_O16327	GO:0005634	C:nucleus	1.0
UniRef90_O16378	GO:0012505	C:endomembrane system	0.94
UniRef90_O16427	GO:0005615	C:extracellular space	1.0
UniRef90_O16428	GO:0005615	C:extracellular space	1.0
UniRef90_O16530	GO:0012505	C:endomembrane system	0.87
UniRef90_O16579	GO:0005737	C:cytoplasm	0.7
UniRef90_O16699	GO:0005615	C:extracellular space	1.0
UniRef90_O16710	GO:0005737	C:cytoplasm	0.7
UniRef90_O16787	GO:0005886	C:plasma membrane	0.92
UniRef90_O16898	GO:0005634	C:nucleus	1.0
UniRef90_O16973	GO:0005615	C:extracellular space	0.99
UniRef90_O17054	GO:0005634	C:nucleus	1.0
UniRef90_O17209	GO:0005886	C:plasma membrane	0.84
UniRef90_O17347	GO:0005615	C:extracellular space	1.0
UniRef90_O17401	GO:0012505	C:endomembrane system	0.93
UniRef90_O17762	GO:0005737	C:cytoplasm	1.0
UniRef90_O17768	GO:0005615	C:extracellular space	0.98
UniRef90_O18015	GO:0005615	C:extracellular space	1.0
UniRef90_O18037	GO:0012505	C:endomembrane system	0.69
UniRef90_O18214	GO:0005634	C:nucleus	1.0
UniRef90_O18283	GO:0005615	C:extracellular space	1.0
UniRef90_O18693	GO:0005739	C:mitochondrion	0.71
UniRef90_O44180	GO:0005634	C:nucleus	1.0
UniRef90_O44189	GO:0005615	C:extracellular space	0.98
UniRef90_O44481	GO:0046658	C:anchored component of plasma membrane	1.0
UniRef90_O44508	GO:0012505	C:endomembrane system	0.92
UniRef90_O44606	GO:0005615	C:extracellular space	1.0
UniRef90_O44613	GO:0005615	C:extracellular space	0.97
UniRef90_O44662	GO:0005615	C:extracellular space	0.99
UniRef90_O44836	GO:0005615	C:extracellular space	0.86
UniRef90_O44904	GO:0005886	C:plasma membrane	0.92
UniRef90_O44989	GO:0005886	C:plasma membrane	0.82
UniRef90_O45097	GO:0005615	C:extracellular space	1.0
UniRef90_O45098	GO:0005615	C:extracellular space	1.0
UniRef90_O45237	GO:0005615	C:extracellular space	0.99
UniRef90_O45381	GO:0046658	C:anchored component of plasma membrane	0.84
UniRef90_O45672	GO:0005739	C:mitochondrion	1.0
UniRef90_O45750	GO:0005615	C:extracellular space	1.0
UniRef90_O45881	GO:0005615	C:extracellular space	1.0
UniRef90_O61761	GO:0005737	C:cytoplasm	0.7
UniRef90_O61782	GO:0005615	C:extracellular space	1.0
UniRef90_O61784	GO:0005615	C:extracellular space	1.0
UniRef90_O62075	GO:0005615	C:extracellular space	1.0
UniRef90_O62123	GO:0005737	C:cytoplasm	0.7
UniRef90_O62204	GO:0031090	C:organelle membrane	0.83
UniRef90_O62281	GO:0005886	C:plasma membrane	0.66
UniRef90_O62317	GO:0005634	C:nucleus	1.0
UniRef90_O62324	GO:0005737	C:cytoplasm	0.7
UniRef90_O62346	GO:0005615	C:extracellular space	0.98
UniRef90_O62432	GO:0005886	C:plasma membrane	0.77
UniRef90_O62496	GO:0005737	C:cytoplasm	0.7
UniRef90_O76402	GO:0005615	C:extracellular space	0.94
UniRef90_O76449	GO:0005737	C:cytoplasm	0.7
UniRef90_O76555	GO:0046658	C:anchored component of plasma membrane	0.99
UniRef90_O76631	GO:0005615	C:extracellular space	1.0
UniRef90_O76670	GO:0005615	C:extracellular space	0.99
UniRef90_O76699	GO:0005634	C:nucleus	1.0
UniRef90_O76711	GO:0005634	C:nucleus	1.0
UniRef90_O76836	GO:0005886	C:plasma membrane	0.62
UniRef90_P08124	GO:0005886	C:plasma membrane	0.84
UniRef90_P12114	GO:0005886	C:plasma membrane	0.87
UniRef90_P17657	GO:0005886	C:plasma membrane	0.84
UniRef90_P18831	GO:0031090	C:organelle membrane	0.74
UniRef90_P18834	GO:0005886	C:plasma membrane	0.7
UniRef90_P20163	GO:0005615	C:extracellular space	1.0
UniRef90_P20630	GO:0031090	C:organelle membrane	0.82
UniRef90_P20784	GO:0005886	C:plasma membrane	0.91
UniRef90_P34329	GO:0005615	C:extracellular space	1.0
UniRef90_P34340	GO:0005615	C:extracellular space	0.82
UniRef90_P34391	GO:0005886	C:plasma membrane	0.83
UniRef90_P34434	GO:0005615	C:extracellular space	1.0
UniRef90_P34478	GO:0005634	C:nucleus	1.0
UniRef90_P34489	GO:0031966	C:mitochondrial membrane	0.7
UniRef90_P34504	GO:0005615	C:extracellular space	0.97
UniRef90_P34537	GO:0005737	C:cytoplasm	0.7
UniRef90_P34682	GO:0005615	C:extracellular space	0.99
UniRef90_P34688	GO:0005886	C:plasma membrane	0.91
UniRef90_P34712	GO:0005886	C:plasma membrane	0.84
UniRef90_P34890	GO:0005737	C:cytoplasm	0.7
UniRef90_P35799	GO:0005886	C:plasma membrane	0.92
UniRef90_P35800	GO:0031090	C:organelle membrane	0.82
UniRef90_P43507	GO:0046658	C:anchored component of plasma membrane	1.0
UniRef90_P46559	GO:0012505	C:endomembrane system	0.9
UniRef90_P52880	GO:0031090	C:organelle membrane	0.84
UniRef90_P55113	GO:0005615	C:extracellular space	0.94
UniRef90_P56173	GO:0005615	C:extracellular space	0.99
UniRef90_P91247	GO:0012505	C:endomembrane system	0.88
UniRef90_P91248	GO:0005634	C:nucleus	1.0
UniRef90_P91274	GO:0005886	C:plasma membrane	0.86
UniRef90_P91285	GO:0005886	C:plasma membrane	0.86
UniRef90_P91405	GO:0005615	C:extracellular space	1.0
UniRef90_P91419	GO:0005615	C:extracellular space	1.0
UniRef90_P91468	GO:0005737	C:cytoplasm	1.0
UniRef90_P91556	GO:0005634	C:nucleus	1.0
UniRef90_P91561	GO:0005737	C:cytoplasm	1.0
UniRef90_Q067Y2	GO:0005737	C:cytoplasm	0.7
UniRef90_Q09303	GO:0012505	C:endomembrane system	0.91
UniRef90_Q09360	GO:0005615	C:extracellular space	1.0
UniRef90_Q09491	GO:0005739	C:mitochondrion	1.0
UniRef90_Q09553	GO:0046658	C:anchored component of plasma membrane	1.0
UniRef90_Q09635	GO:0005615	C:extracellular space	1.0
UniRef90_Q09951	GO:0012505	C:endomembrane system	0.77
UniRef90_Q09953	GO:0005615	C:extracellular space	0.92
UniRef90_Q10008	GO:0005615	C:extracellular space	0.98
UniRef90_Q10576	GO:0005615	C:extracellular space	0.99
UniRef90_Q11180	GO:0005886	C:plasma membrane	0.5
UniRef90_Q17460	GO:0005615	C:extracellular space	0.78
UniRef90_Q17494	GO:0005886	C:plasma membrane	0.98
UniRef90_Q17498	GO:0012505	C:endomembrane system	0.92
UniRef90_Q17565	GO:0005634	C:nucleus	1.0
UniRef90_Q17730	GO:0005737	C:cytoplasm	0.7
UniRef90_Q17896	GO:0005737	C:cytoplasm	0.7
UniRef90_Q17956	GO:0005615	C:extracellular space	1.0
UniRef90_Q17993	GO:0005737	C:cytoplasm	0.7
UniRef90_Q18096	GO:0012505	C:endomembrane system	0.86
UniRef90_Q18097	GO:0005737	C:cytoplasm	0.7
UniRef90_Q18206	GO:0005615	C:extracellular space	0.73
UniRef90_Q18345	GO:0031090	C:organelle membrane	0.6
UniRef90_Q18369	GO:0005615	C:extracellular space	1.0
UniRef90_Q18424	GO:0046658	C:anchored component of plasma membrane	0.96
UniRef90_Q18444	GO:0005615	C:extracellular space	0.93
UniRef90_Q18471	GO:0005634	C:nucleus	1.0
UniRef90_Q18581	GO:0046658	C:anchored component of plasma membrane	0.99
UniRef90_Q18603	GO:0005634	C:nucleus	1.0
UniRef90_Q18633	GO:0005886	C:plasma membrane	0.85
UniRef90_Q18801	GO:0005737	C:cytoplasm	1.0
UniRef90_Q18958	GO:0005634	C:nucleus	1.0
UniRef90_Q19030	GO:0005737	C:cytoplasm	0.7
UniRef90_Q19053	GO:0005886	C:plasma membrane	0.95
UniRef90_Q19079	GO:0005886	C:plasma membrane	0.8
UniRef90_Q19082	GO:0012505	C:endomembrane system	0.95
UniRef90_Q19154	GO:0005886	C:plasma membrane	0.67
UniRef90_Q19239	GO:0012505	C:endomembrane system	0.89
UniRef90_Q19269	GO:0005615	C:extracellular space	0.98
UniRef90_Q19279	GO:0005615	C:extracellular space	0.97
UniRef90_Q19281	GO:0005615	C:extracellular space	0.98
UniRef90_Q19418	GO:0005615	C:extracellular space	0.79
UniRef90_Q19687	GO:0012505	C:endomembrane system	0.96
UniRef90_Q19725	GO:0005886	C:plasma membrane	0.91
UniRef90_Q19748	GO:0005615	C:extracellular space	0.98
UniRef90_Q19764	GO:0005615	C:extracellular space	0.99
UniRef90_Q19797	GO:0005737	C:cytoplasm	0.7
UniRef90_Q19807	GO:0005634	C:nucleus	1.0
UniRef90_Q19830	GO:0005615	C:extracellular space	0.98
UniRef90_Q19878	GO:0012505	C:endomembrane system	0.64
UniRef90_Q19893	GO:0012505	C:endomembrane system	0.87
UniRef90_Q19970	GO:0005615	C:extracellular space	1.0
UniRef90_Q1W0R4	GO:0005737	C:cytoplasm	0.7
UniRef90_Q20019	GO:0005634	C:nucleus	1.0
UniRef90_Q20136	GO:0031090	C:organelle membrane	0.8
UniRef90_Q20281	GO:0005615	C:extracellular space	1.0
UniRef90_Q20500	GO:0005737	C:cytoplasm	0.95
UniRef90_Q20574	GO:0005886	C:plasma membrane	0.94
UniRef90_Q20613	GO:0005634	C:nucleus	1.0
UniRef90_Q20700	GO:0005615	C:extracellular space	0.93
UniRef90_Q20791	GO:0005737	C:cytoplasm	0.7
UniRef90_Q20877	GO:0005615	C:extracellular space	1.0
UniRef90_Q20904	GO:0012505	C:endomembrane system	0.94
UniRef90_Q20936	GO:0005615	C:extracellular space	0.99
UniRef90_Q21089	GO:0005615	C:extracellular space	1.0
UniRef90_Q21184	GO:0031090	C:organelle membrane	0.8
UniRef90_Q21226	GO:0005634	C:nucleus	1.0
UniRef90_Q21418	GO:0005615	C:extracellular space	1.0
UniRef90_Q21635	GO:0005886	C:plasma membrane	0.67
UniRef90_Q21672	GO:0012505	C:endomembrane system	0.92
UniRef90_Q21811	GO:0005615	C:extracellular space	0.96
UniRef90_Q21835	GO:0005886	C:plasma membrane	0.89
UniRef90_Q21881	GO:0005615	C:extracellular space	0.93
UniRef90_Q22029	GO:0005615	C:extracellular space	1.0
UniRef90_Q22128	GO:0005615	C:extracellular space	1.0
UniRef90_Q22346	GO:0012505	C:endomembrane system	0.93
UniRef90_Q22379	GO:0031090	C:organelle membrane	0.77
UniRef90_Q22515	GO:0005615	C:extracellular space	1.0
UniRef90_Q22539	GO:0005615	C:extracellular space	0.78
UniRef90_Q22551	GO:0005615	C:extracellular space	0.85
UniRef90_Q22552	GO:0005615	C:extracellular space	0.98
UniRef90_Q22570	GO:0005886	C:plasma membrane	0.88
UniRef90_Q22621	GO:0005634	C:nucleus	1.0
UniRef90_Q22815	GO:0005615	C:extracellular space	1.0
UniRef90_Q22822	GO:0005615	C:extracellular space	0.98
UniRef90_Q22882	GO:0005634	C:nucleus	1.0
UniRef90_Q22898	GO:0005615	C:extracellular space	0.96
UniRef90_Q22902	GO:0005615	C:extracellular space	0.99
UniRef90_Q22996	GO:0005615	C:extracellular space	0.98
UniRef90_Q23162	GO:0005737	C:cytoplasm	0.7
UniRef90_Q23163	GO:0005886	C:plasma membrane	0.89
UniRef90_Q23164	GO:0005615	C:extracellular space	0.97
UniRef90_Q23248	GO:0005615	C:extracellular space	1.0
UniRef90_Q23338	GO:0005615	C:extracellular space	0.97
UniRef90_Q23390	GO:0005615	C:extracellular space	0.99
UniRef90_Q23447	GO:0005615	C:extracellular space	1.0
UniRef90_Q23547	GO:0005886	C:plasma membrane	0.7
UniRef90_Q23683	GO:0005615	C:extracellular space	0.99
UniRef90_Q2AAB4	GO:0005737	C:cytoplasm	0.7
UniRef90_Q2L6W4	GO:0005615	C:extracellular space	1.0
UniRef90_Q2L6X2	GO:0005615	C:extracellular space	1.0
UniRef90_Q2Q323	GO:0005615	C:extracellular space	1.0
UniRef90_Q2V077	GO:0005886	C:plasma membrane	0.86
UniRef90_Q336L1	GO:0005615	C:extracellular space	1.0
UniRef90_Q4R121	GO:0012505	C:endomembrane system	0.96
UniRef90_Q4R145	GO:0005615	C:extracellular space	1.0
UniRef90_Q564Q1	GO:0005615	C:extracellular space	1.0
UniRef90_Q5WRT1	GO:0005615	C:extracellular space	0.98
UniRef90_Q65XX4	GO:0005615	C:extracellular space	1.0
UniRef90_Q65ZG8	GO:0005634	C:nucleus	1.0
UniRef90_Q65ZJ0	GO:0005634	C:nucleus	1.0
UniRef90_Q6HAE7	GO:0005737	C:cytoplasm	0.7
UniRef90_Q75MI6	GO:0005634	C:nucleus	1.0
UniRef90_Q7JKY3	GO:0005886	C:plasma membrane	0.9
UniRef90_Q7YTI5	GO:0005615	C:extracellular space	0.97
UniRef90_Q7YTS0	GO:0005615	C:extracellular space	1.0
UniRef90_Q7YTS3	GO:0005615	C:extracellular space	1.0
UniRef90_Q7YWV1	GO:0005615	C:extracellular space	0.82
UniRef90_Q7YWX9	GO:0005615	C:extracellular space	0.98
UniRef90_Q7YX09	GO:0005615	C:extracellular space	1.0
UniRef90_Q7YX28	GO:0046658	C:anchored component of plasma membrane	0.78
UniRef90_Q7YX61	GO:0005615	C:extracellular space	1.0
UniRef90_Q7YXB5	GO:0012505	C:endomembrane system	0.94
UniRef90_Q7Z142	GO:0005634	C:nucleus	1.0
UniRef90_Q86LS4	GO:0005615	C:extracellular space	1.0
UniRef90_Q86S30	GO:0005634	C:nucleus	1.0
UniRef90_Q8I7M0	GO:0005615	C:extracellular space	1.0
UniRef90_Q8IFY9	GO:0005634	C:nucleus	1.0
UniRef90_Q8MPZ7	GO:0005615	C:extracellular space	1.0
UniRef90_Q8T3A5	GO:0005615	C:extracellular space	0.97
UniRef90_Q8WSP0	GO:0005615	C:extracellular space	0.98
UniRef90_Q8WTL8	GO:0005615	C:extracellular space	0.99
UniRef90_Q93185	GO:0046658	C:anchored component of plasma membrane	0.78
UniRef90_Q93193	GO:0005615	C:extracellular space	1.0
UniRef90_Q93782	GO:0005615	C:extracellular space	0.98
UniRef90_Q94128	GO:0005615	C:extracellular space	0.99
UniRef90_Q94129	GO:0005615	C:extracellular space	0.99
UniRef90_Q94185	GO:0005615	C:extracellular space	1.0
UniRef90_Q94248	GO:0005615	C:extracellular space	0.89
UniRef90_Q94307	GO:0005886	C:plasma membrane	0.76
UniRef90_Q94399	GO:0005886	C:plasma membrane	0.98
UniRef90_Q95Q39	GO:0005615	C:extracellular space	0.99
UniRef90_Q95Q93	GO:0005634	C:nucleus	1.0
UniRef90_Q95QF1	GO:0005634	C:nucleus	1.0
UniRef90_Q95QY8	GO:0012505	C:endomembrane system	0.65
UniRef90_Q95R17	GO:0005737	C:cytoplasm	0.7
UniRef90_Q95XK0	GO:0005615	C:extracellular space	0.97
UniRef90_Q95YD0	GO:0012505	C:endomembrane system	0.94
UniRef90_Q966A4	GO:0005634	C:nucleus	1.0
UniRef90_Q9BHK8	GO:0005737	C:cytoplasm	0.7
UniRef90_Q9BL06	GO:0005615	C:extracellular space	1.0
UniRef90_Q9BL40	GO:0005615	C:extracellular space	0.99
UniRef90_Q9GYI3	GO:0005886	C:plasma membrane	0.96
UniRef90_Q9GYJ2	GO:0005615	C:extracellular space	1.0
UniRef90_Q9GYM4	GO:0012505	C:endomembrane system	0.95
UniRef90_Q9GYP1	GO:0005615	C:extracellular space	1.0
UniRef90_Q9GYR7	GO:0012505	C:endomembrane system	0.95
UniRef90_Q9GYT5	GO:0005737	C:cytoplasm	0.7
UniRef90_Q9GYU1	GO:0005737	C:cytoplasm	0.7
UniRef90_Q9N2X6	GO:0005615	C:extracellular space	0.99
UniRef90_Q9N300	GO:0005615	C:extracellular space	1.0
UniRef90_Q9N3U2	GO:0005615	C:extracellular space	1.0
UniRef90_Q9N3V3	GO:0005615	C:extracellular space	0.99
UniRef90_Q9N3W5	GO:0005615	C:extracellular space	1.0
UniRef90_Q9N3W9	GO:0005615	C:extracellular space	1.0
UniRef90_Q9N4M1	GO:0005634	C:nucleus	1.0
UniRef90_Q9N4U2	GO:0005737	C:cytoplasm	0.7
UniRef90_Q9N5I0	GO:0005737	C:cytoplasm	0.7
UniRef90_Q9N5K0	GO:0005886	C:plasma membrane	0.96
UniRef90_Q9N5X9	GO:0005615	C:extracellular space	1.0
UniRef90_Q9NA83	GO:0031090	C:organelle membrane	0.8
UniRef90_Q9NAC0	GO:0005634	C:nucleus	1.0
UniRef90_Q9NAE6	GO:0005739	C:mitochondrion	0.69
UniRef90_Q9NAJ7	GO:0005634	C:nucleus	1.0
UniRef90_Q9TXI8	GO:0005615	C:extracellular space	1.0
UniRef90_Q9TXZ7	GO:0005615	C:extracellular space	1.0
UniRef90_Q9TYQ9	GO:0005615	C:extracellular space	0.99
UniRef90_Q9TZ27	GO:0005634	C:nucleus	1.0
UniRef90_Q9TZ47	GO:0005615	C:extracellular space	1.0
UniRef90_Q9TZM9	GO:0012505	C:endomembrane system	0.91
UniRef90_Q9U2A7	GO:0012505	C:endomembrane system	0.8
UniRef90_Q9U2B4	GO:0005737	C:cytoplasm	1.0
UniRef90_Q9U2D5	GO:0005615	C:extracellular space	1.0
UniRef90_Q9U2W8	GO:0005634	C:nucleus	1.0
UniRef90_Q9XU68	GO:0005615	C:extracellular space	0.92
UniRef90_Q9XUB6	GO:0005615	C:extracellular space	1.0
UniRef90_Q9XUE5	GO:0005886	C:plasma membrane	0.89
UniRef90_Q9XUL3	GO:0012505	C:endomembrane system	0.88
UniRef90_Q9XUQ6	GO:0005615	C:extracellular space	1.0
UniRef90_Q9XUT4	GO:0005886	C:plasma membrane	0.91
UniRef90_Q9XVA3	GO:0005737	C:cytoplasm	0.7
UniRef90_Q9XVT5	GO:0031090	C:organelle membrane	0.72
UniRef90_Q9XW81	GO:0005737	C:cytoplasm	0.7
UniRef90_Q9XW83	GO:0005615	C:extracellular space	0.99
UniRef90_Q9XWL9	GO:0005886	C:plasma membrane	0.86
UniRef90_Q9XWP3	GO:0005615	C:extracellular space	1.0
UniRef90_Q9XWR0	GO:0005886	C:plasma membrane	0.82
UniRef90_Q9XWR2	GO:0031090	C:organelle membrane	0.74
UniRef90_Q9XWR3	GO:0012505	C:endomembrane system	0.9
UniRef90_Q9XWX0	GO:0005737	C:cytoplasm	0.7
UniRef90_Q9XWZ4	GO:0005737	C:cytoplasm	0.7
UniRef90_Q9XXT0	GO:0005737	C:cytoplasm	0.7
UniRef90_Q9XXT7	GO:0005615	C:extracellular space	1.0
UniRef90_U4PBE1	GO:0005886	C:plasma membrane	0.77
UniRef90_V6CJX3	GO:0005615	C:extracellular space	1.0

## Sheet: S4 Figure 4f
GO term analysis of genes identified in Fig. 4d
Analysis Type:	PANTHER Overrepresentation Test (Released 20220712)
Annotation Version and Release Date:	GO Ontology database DOI: 10.5281/zenodo.6399963 Released 2022-03-22
Analyzed List:	upload_1 (Caenorhabditis elegans)
Reference List:	Background_list_Fig4d.txt (Caenorhabditis elegans)
Test Type:	FISHER
Correction:	FDR
GO cellular component complete	Background_list_Fig4d.txt - REFLIST (15966)	upload_1 (459)	upload_1 (expected)	upload_1 (over/under)	upload_1 (fold Enrichment)	upload_1 (raw P-value)	upload_1 (FDR)	LOG2
collagen and cuticulin-based cuticle extracellular matrix (GO:0060102)	17	7	0.49	+	14.32	2.91e-06	0.000202
collagen trimer (GO:0005581)	46	18	1.32	+	13.61	8.56e-14	1.44e-11	3.7666	***
collagen-containing extracellular matrix (GO:0062023)	56	8	1.61	+	4.97	0.000393	0.0154
external encapsulating structure (GO:0030312)	94	13	2.7	+	4.81	8.89e-06	0.000523
extracellular matrix (GO:0031012)	89	12	2.56	+	4.69	2.46e-05	0.00126
extracellular space (GO:0005615)	235	18	6.76	+	2.66	0.000282	0.0118	1.41143	*
extracellular region (GO:0005576)	556	38	15.98	+	2.38	2.52e-06	0.000186
Unclassified (UNCLASSIFIED)	5884	231	169.16	+	1.37	8.27e-09	8.12e-07
cellular_component (GO:0005575)	10082	228	289.84	-	0.79	8.27e-09	7.49e-07
cellular anatomical entity (GO:0110165)	9940	216	285.76	-	0.76	9.19e-11	1.2e-08
cytoplasm (GO:0005737)	4324	61	124.31	-	0.49	3.06e-12	4.51e-10	-1.02915	***
protein-containing complex (GO:0032991)	2120	27	60.95	-	0.44	5.04e-07	4.24e-05
intracellular anatomical structure (GO:0005622)	6203	76	178.33	-	0.43	1.45e-24	1.71e-21
intracellular organelle (GO:0043229)	5278	63	151.74	-	0.42	9.21e-21	3.62e-18
organelle (GO:0043226)	5349	63	153.78	-	0.41	1.63e-21	9.61e-19
intracellular membrane-bounded organelle (GO:0043231)	4653	54	133.77	-	0.4	1.77e-18	4.18e-16
membrane-bounded organelle (GO:0043227)	4779	54	137.39	-	0.39	1.02e-19	3e-17
mitochondrion (GO:0005739)	723	7	20.79	-	0.34	0.000779	0.0287	-1.55639	*
intracellular non-membrane-bounded organelle (GO:0043232)	1427	10	41.02	-	0.24	6.92e-09	8.15e-07
non-membrane-bounded organelle (GO:0043228)	1427	10	41.02	-	0.24	6.92e-09	7.41e-07
intracellular organelle lumen (GO:0070013)	740	5	21.27	-	0.24	5.2e-05	0.00245
organelle lumen (GO:0043233)	742	5	21.33	-	0.23	5.27e-05	0.00239
membrane-enclosed lumen (GO:0031974)	743	5	21.36	-	0.23	5.31e-05	0.00232
nucleus (GO:0005634)	2649	17	76.16	-	0.22	1.47e-17	2.89e-15	-2.18442	***
neuron projection (GO:0043005)	453	2	13.02	-	0.15	0.000423	0.0161
nuclear lumen (GO:0031981)	533	2	15.32	-	0.13	4.78e-05	0.00234	-2.94342	**
plasma membrane bounded cell projection (GO:0120025)	596	2	17.13	-	0.12	1.11e-05	0.000623
nuclear protein-containing complex (GO:0140513)	598	2	17.19	-	0.12	1.13e-05	0.000603
cell projection (GO:0042995)	612	2	17.59	-	0.11	7.76e-06	0.000508
catalytic complex (GO:1902494)	675	2	19.41	-	0.1	1.16e-06	9.09e-05
chromosome (GO:0005694)	398	1	11.44	-	0.09	0.000289	0.0117
ribonucleoprotein complex (GO:1990904)	429	0	12.33	-	< 0.01	8.55e-06	0.00053

[truncated: 5 more sheets: S4 Figure 5a-c, target list, S4 Figure 5a-c, background list, S4 Figure 5d, S4 Figure S5b, S4 UniProt_ID_up_mir243(n4759)]
