# Supplementary material for: ER-associated RNA silencing promotes ER quality control
Source: Nat Cell Biol. 2022 Dec 5;24(12):1714–25. doi: 10.1038/s41556-022-01025-4 (PMC9729107; doi:10.1038/s41556-022-01025-4)
Supplement: Source Data Fig. 2 — Statistical source data. [file 41556_2022_1025_MOESM4_ESM.xlsx]

## Sheet: Figure 2b
Treatment	Time	Genotype	Triplicate	Mean YFP Fluoresenz	SD	YFP Fluoresenz (CHX/EtOH)	Norm to 01h	NormMean	NormSd
CHX	01h	drh1	1	8.49396	3.19358	1.05966	1	1	0
CHX	01h	drh1	2	14.9885	3.19358	0.995189	1	1	0
CHX	01h	drh1	3	11.2497	3.19358	0.953446	1	1	0
CHX	01h	rde1	1	8.07641	2.31509	1.18305	1	1	0
CHX	01h	rde1	2	11.113	2.31509	0.998334	1	1	0
CHX	01h	rde1	3	10.5203	2.31509	1.03782	1	1	0		normalised YFP fluorescence (CHX/EtOH)
CHX	01h	sel11	1	75.7604	23.4992	0.90584	1	1	0		time (h)	WT						rde1(ne219)						drh1(ok3495)						sel11(nD59)
CHX	01h	sel11	2	35.5463	23.4992	1.0217	1	1	0			rep 1	rep 2	rep 3	mean	SD	SEM	rep 1	rep 2	rep 3	mean	SD	SEM	rep 1	rep 2	rep 3	mean	SD	SEM	rep 1	rep 2	rep 3	mean	SD	SEM
CHX	01h	sel11	3	37.4912	23.4992	0.994805	1	1	0		1	1	1	1	1	0	0	1	1	1	1	0	0	1	1	1	1	0	0	1	1	1	1	0	0
CHX	01h	WT	1	5.49661	0.83159	0.97578	1	1	0		3	0.810792	0.78865	0.825038	0.80816	0.0183359	0.0105862	0.805662	0.792206	0.831258	0.809709	0.0198382	0.0114536	0.899184	0.732934	0.738035	0.790051	0.0945468	0.0545866	0.904644	0.940461	0.890183	0.911763	0.0258838	0.014944
CHX	01h	WT	2	6.86122	0.83159	0.997331	1	1	0		6	0.770053	0.736014	0.751052	0.752373	0.0170581	0.00984849	0.715053	0.717842	0.873209	0.768701	0.0905168	0.0522599	0.68238	0.571405	0.665213	0.639666	0.0597357	0.0344884	0.907372	0.823471	0.847749	0.859531	0.0431731	0.024926
CHX	01h	WT	3	6.41275	0.83159	1.00594	1	1	0		9	0.730742	0.676494	0.763143	0.72346	0.0437809	0.0252769	0.704692	0.810642	0.730597	0.748644	0.0552319	0.0318882	0.644806	0.530254	0.642693	0.605918	0.0655349	0.0378366	0.848992	0.84188	0.814477	0.835116	0.0182243	0.0105218
CHX	03h	drh1	1	7.75326	3.19358	0.952833	0.899184	0.790051	0.0945468
CHX	03h	drh1	2	11.1059	3.19358	0.729407	0.732934	0.790051	0.0945468
CHX	03h	drh1	3	8.74849	3.19358	0.703676	0.738035	0.790051	0.0945468
CHX	03h	rde1	1	7.55608	2.31509	0.953137	0.805662	0.809709	0.0198382
CHX	03h	rde1	2	9.30674	2.31509	0.790886	0.792206	0.809709	0.0198382
CHX	03h	rde1	3	10.6602	2.31509	0.862698	0.831258	0.809709	0.0198382
CHX	03h	sel11	1	74.8851	23.4992	0.819462	0.904644	0.911763	0.0258838
CHX	03h	sel11	2	35.5657	23.4992	0.960873	0.940461	0.911763	0.0258838
CHX	03h	sel11	3	37.7194	23.4992	0.885559	0.890183	0.911763	0.0258838
CHX	03h	WT	1	4.81372	0.83159	0.791155	0.810792	0.80816	0.0183359
CHX	03h	WT	2	5.33423	0.83159	0.786545	0.78865	0.80816	0.0183359
CHX	03h	WT	3	5.54464	0.83159	0.829936	0.825038	0.80816	0.0183359
CHX	06h	drh1	1	8.04524	3.19358	0.723094	0.68238	0.639666	0.0597357
CHX	06h	drh1	2	9.74219	3.19358	0.568656	0.571405	0.639666	0.0597357
CHX	06h	drh1	3	9.42891	3.19358	0.634245	0.665213	0.639666	0.0597357
CHX	06h	rde1	1	8.46954	2.31509	0.845943	0.715053	0.768701	0.0905168
CHX	06h	rde1	2	10.035	2.31509	0.716646	0.717842	0.768701	0.0905168
CHX	06h	rde1	3	11.6395	2.31509	0.906235	0.873209	0.768701	0.0905168
CHX	06h	sel11	1	77.9632	23.4992	0.821933	0.907372	0.859531	0.0431731
CHX	06h	sel11	2	34.6863	23.4992	0.841345	0.823471	0.859531	0.0431731
CHX	06h	sel11	3	40.6532	23.4992	0.843345	0.847749	0.859531	0.0431731
CHX	06h	WT	1	5.19975	0.83159	0.751403	0.770053	0.752373	0.0170581
CHX	06h	WT	2	4.99477	0.83159	0.734049	0.736014	0.752373	0.0170581
CHX	06h	WT	3	5.27153	0.83159	0.755512	0.751052	0.752373	0.0170581
CHX	09h	drh1	1	9.05682	3.19358	0.683278	0.644806	0.605918	0.0655349
CHX	09h	drh1	2	9.6256	3.19358	0.527703	0.530254	0.605918	0.0655349
CHX	09h	drh1	3	9.53589	3.19358	0.612773	0.642693	0.605918	0.0655349
CHX	09h	rde1	1	9.3922	2.31509	0.833686	0.704692	0.748644	0.0552319
CHX	09h	rde1	2	11.9238	2.31509	0.809291	0.810642	0.748644	0.0552319
CHX	09h	rde1	3	12.4511	2.31509	0.75823	0.730597	0.748644	0.0552319
CHX	09h	sel11	1	83.3457	23.4992	0.76905	0.848992	0.835116	0.0182243
CHX	09h	sel11	2	39.4486	23.4992	0.860153	0.84188	0.835116	0.0182243
CHX	09h	sel11	3	40.4	23.4992	0.810246	0.814477	0.835116	0.0182243
CHX	09h	WT	1	4.67401	0.83159	0.713044	0.730742	0.72346	0.0437809
CHX	09h	WT	2	4.7174	0.83159	0.674689	0.676494	0.72346	0.0437809
CHX	09h	WT	3	5.15891	0.83159	0.767674	0.763143	0.72346	0.0437809
EtOH	01h	drh1	1	8.01571	3.19358
EtOH	01h	drh1	2	15.061	3.19358
EtOH	01h	drh1	3	11.7989	3.19358
EtOH	01h	rde1	1	6.82678	2.31509
EtOH	01h	rde1	2	11.1316	2.31509
EtOH	01h	rde1	3	10.1369	2.31509
EtOH	01h	sel11	1	83.6356	23.4992
EtOH	01h	sel11	2	34.7912	23.4992
EtOH	01h	sel11	3	37.687	23.4992
EtOH	01h	WT	1	5.63304	0.83159
EtOH	01h	WT	2	6.87958	0.83159
EtOH	01h	WT	3	6.3749	0.83159
EtOH	03h	drh1	1	8.13705	3.19358
EtOH	03h	drh1	2	15.2259	3.19358
EtOH	03h	drh1	3	12.4325	3.19358
EtOH	03h	rde1	1	7.92759	2.31509
EtOH	03h	rde1	2	11.7675	2.31509
EtOH	03h	rde1	3	12.3569	2.31509
EtOH	03h	sel11	1	91.3832	23.4992
EtOH	03h	sel11	2	37.0139	23.4992
EtOH	03h	sel11	3	42.5939	23.4992
EtOH	03h	WT	1	6.08442	0.83159
EtOH	03h	WT	2	6.78185	0.83159
EtOH	03h	WT	3	6.6808	0.83159
EtOH	06h	drh1	1	11.1261	3.19358
EtOH	06h	drh1	2	17.1319	3.19358
EtOH	06h	drh1	3	14.8664	3.19358
EtOH	06h	rde1	1	10.012	2.31509
EtOH	06h	rde1	2	14.0028	2.31509
EtOH	06h	rde1	3	12.8438	2.31509
EtOH	06h	sel11	1	94.8534	23.4992
EtOH	06h	sel11	2	41.2272	23.4992
EtOH	06h	sel11	3	48.2048	23.4992
EtOH	06h	WT	1	6.92005	0.83159
EtOH	06h	WT	2	6.80441	0.83159
EtOH	06h	WT	3	6.97743	0.83159
EtOH	09h	drh1	1	13.255	3.19358
EtOH	09h	drh1	2	18.2406	3.19358
EtOH	09h	drh1	3	15.5619	3.19358
EtOH	09h	rde1	1	11.2659	2.31509
EtOH	09h	rde1	2	14.7336	2.31509
EtOH	09h	rde1	3	16.4213	2.31509
EtOH	09h	sel11	1	108.375	23.4992
EtOH	09h	sel11	2	45.8623	23.4992
EtOH	09h	sel11	3	49.8614	23.4992
EtOH	09h	WT	1	6.55502	0.83159
EtOH	09h	WT	2	6.99196	0.83159
EtOH	09h	WT	3	6.72018	0.83159
cpl-1*::yfp
TOF >1200 & Red >300 & Extinction >600

## Sheet: Figure 2d
replicate 1
	Lane 1	Lane 2	Lane 3	Lane 4	Lane 5	Lane 6	Lane 7	Lane 8	Lane 9	Lane 10	Lane 11	Lane 12	Lane 13	Lane 14	Lane 15	Lane 16	Lane 17
strain	cpl-1*						cpl-1*; rde-1						cpl-1*; drh-1
alpha-amanitin	0h	2h	4h	8h	10h		0h	2h	4h	8h	10h		0h	2h	4h	8h	10h
cpl-1	2.03429e+08	277280750	1.25849e+08	8.76329e+07	7.79885e+07		2.77422e+08	565893460	5.45311e+08	5.46775e+08	3.89917e+08		3.83221e+08	2.51174e+08	4.05776e+08	288128825	2.25569e+08
5.8S	8.06769e+08	977424021	9.72226e+08	9.3609e+08	8.50423e+08		6.405e+08	9.06498e+08	9.64596e+08	9.51196e+08	9.34681e+08		9.51046e+08	8.21809e+08	1.03352e+09	1.01159e+09	9.86647e+08
relative cpl-1 level	1	1.12505	0.513355	0.371267	0.363691		1	1.44127	1.3052	1.32714	0.963136		1	0.7585	0.974362	0.706861	0.567373
log2 relative cpl-1 level	0	0.169993	-0.961973	-1.42947	-1.45922		0	0.527344	0.384273	0.408323	-0.0541885		0	-0.398779	-0.0374699	-0.500501	-0.817631
replicate 2
	Lane 1	Lane 2	Lane 3	Lane 4	Lane 5	Lane 6	Lane 7	Lane 8	Lane 9	Lane 10	Lane 11	Lane 12	Lane 13	Lane 14	Lane 15	Lane 16	Lane 17
strtain	cpl-1*						cpl-1*; rde-1						cpl-1*; drh-1
alpha-amanitin	0h	2h	4h	8h	10h		0h	2h	4h	8h	10h		0h	2h	4h	8h	10h
cpl-1	2.18062e+08	2.47529e+08	9.85627e+07	65077671	105695392		487706518	5.83641e+08	6.59465e+08	635984284	455043853		464076664	403348080	3.90905e+08	3.51063e+08	2.11447e+08
5.8S	7.37187e+08	9.44562e+08	8.46673e+08	8.55658e+08	1.02289e+09		8.03226e+08	9.93183e+08	1.05449e+09	1.09868e+09	1.04687e+09		1.09611e+09	1.16911e+09	1.12613e+09	1.15564e+09	1.04007e+09
relative cpl-1 level	1	0.88592	0.393546	0.257116	0.349323		1	0.967824	1.02998	0.953358	0.715879		1	0.814871	0.819878	0.717511	0.480179
log2 relative cpl-1 level	0	-0.174751	-1.3454	-1.95951	-1.51737		0	-0.047184	0.0426096	-0.0689103	-0.482213		0	-0.295356	-0.286518	-0.478927	-1.05836
replicate 3
	Lane 1	Lane 2	Lane 3	Lane 4	Lane 5	Lane 6	Lane 7	Lane 8	Lane 9	Lane 10	Lane 11	Lane 12	Lane 13	Lane 14	Lane 15	Lane 16	Lane 17
strain	cpl-1*						cpl-1*; rde-1						cpl-1*; drh-1
alpha-amanitin	0h	2h	4h	8h	10h		0h	2h	4h	8h	10h		0h	2h	4h	8h	10h
cpl-1	1.84103e+08	1.07291e+08	7.25292e+07	4.83226e+07	53752422		353646762	4.29073e+08	358453117	3.97179e+08	2.88482e+08		1.76385e+08	253195196	299867705	2.49271e+08	2.01894e+08
5.8S	1.00768e+09	1.14814e+09	1.05416e+09	9.10145e+08	9.62039e+08		8.81729e+08	1.04236e+09	9.51548e+08	1.06981e+09	9.95399e+08		7.99696e+08	1.11053e+09	1.13632e+09	1.06853e+09	1.14769e+09
relative cpl-1 level	1	0.51148	0.376589	0.290604	0.305821		1	1.02631	0.939219	0.925644	0.72258		1	1.03369	1.19644	1.05767	0.797564
log2 relative cpl-1 level	0	-0.967249	-1.40894	-1.78287	-1.70924		0	0.0374674	-0.0904663	-0.111471	-0.46877		0	0.0477971	0.258753	0.0808864	-0.326329
mean	1	0.840818	0.42783	0.306329	0.339612		1	1.14514	1.09147	1.06871	0.800532		1	0.869019	0.996895	0.827347	0.615039
st dev	0	0.309263	0.0745504	0.0586772	0.0301322		0	0.258125	0.190582	0.224233	0.140859		0	0.145364	0.189291	0.199535	0.163973
sem	0	0.178553	0.0430417	0.0338773	0.0173968		0	0.149028	0.110033	0.129461	0.0813252		0	0.083926	0.109287	0.115202	0.09467
log2 data
mean	0	-0.324002	-1.23877	-1.72395	-1.56194		0	0.172543	0.112139	0.0759807	-0.335057		0	-0.215446	-0.0217453	-0.299514	-0.734105
st dev	0	0.583127	0.241809	0.269885	0.130836		0	0.310169	0.244888	0.288602	0.243332		0	0.233766	0.272975	0.329613	0.373093
sem	0	0.336669	0.139608	0.155818	0.0755382		0	0.179076	0.141386	0.166625	0.140488		0	0.134965	0.157602	0.190302	0.215405

## Sheet: Figure 2f
replicate 1
	Lane 1	Lane 2	Lane 3	Lane 4	Lane 5	Lane 6	Lane 7	Lane 8	Lane 9	Lane 10	Lane 11	Lane 12	Lane 13	Lane 14	Lane 15	Lane 16	Lane 17
strain	cpl-1						cpl-1; rde-1						cpl-1; drh-1
alpha-amanitin	0h	2h	4h	8h	10h		0h	2h	4h	8h	10h		0h	2h	4h	8h	10h
cpl-1	222917731,86	66209383,83	172841480,64	245651786,12	216532696,00		396935030,67	388748611,29	448037932,00	414288633,62	402127464,67		375609936,00	450734714,80	483971270,33	279113354,67	221832586,07
5.8S	907668567,11	585382007,77	675938052,29	822531960,26	967428003,78		913787726,11	1041419636,09	1231176075,82	1154368848,44	1132637980,05		813620228,47	1171581689,20	1237611624,92	1245156698,01	1148463393,10
relative cpl-1 level	1	0.460535	1.04118	1.21605	0.911355		1	0.859348	0.837762	0.826198	0.817332		1	0.833361	0.847071	0.485558	0.418401
log2 relative cpl-1 level	0	-1.11862	0.0582127	0.282197	-0.133915		0	-0.218686	-0.255388	-0.27544	-0.291006		3.20343e-16	-0.262987	-0.239445	-1.04228	-1.25704
replicate 2
	Lane 1	Lane 2	Lane 3	Lane 4	Lane 5	Lane 6	Lane 7	Lane 8	Lane 9	Lane 10	Lane 11	Lane 12	Lane 13	Lane 14	Lane 15	Lane 16	Lane 17
strtain	cpl-1						cpl-1; rde-1						cpl-1; drh-1
alpha-amanitin	0h	2h	4h	8h	10h		0h	2h	4h	8h	10h		0h	2h	4h	8h	10h
cpl-1	158373046,31	209671443,15	185495209,15	178197148,73	183558487,35		261763567,40	280637259,15	440700155,33	387738657,25	353061039,00		338458548,00	435084126,85	323414283,48	265537447,00	313199236,25
5.8S	810411114,45	996163767,00	1003763157,70	1028663526,59	1128749789,85		952962301,42	980848501,81	1049075169,85	1083816433,00	1089256938,62		1081632792,71	1091870034,34	1101433114,73	937868672,84	999217148,43
relative cpl-1 level	1	1.07704	0.945639	0.886444	0.832149		1	1.04162	1.52934	1.30242	1.18001		1	1.27343	0.938373	0.904811	1.00169
log2 relative cpl-1 level	0	0.107075	-0.0806379	-0.173898	-0.265087		0	0.0588311	0.612906	0.381191	0.2388		0	0.348725	-0.0917668	-0.144311	0.0024422
replicate 3
	Lane 1	Lane 2	Lane 3	Lane 4	Lane 5	Lane 6	Lane 7	Lane 8	Lane 9	Lane 10	Lane 11	Lane 12	Lane 13	Lane 14	Lane 15	Lane 16	Lane 17
strain	cpl-1						cpl-1; rde-1						cpl-1; drh-1
alpha-amanitin	0h	2h	4h	8h	10h		0h	2h	4h	8h	10h		0h	2h	4h	8h	10h
cpl-1	208028795,79	325568794,19	261606946,57	260101439,86	290773253,44		440819511,33	649285733,73	597067869,67	464640787,08	538961110,00		318714242,24	302187718,24	519974005,00	474679222,54	424705372,76
5.8S	563184939,97	761101989,91	703744191,60	801590687,09	816169184,49		876106480,98	1068772216,02	1021857959,31	829675506,49	913431244,34		682720877,75	884462670,46	1098772431,14	1106490297,20	1041255183,00
relative cpl-1 level	1	1.15805	1.00638	0.878451	0.964499		1	1.20739	1.16126	1.11303	1.17267		1	0.731879	1.01371	0.918955	0.87372
log2 relative cpl-1 level	0	0.211698	0.00917525	-0.186966	-0.0521482		0	0.271889	0.21569	0.154487	0.229803		0	-0.450324	0.0196512	-0.121934	-0.194757
mean	1	0.898543	0.997732	0.993647	0.902668		1	1.03612	1.17612	1.08055	1.05667		1	0.946225	0.933053	0.769775	0.764605
st dev	0	0.381482	0.0483515	0.192644	0.0666015		0	0.174085	0.346027	0.239765	0.207307		1.57009e-16	0.287879	0.0834489	0.246241	0.306573
sem	0	0.220249	0.0279157	0.111223	0.0384524		0	0.100508	0.199779	0.138428	0.119689		9.06493e-17	0.166207	0.0481792	0.142167	0.177
log2 data
mean	0	-0.266615	-0.00441667	-0.0262222	-0.150383		0	0.0373448	0.191069	0.0867459	0.0591991		1.06781e-16	-0.121529	-0.103854	-0.436176	-0.483119
st dev	0	0.739707	0.0704161	0.267179	0.10742		0	0.245992	0.43467	0.333516	0.30332		1.8495e-16	0.417885	0.12997	0.525024	0.67745
sem	0	0.42707	0.0406548	0.154256	0.0620191		0	0.142024	0.250957	0.192555	0.175122		1.06781e-16	0.241266	0.0750384	0.303123	0.391126

## Sheet: Figure 2g
	relative viral RNA1 mRNA level
lys-3::gfp
	rep.1	rep.2	rep.3	mean	SD	SEM
WT	1	1	1	1	0	0
rde-1(ne219)	0.319181	0.358697	0.256905	0.311594	0.0513183	0.0296287
drh-1(ok3495)	0.43514	0.333612	0.196918	0.32189	0.119543	0.0690181
sel-11(nDf59)	0.43514	0.333612	0.196918	0.32189	0.119543	0.0690181
log2 data
	relative viral RNA1 mRNA level
lys-3::gfp
	rep.1	rep.2	rep.3	mean	SD	SEM
WT	0	0	0	0	0	0
rde-1(ne219)	-1.64755	-1.47916	-1.96069	-1.6958	0.244364	0.141084
drh-1(ok3495)	-1.20045	-1.58376	-2.34433	-1.70951	0.582219	0.336144
sel-11(nDf59)	-1.20045	-1.58376	-2.34433	-1.70951	0.582219	0.336144

## Sheet: Figure 2h
	relative viral RNA1 mRNA level
lys-3::gfp
	rep.1	rep.2	rep.3	mean	SD	SEM
Orsay virus/DMSO	1	1	1	1	0	0
Orsay virus/pretreat Tunicamycin	0.0735511	0.0617332	0.0670002	0.0674282	0.00592055	0.00341823
log2 data
	relative viral RNA1 mRNA level
lys-3::gfp
	rep.1	rep.2	rep.3	mean	SD	SEM
Orsay virus/DMSO	0	0	0	0	0	0
Orsay virus/pretreat Tunicamycin	-3.76511	-4.01781	-3.89969	-3.8942	0.126439	0.0729998

## Sheet: Figure 2i
	relative viral RNA1 mRNA level
lys-3::gfp
	rep.1	rep.2	rep.3	mean	SD	SEM
WT	1	1	1	1	0	0
atf-6(ok551)	0.196928	0.666996	0.706113	0.523346	0.283362	0.163599
pek-1(ok275)	0.314099	0.484079	0.721729	0.506636	0.204749	0.118212
ire-1(v33)	0.018927	0.004583	0.010218	0.0112427	0.00722669	0.00417233
log2 data
	relative viral RNA1 mRNA level
lys-3::gfp
	rep.1	rep.2	rep.3	mean	SD	SEM
WT	0	0	0	0	0	0
atf-6(ok551)	-2.34426	-0.58425	-0.502029	-1.14351	1.04069	0.600842
pek-1(ok275)	-1.67071	-1.04669	-0.470471	-1.06262	0.600278	0.34657
ire-1(v33)	-5.72341	-7.76949	-6.61274	-6.70188	1.02595	0.592332
