# Supplementary material for: ER-associated RNA silencing promotes ER quality control
Source: Nat Cell Biol. 2022 Dec 5;24(12):1714–25. doi: 10.1038/s41556-022-01025-4 (PMC9729107; doi:10.1038/s41556-022-01025-4)
Supplement: Source Data Fig. 3 — Statistical source data. [file 41556_2022_1025_MOESM6_ESM.xlsx]

## Sheet: Figure 3a
#	ensembl_gene_id	gene
1	WBGene00022033	Y65B4BL.1
2	WBGene00220190	Y65B4BL.1
3	WBGene00004235	ptr-21
4	WBGene00020283	T06A4.3
5	WBGene00020281	T06A4.1
6	WBGene00022517	ZC123.1
7	WBGene00022383	Y95B8A.2
8	WBGene00003548	nas-30
9	WBGene00005002	spp-17
10	WBGene00022274	Y73E7A.8
11	WBGene00022155	Y71G12B.17
12	WBGene00022142	Y71G12B.2
13	WBGene00021464	ugt-31
14	WBGene00020991	W03D8.10
15	WBGene00044796	W03D8.11
16	WBGene00000625	col-48
17	WBGene00000626	col-49
18	WBGene00021835	Y54E10A.17
19	WBGene00020039	R12E2.14
20	WBGene00016605	C43E11.5
21	WBGene00022833	ZK973.4
22	WBGene00021110	W09C3.2
23	WBGene00018594	aman-3
24	WBGene00015634	C09D4.3
25	WBGene00000493	che-14
26	WBGene00000631	col-54
27	WBGene00018001	F33D11.2
28	WBGene00015026	B0207.1
29	WBGene00000634	col-58
30	WBGene00017815	F26B1.1
31	WBGene00194703	F26B1.8
32	WBGene00022591	cuti-1
33	WBGene00020414	T10E9.4
34	WBGene00020413	T10E9.3
35	WBGene00017068	D2092.8
36	WBGene00020659	T21G5.1
37	WBGene00000636	col-60
38	WBGene00000596	col-7
39	WBGene00003552	nas-36
40	WBGene00009143	F26A3.5
41	WBGene00008383	D1081.5
42	WBGene00009670	F43G9.8
43	WBGene00009754	F46A9.1
44	WBGene00008661	F10G8.1
45	WBGene00013895	ZC434.9
46	WBGene00003847	blmp-1
47	WBGene00013716	Y106G6H.1
48	WBGene00010324	F59C6.3
49	WBGene00044646	B0205.14
50	WBGene00013125	clec-92
51	WBGene00013928	clec-94
52	WBGene00007766	C27C7.1
53	WBGene00050875	bah-1
54	WBGene00011059	R06C1.4
55	WBGene00000023	abt-5
56	WBGene00008870	F15H9.1
57	WBGene00007600	C15C6.1
58	WBGene00007601	C15C6.2
59	WBGene00012039	T26E3.6
60	WBGene00004231	ptr-17
61	WBGene00008132	gale-1
62	WBGene00012500	hpo-2
63	WBGene00194659	linc-1
64	WBGene00013865	ZC334.7
65	WBGene00014103	best-26
66	WBGene00014102	best-25
67	WBGene00010578	K04H8.3
68	WBGene00014148	ZK909.3
69	WBGene00022038	Y65B4BL.6
70	WBGene00001725	grl-16
71	WBGene00022032	Y65B4A.9
72	WBGene00000623	col-46
73	WBGene00021213	Y18H1A.9
74	WBGene00044349	Y71G12B.32
75	WBGene00020990	W03D8.9
76	WBGene00021128	W10C8.5
77	WBGene00016839	C50F2.5
78	WBGene00020040	R12E2.15
79	WBGene00020033	R12E2.7
80	WBGene00016329	osr-1
81	WBGene00001067	dpy-5
82	WBGene00206357	C09D4.9
83	WBGene00015442	C04F1.1
84	WBGene00015030	B0207.7
85	WBGene00022751	msrp-2
86	WBGene00022753	ZK484.7
87	WBGene00002258	lbp-6
88	WBGene00000638	col-62
89	WBGene00012138	T28F4.3
90	WBGene00011918	T22C1.8
91	WBGene00000639	col-63
92	WBGene00008652	F10D11.6
93	WBGene00001414	fer-1
94	WBGene00007977	gska-3
95	WBGene00004115	pqn-26
96	WBGene00023490	F36A2.14
97	WBGene00009964	fip-6
98	WBGene00002026	hsp-70
99	WBGene00009261	F30A10.2
100	WBGene00013449	Y67A6A.1
101	WBGene00220261	ZC434.10
102	WBGene00013891	ZC434.3
103	WBGene00044644	B0205.13
104	WBGene00018630	F49D11.6
105	WBGene00013933	clec-99
106	WBGene00014183	ZK1025.3
107	WBGene00003703	nhr-113
108	WBGene00000641	col-65
109	WBGene00004275	W04G5.10,rab-11.2
110	WBGene00012270	W04G5.10,rab-11.2
111	WBGene00044270	F35E2.10
112	WBGene00009416	F35E2.9
113	WBGene00009412	F35E2.5
114	WBGene00173414	vab-10
115	WBGene00006876	vab-10
116	WBGene00012947	Y47H9C.1
117	WBGene00008477	clec-17
118	WBGene00007660	pals-6
119	WBGene00004875	smd-1
120	WBGene00001156	ech-7
121	WBGene00013197	ttm-5
122	WBGene00005017	sqt-2
123	WBGene00020835	T27A1.3,mlt-10
124	WBGene00015646	T27A1.3,mlt-10
125	WBGene00015645	lips-7
126	WBGene00020179	T02H6.9
127	WBGene00018502	F46F5.11
128	WBGene00017869	F28A10.1
129	WBGene00269346	R07C3.17
130	WBGene00021779	Y51H7C.1
131	WBGene00000646	H17B01.2
132	WBGene00015829	math-15
133	WBGene00017703	F22E5.1
134	WBGene00019689	K12H6.9
135	WBGene00021289	Y25C1A.2
136	WBGene00002114	ins-31
137	WBGene00077522	T10D4.15
138	WBGene00015910	C17F4.2
139	WBGene00017179	wht-4
140	WBGene00015855	C16C8.18
141	WBGene00021118	clec-125
142	WBGene00021142	clec-133
143	WBGene00018235	F40E12.2
144	WBGene00018969	F56D3.1
145	WBGene00022763	ZK546.7
146	WBGene00015453	C04G6.13,C04G6.2
147	WBGene00077489	C04G6.13,C04G6.2
148	WBGene00003442	msp-49
149	WBGene00016416	C34F11.5
150	WBGene00022780	ZK622.1
151	WBGene00017392	basl-2
152	WBGene00020803	T25E4.1
153	WBGene00003469	msp-142
154	WBGene00022876	ZK1248.5
155	WBGene00044393	ZK1248.20
156	WBGene00022649	ZK84.1
157	WBGene00020022	gldc-1
158	WBGene00018251	F40H3.3
159	WBGene00020802	btb-2
160	WBGene00020579	T19D12.4
161	WBGene00020576	T19D12.1
162	WBGene00019273	H43E16.1
163	WBGene00018300	F41G3.2,F41G3.3
164	WBGene00018299	F41G3.2,F41G3.3
165	WBGene00022888	rnh-1.1
166	WBGene00006947	wrt-1
167	WBGene00004398	rol-8
168	WBGene00018040	F35D2.2
169	WBGene00004264	qua-1
170	WBGene00010915	M110.7
171	WBGene00009402	F35C11.3
172	WBGene00009904	F49E12.12
173	WBGene00004397	rol-6
174	WBGene00001761	gst-13
175	WBGene00012032	T26C5.2
176	WBGene00014158	ZK938.1
177	WBGene00011277	R53.8
178	WBGene00206354	F27E5.9
179	WBGene00004017	phg-1
180	WBGene00010831	M02G9.2
181	WBGene00010830	M02G9.1
182	WBGene00007415	C07E3.4
183	WBGene00008483	E04D5.4
184	WBGene00010319	F59B10.3
185	WBGene00007560	C14A4.9
186	WBGene00010899	M28.8
187	WBGene00010895	M28.4
188	WBGene00010901	M28.10
189	WBGene00168444	M28.10
190	WBGene00001753	gst-5
191	WBGene00014666	C05D12.3
192	WBGene00007146	B0334.6
193	WBGene00010050	F54D5.4
194	WBGene00008547	F07A11.4
195	WBGene00008741	F13D12.6
196	WBGene00004394	rol-1
197	WBGene00013263	Y57A10A.23
198	WBGene00009394	clec-63
199	WBGene00009395	clec-64
200	WBGene00009396	clec-65
201	WBGene00009397	clec-66
202	WBGene00009398	nspb-11
203	WBGene00010271	F58G1.9
204	WBGene00010266	dct-18
205	WBGene00004232	ptr-18
206	WBGene00008448	E01G4.6
207	WBGene00012199	mltn-3
208	WBGene00012728	Y39G8B.9
209	WBGene00008496	F01D5.6
210	WBGene00013215	Y54G11A.4
211	WBGene00010760	K10H10.4
212	WBGene00007248	catp-4
213	WBGene00007999	tag-297
214	WBGene00000399	cdh-7
215	WBGene00013158	Y53F4B.11
216	WBGene00013171	Y53F4B.25
217	WBGene00013173	Y53F4B.27
218	WBGene00013175	Y53F4B.36
219	WBGene00016022	C23H3.9
220	WBGene00000034	abu-11
221	WBGene00021095	mlt-8
222	WBGene00019929	R07C3.13
223	WBGene00018572	lin-42
224	WBGene00021791	Y51H7C.13
225	WBGene00015601	fbxa-166
226	WBGene00017213	F07E5.8
227	WBGene00018783	cbs-2
228	WBGene00018353	fbxa-182
229	WBGene00045457	F33H12.7
230	WBGene00019684	K12H6.4
231	WBGene00022444	Y110A2AL.7
232	WBGene00022570	sdz-35
233	WBGene00015913	C17F4.7
234	WBGene00021590	Y46D2A.2
235	WBGene00020293	nep-20
236	WBGene00017555	nep-10
237	WBGene00015847	C16C8.9
238	WBGene00000647	col-71
239	WBGene00019858	R03H10.6
240	WBGene00015300	C01F1.5
241	WBGene00015116	pacs-1
242	WBGene00043986	fut-5
243	WBGene00020223	T05A7.6
244	WBGene00017841	F26G1.5
245	WBGene00016358	C33F10.12
246	WBGene00017387	mpst-4
247	WBGene00000606	col-17
248	WBGene00000649	col-73
249	WBGene00003460	msp-71
250	WBGene00019026	F58A6.9
251	WBGene00017218	dct-5
252	WBGene00044395	R12C12.10
253	WBGene00016212	C29F5.3
254	WBGene00020898	T28D9.9
255	WBGene00017560	F18C5.5
256	WBGene00016963	C56C10.6
257	WBGene00018841	F54H5.5
258	WBGene00004058	pmp-1
259	WBGene00017352	F10E7.11
260	WBGene00002008	hsp-4
261	WBGene00018394	F43E2.6
262	WBGene00022892	ZK1290.11
263	WBGene00003730	nhx-2
264	WBGene00000653	col-77
265	WBGene00000615	col-38
266	WBGene00010683	K08F8.7
267	WBGene00007687	C18E9.7
268	WBGene00007688	C18E9.8
269	WBGene00011979	T24B8.5
270	WBGene00004174	abu-14
271	WBGene00009626	F42A8.1
272	WBGene00014244	ZK1307.1
273	WBGene00014253	ZK1320.3
274	WBGene00044158	Y53C12A.8
275	WBGene00086567	C05C10.8
276	WBGene00009948	F52H3.6
277	WBGene00006651	tts-2
278	WBGene00014048	ZK666.8
279	WBGene00010989	R03D7.2
280	WBGene00004300	ram-2
281	WBGene00005016	sqt-1
282	WBGene00012207	W02B12.12
283	WBGene00012464	arrd-7
284	WBGene00016825	C50E10.1
285	WBGene00013279	Y57A10B.7
286	WBGene00012583	clec-4
287	WBGene00004903	snf-4
288	WBGene00009393	clec-62
289	WBGene00010267	lips-9
290	WBGene00012609	Y38F1A.7
291	WBGene00009308	F32A11.3
292	WBGene00008577	F08G2.5
293	WBGene00012727	Y39G8B.7
294	WBGene00008492	F01D5.1
295	WBGene00008493	F01D5.2,F01D5.3
296	WBGene00008494	F01D5.2,F01D5.3
297	WBGene00008495	F01D5.5
298	WBGene00008500	F01D5.10
299	WBGene00013194	Y54E2A.9
300	WBGene00001774	gst-26
301	WBGene00001776	gst-28
302	WBGene00000663	col-88
303	WBGene00016219	pals-24
304	WBGene00016218	pals-23
305	WBGene00019914	clec-150
306	WBGene00022103	cdh-12
307	WBGene00022490	Y119D3B.13
308	WBGene00022497	Y119D3B.21
309	WBGene00044402	Y82E9BL.18
310	WBGene00015241	B0524.2
311	WBGene00021858	Y54F10BM.3
312	WBGene00021020	W04B5.3
313	WBGene00021850	Y54F10AM.6
314	WBGene00019261	H34I24.2
315	WBGene00019260	H34I24.1
316	WBGene00008092	gmeb-3
317	WBGene00011278	R74.2
318	WBGene00000512	ckb-2
319	WBGene00011112	R07E5.4
320	WBGene00168627	R07E5.4
321	WBGene00011414	T04A8.13
322	WBGene00016440	gipc-1
323	WBGene00003055	lon-1
324	WBGene00018965	F56D2.3
325	WBGene00016196	C28H8.5
326	WBGene00018253	F40H6.1
327	WBGene00017751	F23F12.3
328	WBGene00021503	ctsa-2
329	WBGene00018997	F57B9.3
330	WBGene00022732	ZK418.2
331	WBGene00017271	F08F8.6
332	WBGene00022102	Y69F12A.1
333	WBGene00044448	ZK783.6
334	WBGene00015335	acdh-6
335	WBGene00010314	F59B2.12
336	WBGene00013979	ZK507.3
337	WBGene00014755	F40F12.8
338	WBGene00010547	K03H1.12
339	WBGene00171929	K03H1.12
340	WBGene00045242	C05B5.11
341	WBGene00003482	mua-3
342	WBGene00001633	gly-8
343	WBGene00012754	Y41C4A.7
344	WBGene00004165	pqn-84
345	WBGene00000670	col-95
346	WBGene00270321	Y41C4A.32
347	WBGene00013559	Y75B8A.28
348	WBGene00012711	Y39E4A.1
349	WBGene00004906	snf-7
350	WBGene00003520	nas-1
351	WBGene00004796	sid-2
352	WBGene00012307	W06F12.3
353	WBGene00010661	tyr-2
354	WBGene00019184	H10E21.4
355	WBGene00017937	F30H5.3
356	WBGene00002269	lec-6
357	WBGene00020560	T19C3.2
358	WBGene00020551	T17H7.7
359	WBGene00004922	snt-2
360	WBGene00020760	T24C4.4
361	WBGene00019912	R06B10.1
362	WBGene00021339	Y34F4.4
363	WBGene00013837	fbxa-30
364	WBGene00022327	fbxa-15
365	WBGene00021252	cht-4
366	WBGene00021261	Y22D7AR.7
367	WBGene00021262	fbxa-74
368	WBGene00021265	Y22D7AR.12
369	WBGene00019150	H04J21.1
370	WBGene00017106	E02H9.9
371	WBGene00021852	Y54F10AM.8
372	WBGene00021805	Y53G8AM.5
373	WBGene00008091	C44F1.1
374	WBGene00011260	cnnm-5
375	WBGene00012379	Y1A5A.1
376	WBGene00002038	hum-5
377	WBGene00001944	his-70
378	WBGene00010904	ugt-62
379	WBGene00004118	pqn-29
380	WBGene00007169	B0393.4
381	WBGene00017806	F26A1.8
382	WBGene00017808	nspd-9
383	WBGene00016447	msd-4
384	WBGene00016451	clec-6
385	WBGene00018562	F47D12.6
386	WBGene00020066	dhhc-5
387	WBGene00004133	abu-13
388	WBGene00019812	R01H2.4
389	WBGene00022736	ZK418.7
390	WBGene00015103	B0280.7
391	WBGene00015106	B0280.11
392	WBGene00003497	mup-4
393	WBGene00020202	T04A6.3
394	WBGene00044447	ZK688.10
395	WBGene00019682	K12H4.7
396	WBGene00006628	tsp-2
397	WBGene00006627	tsp-1
398	WBGene00000666	col-91
399	WBGene00017323	F09G8.10,mps-4
400	WBGene00044444	F09G8.10,mps-4
401	WBGene00022507	ZC21.8
402	WBGene00015522	C06E1.7
403	WBGene00018418	F44E2.4
404	WBGene00010573	K04H4.2
405	WBGene00007611	C15H7.4
406	WBGene00003571	ncx-6
407	WBGene00006449	alg-4
408	WBGene00001603	gln-2
409	WBGene00011808	T16G12.7
410	WBGene00011803	T16G12.1
411	WBGene00044222	T16G12.10
412	WBGene00002186	kel-10
413	WBGene00014229	ZK1128.3
414	WBGene00012965	fipr-17
415	WBGene00001246	elo-8
416	WBGene00001724	grl-15
417	WBGene00007210	agmo-1
418	WBGene00012547	Y37D8A.5
419	WBGene00000672	col-97
420	WBGene00010072	F54F12.1
421	WBGene00000067	act-5
422	WBGene00017577	F18F11.4
423	WBGene00021010	W03G1.2
424	WBGene00044457	C18H7.11
425	WBGene00019368	K03H6.2
426	WBGene00000681	col-107
427	WBGene00016425	C34H4.2
428	WBGene00021518	hpo-6
429	WBGene00022090	Y69A2AR.19
430	WBGene00044488	Y54G2A.45,Y54G2A.76
431	WBGene00235268	Y54G2A.45,Y54G2A.76
432	WBGene00021872	clec-85
433	WBGene00021870	samt-1
434	WBGene00021869	vrp-1
435	WBGene00018143	oac-23
436	WBGene00018971	clec-67
437	WBGene00021583	clec-72
438	WBGene00018643	drd-50
439	WBGene00019531	scrm-5
440	WBGene00001074	dpy-13
441	WBGene00020972	trpl-2
442	WBGene00017591	F19C7.1
443	WBGene00044620	bus-4
444	WBGene00020356	T08B6.9
445	WBGene00020353	T08B6.4
446	WBGene00021178	Y9C9A.8
447	WBGene00017112	E03H12.5
448	WBGene00022705	ZK354.2
449	WBGene00018314	F41H10.1
450	WBGene00016956	C55C3.6
451	WBGene00016953	C55C3.3
452	WBGene00019154	glf-1
453	WBGene00000256	bli-6
454	WBGene00018165	F38A5.8
455	WBGene00015280	C01B10.6
456	WBGene00015933	C17H12.8
457	WBGene00167648	C17H12.8
458	WBGene00019213	H20E11.1
459	WBGene00020235	T05A12.4
460	WBGene00016085	C25A8.5
461	WBGene00022622	ZC477.10
462	WBGene00006052	ssq-3
463	WBGene00016596	C42D4.3
464	WBGene00017052	D2024.4
465	WBGene00017416	F13B6.1
466	WBGene00017991	clec-180
467	WBGene00000603	col-14
468	WBGene00016130	C26B2.8
469	WBGene00017542	F17E9.5
470	WBGene00016179	C28C12.3
471	WBGene00255375	F08B4.8
472	WBGene00019229	ipla-5
473	WBGene00012120	T28C6.5
474	WBGene00008272	C53B4.2
475	WBGene00000266	bre-1
476	WBGene00008277	mltn-12
477	WBGene00009075	F23B2.7
478	WBGene00009884	F49C12.15
479	WBGene00007506	C10C5.2
480	WBGene00044107	F58G6.9
481	WBGene00010274	F58G6.3
482	WBGene00010277	F58G6.7
483	WBGene00011748	T13F2.9
484	WBGene00009685	F44D12.8
485	WBGene00009683	F44D12.6
486	WBGene00012173	W01B6.6
487	WBGene00007308	C04G2.9
488	WBGene00008512	F01G10.10
489	WBGene00012782	Y43C5A.2
490	WBGene00011222	R10H10.3
491	WBGene00008485	ugt-43
492	WBGene00008486	ugt-44
493	WBGene00011594	T07G12.3
494	WBGene00011290	R102.3
495	WBGene00001730	grl-21
496	WBGene00012012	T25B9.6
497	WBGene00014006	ZK596.1
498	WBGene00013474	Y69E1A.2
499	WBGene00013478	Y69E1A.8
500	WBGene00008776	F13H10.5
501	WBGene00000699	col-125
502	WBGene00014085	ZK809.1
503	WBGene00011910	alg-3
504	WBGene00012163	VZK822L.2
505	WBGene00004971	spe-17
506	WBGene00008967	F20B10.3
507	WBGene00007733	smz-1
508	WBGene00010673	K08E7.5
509	WBGene00007778	C27D8.2
510	WBGene00014138	clec-186
511	WBGene00007867	C32H11.4
512	WBGene00010128	F55G11.8
513	WBGene00010125	dod-22
514	WBGene00010124	F55G11.4
515	WBGene00168659	F55G11.4
516	WBGene00010745	dod-17
517	WBGene00008030	scl-8
518	WBGene00003533	nas-14
519	WBGene00012189	W02A2.4
520	WBGene00008123	ent-4
521	WBGene00167804	ent-4
522	WBGene00010793	LLC1.2
523	WBGene00012087	T27E7.1
524	WBGene00044741	Y57G11C.52
525	WBGene00013654	Y105C5B.15
526	WBGene00013120	fipr-28
527	WBGene00013785	nep-23
528	WBGene00008194	C49C3.4
529	WBGene00008201	C49C3.11
530	WBGene00007823	C30H6.5
531	WBGene00001071	dpy-9
532	WBGene00001099	dsc-4
533	WBGene00019660	K11H12.4
534	WBGene00021931	Y55F3AM.14
535	WBGene00000678	col-104
536	WBGene00000683	col-109
537	WBGene00016027	C23H5.8
538	WBGene00022382	Y94H6A.10
539	WBGene00021889	Y54G2A.24
540	WBGene00044469	clec-173
541	WBGene00001119	dyf-3
542	WBGene00021381	Y37E11B.10
543	WBGene00021579	clec-73
544	WBGene00016435	C35B1.5
545	WBGene00018647	F49F1.7
546	WBGene00019951	R08C7.8
547	WBGene00022679	ZK180.5
548	WBGene00022680	ZK180.6
549	WBGene00015630	C09B9.7
550	WBGene00018124	F36H12.10
551	WBGene00018127	F36H12.14
552	WBGene00022709	ZK354.8
553	WBGene00021160	gba-4
554	WBGene00047837	gba-4
555	WBGene00047854	gba-4
556	WBGene00166444	gba-4
557	WBGene00001244	elo-6
558	WBGene00004992	spp-7
559	WBGene00020435	T11F8.4
560	WBGene00016542	C39H7.4
561	WBGene00016954	C55C3.4
562	WBGene00019515	ugt-19
563	WBGene00168065	ugt-19
564	WBGene00000535	cpi-1
565	WBGene00022229	Y73B6A.2
566	WBGene00015932	C17H12.6
567	WBGene00016598	C42D4.13
568	WBGene00001713	grl-4
569	WBGene00018350	ifo-1
570	WBGene00017417	F13B6.2
571	WBGene00017998	F33D4.6
572	WBGene00016382	C33H5.16
573	WBGene00002208	kin-26
574	WBGene00019021	F57H12.6
575	WBGene00020139	T01B11.2
576	WBGene00020140	ant-1.4
577	WBGene00022008	Y59H11AM.4
578	WBGene00016769	C49C8.5
579	WBGene00166340	C49C8.5
580	WBGene00000691	col-117
581	WBGene00003958	pcp-3
582	WBGene00003957	pcp-2
583	WBGene00012429	Y11D7A.5
584	WBGene00012433	Y11D7A.9
585	WBGene00000694	col-120
586	WBGene00011856	T20D3.2
587	WBGene00007888	ttr-9
588	WBGene00002090	ins-7
589	WBGene00014996	ZK1251.5
590	WBGene00010485	ant-1.3
591	WBGene00010634	K07F5.6
592	WBGene00006056	sss-1
593	WBGene00009681	gipc-2
594	WBGene00001204	egl-38,spch-1
595	WBGene00007307	egl-38,spch-1
596	WBGene00003434	msp-38
597	WBGene00008508	F01G10.5
598	WBGene00011172	R09E10.2
599	WBGene00008487	F01D4.3
600	WBGene00007264	C02F4.4
601	WBGene00011182	R09H10.5
602	WBGene00012011	T25B9.5
603	WBGene00013473	Y69E1A.1
604	WBGene00010885	M7.9
605	WBGene00007337	C05C12.5
606	WBGene00007515	C10C6.7
607	WBGene00004025	phy-2
608	WBGene00019580	oac-58
609	WBGene00009217	spe-45
610	WBGene00000704	col-130
611	WBGene00007987	C36H8.1
612	WBGene00014136	ZK896.5
613	WBGene00165836	ZK896.5
614	WBGene00014135	ZK896.4
615	WBGene00014134	ZK896.3
616	WBGene00010660	K08D8.6
617	WBGene00010658	K08D8.4
618	WBGene00010659	K08D8.5
619	WBGene00007868	C32H11.5
620	WBGene00007875	dod-24
621	WBGene00010123	F55G11.2
622	WBGene00010749	K10D11.5
623	WBGene00008623	F09E8.1
624	WBGene00004156	pqn-74
625	WBGene00013379	Y62E10A.13
626	WBGene00010714	mam-3
627	WBGene00007461	C08F11.14
628	WBGene00012540	Y37A1B.7
629	WBGene00000707	col-133
630	WBGene00013452	Y67A10A.3
631	WBGene00010086	F55B11.4
632	WBGene00013290	Y57G11A.2
633	WBGene00171581	Y57G11A.2
634	WBGene00001066	dpy-4
635	WBGene00013651	Y105C5B.11
636	WBGene00000710	col-137
637	WBGene00000711	col-138
638	WBGene00008199	C49C3.9
639	WBGene00166011	C49C3.9
640	WBGene00001240	elo-2
641	WBGene00015152	B0348.2
642	WBGene00020707	wago-10
643	WBGene00022642	lipl-5
644	WBGene00015259	dod-20
645	WBGene00019744	M02H5.8
646	WBGene00015759	C14C6.5
647	WBGene00004230	ptr-16
648	WBGene00020662	T21H3.1
649	WBGene00004139	pqn-54
650	WBGene00018706	F52F10.2
651	WBGene00020280	T06A1.5
652	WBGene00018096	clec-207
653	WBGene00018097	clec-208
654	WBGene00001758	gst-10
655	WBGene00018760	irg-3
656	WBGene00018823	F54E2.1
657	WBGene00020870	T28A11.3
658	WBGene00006127	F35F10.5,str-64
659	WBGene00018055	F35F10.5,str-64
660	WBGene00015879	C17B7.5
661	WBGene00020615	T20D4.9
662	WBGene00019564	K09D9.1
663	WBGene00016785	C49G7.7
664	WBGene00077593	C49G7.12
665	WBGene00044533	F41F3.8
666	WBGene00019839	R02F11.1
667	WBGene00015339	C02E7.6
668	WBGene00004099	abu-15
669	WBGene00017772	clec-1
670	WBGene00000893	cyn-17
671	WBGene00015422	C04E6.5
672	WBGene00015421	C04E6.4
673	WBGene00019667	K12B6.2
674	WBGene00018488	acs-1
675	WBGene00170992	acs-1
676	WBGene00001428	fkb-3
677	WBGene00017788	F25E5.7
678	WBGene00017784	F25E5.3
679	WBGene00017783	F25E5.2
680	WBGene00022654	ZK105.3
681	WBGene00018398	sptl-2
682	WBGene00022628	ZC513.3
683	WBGene00022627	ZC513.2
684	WBGene00005648	srp-7
685	WBGene00020945	clec-219
686	WBGene00018178	F38E1.3
687	WBGene00044696	F52E1.14
688	WBGene00196063	asns-1
689	WBGene00003816	asns-1
690	WBGene00001694	grd-5
691	WBGene00018284	F41E6.1
692	WBGene00006760	unc-23
693	WBGene00015058	B0222.10
694	WBGene00001695	grd-6
695	WBGene00008230	pfk-1.2
696	WBGene00008231	tag-329
697	WBGene00004146	pqn-63
698	WBGene00011536	T06E4.9
699	WBGene00077691	T06E4.14
700	WBGene00000719	col-146
701	WBGene00077697	F58E6.13
702	WBGene00003090	lys-1
703	WBGene00007097	B0024.4
704	WBGene00004098	pqn-2
705	WBGene00044016	C35A5.10
706	WBGene00008105	C45B11.2
707	WBGene00011831	T19B10.2
708	WBGene00000727	col-154
709	WBGene00000730	col-157
710	WBGene00003075	lrx-1
711	WBGene00006539	tbb-6
712	WBGene00010092	F55C5.2
713	WBGene00005018	sqt-3
714	WBGene00003738	nid-1
715	WBGene00008851	F15B9.8
716	WBGene00008850	F15B9.6
717	WBGene00009982	F53F1.4
718	WBGene00009983	cut-2
719	WBGene00000735	col-162
720	WBGene00003543	nas-24
721	WBGene00008988	F20G2.5
722	WBGene00009971	F53C11.1
723	WBGene00011929	T22G5.1
724	WBGene00011190	swt-6
725	WBGene00008390	D1086.3
726	WBGene00009605	F40G12.10
727	WBGene00009811	F47B8.10
728	WBGene00006057	F47B8.10
729	WBGene00009079	F23B12.1
730	WBGene00008590	F08H9.2
731	WBGene00013053	Y50E8A.10
732	WBGene00013887	nspa-5
733	WBGene00007717	C25D7.5
734	WBGene00007230	C01G10.1
735	WBGene00007807	C29F3.7
736	WBGene00009487	clec-232
737	WBGene00009488	oac-20
738	WBGene00009489	F36G9.13
739	WBGene00007381	C06C6.7
740	WBGene00009030	clec-233
741	WBGene00007829	oac-5
742	WBGene00007833	oac-6
743	WBGene00012346	W08G11.1
744	WBGene00008727	F13A7.12
745	WBGene00011619	T08G3.7
746	WBGene00013495	clec-236
747	WBGene00013939	ZK218.5
748	WBGene00011844	T19C9.8
749	WBGene00010296	dgat-2
750	WBGene00004003	pgp-9
751	WBGene00045416	Y37H2A.14
752	WBGene00013069	Y51A2B.5
753	WBGene00013484	Y69H2.9
754	WBGene00077451	Y69H2.9
755	WBGene00008068	sdz-6
756	WBGene00012809	Y43F8A.2
757	WBGene00012249	W04E12.4
758	WBGene00219631	Y113G7B.27
759	WBGene00195241	Y113G7B.27
760	WBGene00013771	Y113G7C.1
761	WBGene00001691	grd-2
762	WBGene00000022	abt-4
763	WBGene00022644	dod-19
764	WBGene00022645	ZK6.11
765	WBGene00022287	Y75B7AR.1
766	WBGene00020017	R12A1.3
767	WBGene00018708	oac-32
768	WBGene00194908	F22F7.8
769	WBGene00017501	pud-3
770	WBGene00003096	lys-7
771	WBGene00001736	grl-27
772	WBGene00019967	cyp-33C8
773	WBGene00016788	C49G7.10
774	WBGene00001714	grl-5
775	WBGene00021627	Y47D7A.15
776	WBGene00021625	Y47D7A.13
777	WBGene00018297	F41F3.3
778	WBGene00019236	H23N18.5
779	WBGene00015340	C02E7.7
780	WBGene00019644	cpt-4
781	WBGene00019646	K11D12.6
782	WBGene00021975	Y58A7A.1
783	WBGene00000029	abu-6
784	WBGene00016862	C52A10.1
785	WBGene00016431	C35A11.4
786	WBGene00019756	M03E7.4
787	WBGene00004104	pqn-13
788	WBGene00021389	Y38A10A.2
789	WBGene00001581	gfi-1
790	WBGene00019017	F57F4.4
791	WBGene00002273	lec-10
792	WBGene00022848	ZK1055.7
793	WBGene00175027	W02F12.8
794	WBGene00006801	unc-68
795	WBGene00005188	srg-31
796	WBGene00017791	try-8
797	WBGene00000620	col-43
798	WBGene00015859	C16D9.4
799	WBGene00015860	C16D9.5
800	WBGene00018292	F41E6.11
801	WBGene00000717	col-144
802	WBGene00000718	col-145
803	WBGene00000599	col-10
804	WBGene00008556	F07D3.3
805	WBGene00010597	K06A4.7
806	WBGene00011537	T06E4.10
807	WBGene00044011	T06E4.12
808	WBGene00003091	lys-2
809	WBGene00003092	lys-3
810	WBGene00000723	col-150
811	WBGene00000024	abu-1
812	WBGene00008875	F15H10.8
813	WBGene00000601	col-12
814	WBGene00044024	C35A5.11
815	WBGene00011895	T21C9.9
816	WBGene00009237	F28H7.3
817	WBGene00008376	D1054.9
818	WBGene00008916	clec-221
819	WBGene00001716	grl-7
820	WBGene00000728	col-155
821	WBGene00008258	mans-2
822	WBGene00010468	K01D12.9
823	WBGene00010470	cdr-4
824	WBGene00008296	cdr-2
825	WBGene00001429	fkb-4
826	WBGene00219208	B0365.9
827	WBGene00007153	clec-41
828	WBGene00045488	F57B1.9
829	WBGene00000732	col-159
830	WBGene00000734	col-161
831	WBGene00009431	dct-17
832	WBGene00009429	irg-5
833	WBGene00009433	F35E12.9
834	WBGene00009432	cld-9
835	WBGene00011624	T08G5.3
836	WBGene00013874	ZC376.2
837	WBGene00011795	T16A9.5
838	WBGene00044109	K02E11.10
839	WBGene00001170	egl-1
840	WBGene00044216	C47E8.10
841	WBGene00011133	R08A2.2
842	WBGene00011132	R08A2.1
843	WBGene00013052	scrm-7
844	WBGene00000783	cpr-3
845	WBGene00006954	wrt-8
846	WBGene00007806	clec-230
847	WBGene00001786	gst-38
848	WBGene00195170	linc-61
849	WBGene00001770	gst-22
850	WBGene00011752	fbxa-2
851	WBGene00008725	F13A7.7
852	WBGene00008726	F13A7.11
853	WBGene00009154	F26D2.16
854	WBGene00012518	comt-2
855	WBGene00008620	F09C6.10
856	WBGene00013352	lon-8
857	WBGene00194695	B0462.5
858	WBGene00013068	Y51A2B.4
859	WBGene00013070	Y51A2B.6
860	WBGene00013076	Y51A2D.8
861	WBGene00012683	asp-17
862	WBGene00009016	F21D9.2
863	WBGene00007177	oac-1
864	WBGene00012253	clec-50
865	WBGene00003959	pcp-4
866	WBGene00013747	spe-19
867	WBGene00008944	F19B2.5
868	WBGene00012615	dct-16
869	WBGene00011393	T03D8.6
870	WBGene00009104	F25C8.1
871	WBGene00020083	R57.2
872	WBGene00018682	aagr-4
873	WBGene00003554	nas-38
874	WBGene00003534	nas-15
875	WBGene00018984	F56F10.1
876	WBGene00019272	H42K12.3
877	WBGene00019146	H02F09.3
878	WBGene00006955	wrt-9
879	WBGene00018656	F49H12.5
880	WBGene00020194	T03G6.1
881	WBGene00018744	F53B3.6
882	WBGene00019738	clec-265
883	WBGene00006952	wrt-6
884	WBGene00015713	C12D12.1
885	WBGene00000033	abu-10
886	WBGene00019957	R08E3.1
887	WBGene00022612	ZC449.2
888	WBGene00022611	ZC449.1
889	WBGene00022024	Y64H9A.2
890	WBGene00021326	Y34B4A.10
891	WBGene00021322	Y34B4A.6
892	WBGene00021325	Y34B4A.9
893	WBGene00021321	Y34B4A.5
894	WBGene00016134	C26B9.5
895	WBGene00016133	C26B9.3
896	WBGene00016106	C25F6.7
897	WBGene00044623	bus-8
898	WBGene00045269	F46G11.6
899	WBGene00018640	F49E10.2
900	WBGene00017716	F22F4.1
901	WBGene00000739	col-166
902	WBGene00000740	col-167
903	WBGene00000741	col-168
904	WBGene00000742	col-169
905	WBGene00000743	col-170
906	WBGene00003877	pept-1
907	WBGene00000745	col-172
908	WBGene00015169	B0403.5
909	WBGene00000747	col-174
910	WBGene00001169	eef-1A.2
911	WBGene00194670	K07E3.9
912	WBGene00017420	F13B9.2
913	WBGene00001703	grd-14
914	WBGene00019148	H03E18.1
915	WBGene00003981	pes-8
916	WBGene00007516	gpx-5
917	WBGene00002271	lec-8
918	WBGene00138711	R07B1.13
919	WBGene00013866	cbs-1
920	WBGene00000930	dao-4
921	WBGene00000749	col-176
922	WBGene00011107	R07E3.6
923	WBGene00009818	acbp-3
924	WBGene00000522	clc-1
925	WBGene00012261	lpr-3
926	WBGene00012255	lpr-6
927	WBGene00012256	lpr-5
928	WBGene00012257	lpr-4
929	WBGene00001690	grd-1
930	WBGene00008449	E01G6.1
931	WBGene00010998	R03G8.3
932	WBGene00010605	K06G5.1
933	WBGene00009573	F40E10.5
934	WBGene00000902	daf-6
935	WBGene00009561	F39D8.3
936	WBGene00014039	ZK662.2
937	WBGene00045494	ZK662.6
938	WBGene00015546	C06G1.2
939	WBGene00015545	C06G1.1
940	WBGene00017726	F22H10.2
941	WBGene00002272	lec-9
942	WBGene00004127	abu-12
943	WBGene00015141	ugt-46
944	WBGene00015142	B0310.6
945	WBGene00002056	ifc-2
946	WBGene00002058	ifd-2
947	WBGene00003104	mab-7
948	WBGene00016644	abhd-3.2
949	WBGene00018945	F56C3.8
950	WBGene00022415	Y102A11A.5
951	WBGene00001065	dpy-3
952	WBGene00017892	F28B4.3
953	WBGene00018237	irg-7
954	WBGene00020846	T27A10.6
955	WBGene00018026	F35A5.4
956	WBGene00044724	R02E4.3
957	WBGene00017307	F09F9.2
958	WBGene00022747	ZK470.6
959	WBGene00000039	acn-1
960	WBGene00002983	lgx-1
961	WBGene00004219	ptr-4
962	WBGene00015782	C14F11.7
963	WBGene00015781	C14F11.6
964	WBGene00020421	T10E10.4
965	WBGene00019619	asp-14,fah-1
966	WBGene00019620	asp-14,fah-1
967	WBGene00000746	col-173
968	WBGene00015168	pdi-6
969	WBGene00006351	sur-5
970	WBGene00001069	dpy-7
971	WBGene00018487	F46C8.8
972	WBGene00004998	spp-13
973	WBGene00002057	ifd-1
974	WBGene00016190	C28G1.5
975	WBGene00000748	col-175
976	WBGene00007938	C34F6.1
977	WBGene00002037	hum-4
978	WBGene00012018	T25C12.3
979	WBGene00000753	col-180
980	WBGene00008960	F19H6.5
981	WBGene00007344	C05E7.2
982	WBGene00007343	C05E7.1
983	WBGene00000217	asp-4
984	WBGene00008215	C49F8.3
985	WBGene00007903	lgc-21
986	WBGene00007530	C11H1.5
987	WBGene00012445	Y16B4A.2
988	WBGene00008607	F09B12.3
989	WBGene00008605	mlt-9
990	WBGene00009787	F46F2.3
991	WBGene00006950	wrt-4
992	WBGene00008621	F09C8.1
993	WBGene00003485	mua-6
994	WBGene00018031	F35B3.4
995	WBGene00020813	T25G12.6
996	WBGene00021500	Y40C7B.4

## Sheet: Figure 3b
Analysis Type:	PANTHER Overrepresentation Test (Released 20220712)
Annotation Version and Release Date:	GO Ontology database DOI: 10.5281/zenodo.6399963 Released 2022-03-22
Analyzed List:	upload_1 (Caenorhabditis elegans)
Reference List:	Background_list_Fig3ab.txt (Caenorhabditis elegans)
Test Type:	FISHER
Correction:	FDR
GO biological process complete	Background_list_Fig3ab.txt - REFLIST (15966)	upload_1 (936)	upload_1 (expected)	upload_1 (over/under)	upload_1 (fold Enrichment)	upload_1 (raw P-value)	upload_1 (FDR)
protein autoprocessing (GO:0016540)	16	7	0.94	+	7.46	0.000175	0.00833
cuticle development involved in collagen and cuticulin-based cuticle molting cycle (GO:0042338)	26	11	1.52	+	7.22	3.2e-06	0.000254
nematode male tail mating organ morphogenesis (GO:0090597)	23	7	1.35	+	5.19	0.00103	0.0346
collagen and cuticulin-based cuticle development (GO:0040002)	41	12	2.4	+	4.99	2.51e-05	0.00162
sensory organ morphogenesis (GO:0090596)	24	7	1.41	+	4.98	0.00127	0.041
male genitalia morphogenesis (GO:0048808)	25	7	1.47	+	4.78	0.00155	0.048
innate immune response (GO:0045087)	274	73	16.06	+	4.54	1.28e-23	3.97e-20	2.18269	***
cuticle development (GO:0042335)	49	13	2.87	+	4.53	2.8e-05	0.00175
immune response (GO:0006955)	280	73	16.41	+	4.45	3.8e-23	4.71e-20
immune system process (GO:0002376)	286	73	16.77	+	4.35	1.1e-22	9.69e-20
defense response to other organism (GO:0098542)	311	75	18.23	+	4.11	5.02e-22	3.11e-19
response to external biotic stimulus (GO:0043207)	313	75	18.35	+	4.09	6.95e-22	3.91e-19
response to other organism (GO:0051707)	313	75	18.35	+	4.09	6.95e-22	3.58e-19
response to biotic stimulus (GO:0009607)	313	75	18.35	+	4.09	6.95e-22	3.31e-19
defense response (GO:0006952)	315	75	18.47	+	4.06	9.6e-22	4.24e-19
biological process involved in interspecies interaction between organisms (GO:0044419)	334	78	19.58	+	3.98	3.89e-22	2.67e-19
molting cycle, collagen and cuticulin-based cuticle (GO:0018996)	99	21	5.8	+	3.62	2.45e-06	0.000197
molting cycle (GO:0042303)	104	21	6.1	+	3.44	4.8e-06	0.000354
peptidyl-tyrosine dephosphorylation (GO:0035335)	105	21	6.16	+	3.41	5.47e-06	0.000393
endoplasmic reticulum unfolded protein response (GO:0030968)	156	25	9.15	+	2.73	2.24e-05	0.00149	1.4489	**
protein dephosphorylation (GO:0006470)	183	27	10.73	+	2.52	4.51e-05	0.00256
cellular response to unfolded protein (GO:0034620)	182	25	10.67	+	2.34	0.000298	0.0121
response to external stimulus (GO:0009605)	595	80	34.88	+	2.29	8.74e-11	1.17e-08
response to unfolded protein (GO:0006986)	186	25	10.9	+	2.29	0.000351	0.0141
cellular response to topologically incorrect protein (GO:0035967)	193	25	11.31	+	2.21	0.000504	0.0194
response to endoplasmic reticulum stress (GO:0034976)	200	25	11.72	+	2.13	0.00098	0.0331	1.09085	*
response to topologically incorrect protein (GO:0035966)	202	25	11.84	+	2.11	0.00105	0.0351
response to stress (GO:0006950)	1005	105	58.92	+	1.78	4.45e-08	4.91e-06
Unclassified (UNCLASSIFIED)	7266	503	425.97	+	1.18	9.64e-07	8.64e-05
biological_process (GO:0008150)	8700	433	510.03	-	0.85	9.64e-07	8.77e-05
organic substance metabolic process (GO:0071704)	3997	189	234.32	-	0.81	0.000796	0.028
primary metabolic process (GO:0044238)	3793	179	222.36	-	0.8	0.000989	0.0332
metabolic process (GO:0008152)	4241	192	248.63	-	0.77	3.03e-05	0.00186
nitrogen compound metabolic process (GO:0006807)	3418	154	200.38	-	0.77	0.000242	0.0108
macromolecule metabolic process (GO:0043170)	2981	129	174.76	-	0.74	0.00013	0.00635
cellular macromolecule metabolic process (GO:0044260)	2152	85	126.16	-	0.67	6.89e-05	0.00364
multicellular organismal process (GO:0032501)	1893	72	110.98	-	0.65	6.36e-05	0.00342
cellular metabolic process (GO:0044237)	3789	136	222.13	-	0.61	1.35e-11	1.99e-09
multicellular organism development (GO:0007275)	1232	44	72.23	-	0.61	0.000442	0.0171
cellular response to stimulus (GO:0051716)	1800	62	105.52	-	0.59	3.52e-06	0.000276
organic substance biosynthetic process (GO:1901576)	1088	37	63.78	-	0.58	0.000336	0.0136
transport (GO:0006810)	1715	58	100.54	-	0.58	3.65e-06	0.000282
cellular process (GO:0009987)	6968	234	408.5	-	0.57	1.12e-30	6.91e-27
biosynthetic process (GO:0009058)	1115	37	65.37	-	0.57	0.000175	0.00829
cellular biosynthetic process (GO:0044249)	1058	35	62.02	-	0.56	0.000272	0.0111
catabolic process (GO:0009056)	856	28	50.18	-	0.56	0.000862	0.0298
establishment of localization (GO:0051234)	1790	58	104.94	-	0.55	3.68e-07	3.79e-05
transmembrane transport (GO:0055085)	815	26	47.78	-	0.54	0.000841	0.0292
reproductive process (GO:0022414)	741	23	43.44	-	0.53	0.00113	0.0369
macromolecule localization (GO:0033036)	751	23	44.03	-	0.52	0.000702	0.0256
biological regulation (GO:0065007)	3993	118	234.09	-	0.5	6.56e-20	2.39e-17
localization (GO:0051179)	2069	61	121.29	-	0.5	6.72e-10	8.48e-08
regulation of biological process (GO:0050789)	3653	106	214.16	-	0.49	1.24e-18	3.82e-16
negative regulation of cellular process (GO:0048523)	742	21	43.5	-	0.48	0.000247	0.0109
cellular catabolic process (GO:0044248)	750	21	43.97	-	0.48	0.000192	0.00875
negative regulation of biological process (GO:0048519)	1001	28	58.68	-	0.48	1.16e-05	0.000816
regulation of cellular process (GO:0050794)	3279	89	192.23	-	0.46	9.57e-19	3.12e-16
regulation of biological quality (GO:0065008)	718	19	42.09	-	0.45	0.000135	0.00648
regulation of multicellular organismal process (GO:0051239)	513	12	30.07	-	0.4	0.000427	0.0167
cell differentiation (GO:0030154)	803	18	47.08	-	0.38	2.22e-06	0.000186
cellular developmental process (GO:0048869)	807	18	47.31	-	0.38	2.26e-06	0.000187
regulation of protein metabolic process (GO:0051246)	454	10	26.62	-	0.38	0.00043	0.0167
regulation of localization (GO:0032879)	470	10	27.55	-	0.36	0.000241	0.0108
regulation of cellular protein metabolic process (GO:0032268)	425	9	24.92	-	0.36	0.000588	0.0222
regulation of developmental process (GO:0050793)	524	11	30.72	-	0.36	0.000103	0.00527
regulation of signaling (GO:0023051)	391	8	22.92	-	0.35	0.000783	0.028
regulation of cell communication (GO:0010646)	392	8	22.98	-	0.35	0.000791	0.0279
regulation of catalytic activity (GO:0050790)	458	9	26.85	-	0.34	0.000131	0.00633
regulation of molecular function (GO:0065009)	511	10	29.96	-	0.33	5.53e-05	0.00305
macromolecule catabolic process (GO:0009057)	431	8	25.27	-	0.32	0.000179	0.00824
nitrogen compound transport (GO:0071705)	556	10	32.6	-	0.31	8.77e-06	0.000624
embryo development (GO:0009790)	505	9	29.61	-	0.3	2.08e-05	0.00141
locomotion (GO:0040011)	339	6	19.87	-	0.3	0.000742	0.0269
cytoskeleton organization (GO:0007010)	352	6	20.64	-	0.29	0.00039	0.0155
cellular component organization (GO:0016043)	1698	28	99.54	-	0.28	1.04e-17	2.8e-15
regulation of macromolecule metabolic process (GO:0060255)	1655	27	97.02	-	0.28	1.96e-17	4.84e-15
cellular nitrogen compound biosynthetic process (GO:0044271)	614	10	36	-	0.28	6.88e-07	6.54e-05
protein catabolic process (GO:0030163)	309	5	18.11	-	0.28	0.000672	0.0246
cell development (GO:0048468)	435	7	25.5	-	0.27	3.31e-05	0.00201
positive regulation of biological process (GO:0048518)	1185	19	69.47	-	0.27	1.22e-12	1.89e-10
regulation of metabolic process (GO:0019222)	1754	28	102.83	-	0.27	8.87e-19	3.05e-16
cellular nitrogen compound metabolic process (GO:0034641)	1647	25	96.55	-	0.26	1.97e-18	5.79e-16
cellular component organization or biogenesis (GO:0071840)	1845	28	108.16	-	0.26	1.18e-20	4.55e-18
cellular macromolecule catabolic process (GO:0044265)	404	6	23.68	-	0.25	4.11e-05	0.00244
regulation of nitrogen compound metabolic process (GO:0051171)	1439	21	84.36	-	0.25	1.28e-16	2.93e-14
intracellular transport (GO:0046907)	480	7	28.14	-	0.25	4.67e-06	0.000353
regulation of cellular metabolic process (GO:0031323)	1511	22	88.58	-	0.25	1.71e-17	4.41e-15
regulation of primary metabolic process (GO:0080090)	1457	21	85.42	-	0.25	6.36e-17	1.51e-14
gene expression (GO:0010467)	976	14	57.22	-	0.24	1.38e-11	1.98e-09
proteolysis involved in cellular protein catabolic process (GO:0051603)	283	4	16.59	-	0.24	0.000601	0.0224
regulation of locomotion (GO:0040012)	284	4	16.65	-	0.24	0.000606	0.0224
cellular protein catabolic process (GO:0044257)	288	4	16.88	-	0.24	0.000427	0.0168
embryo development ending in birth or egg hatching (GO:0009792)	302	4	17.7	-	0.23	0.000219	0.00987
establishment of localization in cell (GO:0051649)	606	8	35.53	-	0.23	7.11e-08	7.72e-06
protein transport (GO:0015031)	386	5	22.63	-	0.22	2.56e-05	0.00163
aromatic compound biosynthetic process (GO:0019438)	318	4	18.64	-	0.21	0.000111	0.00564
establishment of protein localization (GO:0045184)	400	5	23.45	-	0.21	1.29e-05	0.000897
heterocycle biosynthetic process (GO:0018130)	325	4	19.05	-	0.21	7.91e-05	0.00415
organelle organization (GO:0006996)	1169	14	68.53	-	0.2	1.4e-15	2.98e-13
regulation of gene expression (GO:0010468)	1340	16	78.56	-	0.2	8.99e-18	2.53e-15
generation of neurons (GO:0048699)	252	3	14.77	-	0.2	0.000743	0.0267
regulation of transcription by RNA polymerase II (GO:0006357)	674	8	39.51	-	0.2	3.24e-09	3.86e-07
cellular localization (GO:0051641)	761	9	44.61	-	0.2	2.5e-10	3.29e-08
neurogenesis (GO:0022008)	256	3	15.01	-	0.2	0.000505	0.0193
protein localization (GO:0008104)	598	7	35.06	-	0.2	2.02e-08	2.27e-06
organic cyclic compound biosynthetic process (GO:1901362)	352	4	20.64	-	0.19	2.96e-05	0.00183
translation (GO:0006412)	265	3	15.54	-	0.19	0.000365	0.0146
positive regulation of RNA biosynthetic process (GO:1902680)	269	3	15.77	-	0.19	0.000251	0.011
positive regulation of transcription, DNA-templated (GO:0045893)	269	3	15.77	-	0.19	0.000251	0.0109
positive regulation of nucleic acid-templated transcription (GO:1903508)	269	3	15.77	-	0.19	0.000251	0.0108
peptide biosynthetic process (GO:0043043)	270	3	15.83	-	0.19	0.000252	0.0108
protein modification by small protein conjugation or removal (GO:0070647)	273	3	16	-	0.19	0.000261	0.011
regulation of transcription, DNA-templated (GO:0006355)	920	10	53.93	-	0.19	5.13e-13	8.57e-11
regulation of nucleic acid-templated transcription (GO:1903506)	921	10	53.99	-	0.19	5.18e-13	8.44e-11
regulation of RNA biosynthetic process (GO:2001141)	922	10	54.05	-	0.19	5.26e-13	8.34e-11
system process (GO:0003008)	277	3	16.24	-	0.18	0.000178	0.00826
nucleobase-containing compound biosynthetic process (GO:0034654)	281	3	16.47	-	0.18	0.000187	0.00855
regulation of macromolecule biosynthetic process (GO:0010556)	1039	11	60.91	-	0.18	8.77e-15	1.51e-12
regulation of cellular biosynthetic process (GO:0031326)	1052	11	61.67	-	0.18	4.1e-15	7.45e-13
regulation of biosynthetic process (GO:0009889)	1056	11	61.91	-	0.18	2.78e-15	5.38e-13
regulation of nucleobase-containing compound metabolic process (GO:0019219)	1061	11	62.2	-	0.18	2.9e-15	5.43e-13
positive regulation of macromolecule biosynthetic process (GO:0010557)	297	3	17.41	-	0.17	6.17e-05	0.00335
positive regulation of cellular biosynthetic process (GO:0031328)	304	3	17.82	-	0.17	4.33e-05	0.00255
positive regulation of biosynthetic process (GO:0009891)	304	3	17.82	-	0.17	4.33e-05	0.00253
regulation of RNA metabolic process (GO:0051252)	1014	10	59.45	-	0.17	4.29e-15	7.59e-13
positive regulation of RNA metabolic process (GO:0051254)	306	3	17.94	-	0.17	4.36e-05	0.00252
behavior (GO:0007610)	309	3	18.11	-	0.17	4.51e-05	0.00258
positive regulation of nucleobase-containing compound metabolic process (GO:0045935)	319	3	18.7	-	0.16	2.13e-05	0.00143
meiotic cell cycle (GO:0051321)	213	2	12.49	-	0.16	0.000787	0.028
nervous system development (GO:0007399)	324	3	18.99	-	0.16	2.24e-05	0.00147
organelle localization (GO:0051640)	217	2	12.72	-	0.16	0.000829	0.029
regulation of organelle organization (GO:0033043)	233	2	13.66	-	0.15	0.000267	0.0111
intracellular protein transport (GO:0006886)	247	2	14.48	-	0.14	0.000129	0.00635
protein-containing complex organization (GO:0043933)	387	3	22.69	-	0.13	8.44e-07	7.79e-05
cellular protein localization (GO:0034613)	400	3	23.45	-	0.13	4e-07	4.05e-05
microtubule-based process (GO:0007017)	267	2	15.65	-	0.13	6.62e-05	0.00353
cellular macromolecule localization (GO:0070727)	401	3	23.51	-	0.13	4.04e-07	4.03e-05
positive regulation of cellular metabolic process (GO:0031325)	536	4	31.42	-	0.13	2.47e-09	3e-07
positive regulation of cellular process (GO:0048522)	940	7	55.11	-	0.13	6.25e-16	1.38e-13
regulation of cellular component organization (GO:0051128)	425	3	24.92	-	0.12	1.39e-07	1.46e-05
cellular aromatic compound metabolic process (GO:0006725)	1297	9	76.04	-	0.12	2.68e-22	2.07e-19
organic cyclic compound metabolic process (GO:1901360)	1340	9	78.56	-	0.11	2.37e-23	4.89e-20
positive regulation of metabolic process (GO:0009893)	603	4	35.35	-	0.11	8.71e-11	1.2e-08
chromosome organization (GO:0051276)	313	2	18.35	-	0.11	4.77e-06	0.000355
positive regulation of nitrogen compound metabolic process (GO:0051173)	482	3	28.26	-	0.11	7.05e-09	8.22e-07
cellular component assembly (GO:0022607)	645	4	37.81	-	0.11	8.85e-12	1.34e-09
heterocycle metabolic process (GO:0046483)	1292	8	75.74	-	0.11	3.04e-23	4.71e-20
intracellular signal transduction (GO:0035556)	328	2	19.23	-	0.1	2.28e-06	0.000185
positive regulation of cellular component organization (GO:0051130)	168	1	9.85	-	0.1	0.00113	0.0373
cell cycle (GO:0007049)	506	3	29.66	-	0.1	1.47e-09	1.82e-07
regulation of phosphate metabolic process (GO:0019220)	169	1	9.91	-	0.1	0.00113	0.0371
regulation of phosphorus metabolic process (GO:0051174)	169	1	9.91	-	0.1	0.00113	0.0369
protein-containing complex assembly (GO:0065003)	339	2	19.87	-	0.1	1.67e-06	0.000146
proteasomal protein catabolic process (GO:0010498)	173	1	10.14	-	0.1	0.00118	0.0381
G protein-coupled receptor signaling pathway (GO:0007186)	350	2	20.52	-	0.1	7.46e-07	6.99e-05
nucleobase-containing compound metabolic process (GO:0006139)	1237	7	72.52	-	0.1	9.07e-23	9.35e-20
positive regulation of macromolecule metabolic process (GO:0010604)	540	3	31.66	-	0.09	3.5e-10	4.51e-08
positive regulation of molecular function (GO:0044093)	187	1	10.96	-	0.09	0.000554	0.021
cell cycle process (GO:0022402)	387	2	22.69	-	0.09	1.16e-07	1.24e-05
cellular component biogenesis (GO:0044085)	802	4	47.02	-	0.09	1.76e-15	3.63e-13
protein ubiquitination (GO:0016567)	201	1	11.78	-	0.08	0.00026	0.0111
protein localization to organelle (GO:0033365)	207	1	12.14	-	0.08	0.000176	0.00823
mRNA processing (GO:0006397)	216	1	12.66	-	0.08	0.000124	0.00615
cellular response to DNA damage stimulus (GO:0006974)	220	1	12.9	-	0.08	8.13e-05	0.00423
protein modification by small protein conjugation (GO:0032446)	226	1	13.25	-	0.08	5.53e-05	0.00308
ubiquitin-dependent protein catabolic process (GO:0006511)	231	1	13.54	-	0.07	5.94e-05	0.00325
modification-dependent protein catabolic process (GO:0019941)	237	1	13.89	-	0.07	3.97e-05	0.00238
modification-dependent macromolecule catabolic process (GO:0043632)	244	1	14.3	-	0.07	2.71e-05	0.00171
organelle assembly (GO:0070925)	247	1	14.48	-	0.07	1.76e-05	0.00121
RNA metabolic process (GO:0016070)	749	3	43.91	-	0.07	2.76e-15	5.51e-13
DNA metabolic process (GO:0006259)	277	1	16.24	-	0.06	3.85e-06	0.000294
mitotic cell cycle (GO:0000278)	288	1	16.88	-	0.06	1.76e-06	0.000151
mRNA metabolic process (GO:0016071)	290	1	17	-	0.06	1.77e-06	0.00015
nucleic acid metabolic process (GO:0090304)	1006	3	58.98	-	0.05	1.3e-21	5.36e-19
RNA processing (GO:0006396)	494	1	28.96	-	0.03	2.04e-11	2.87e-09
non-membrane-bounded organelle assembly (GO:0140694)	140	0	8.21	-	< 0.01	0.000595	0.0223
regulation of cellular catabolic process (GO:0031329)	153	0	8.97	-	< 0.01	0.000266	0.0111
neuropeptide signaling pathway (GO:0007218)	130	0	7.62	-	< 0.01	0.00142	0.0445
regulation of protein localization (GO:0032880)	136	0	7.97	-	< 0.01	0.000931	0.0317
RNA biosynthetic process (GO:0032774)	127	0	7.45	-	< 0.01	0.00134	0.0429
mitotic cell cycle process (GO:1903047)	249	0	14.6	-	< 0.01	9.81e-07	8.67e-05
tRNA metabolic process (GO:0006399)	130	0	7.62	-	< 0.01	0.00142	0.0442
rRNA processing (GO:0006364)	144	0	8.44	-	< 0.01	0.000642	0.0236
rRNA metabolic process (GO:0016072)	152	0	8.91	-	< 0.01	0.000265	0.0112
DNA repair (GO:0006281)	182	0	10.67	-	< 0.01	5.42e-05	0.00305
ncRNA metabolic process (GO:0034660)	335	0	19.64	-	< 0.01	8.1e-09	9.28e-07
ribosome biogenesis (GO:0042254)	195	0	11.43	-	< 0.01	2.42e-05	0.00158
RNA splicing (GO:0008380)	154	0	9.03	-	< 0.01	0.000268	0.011
ribonucleoprotein complex biogenesis (GO:0022613)	263	0	15.42	-	< 0.01	4.4e-07	4.32e-05
positive regulation of cell communication (GO:0010647)	135	0	7.91	-	< 0.01	0.000912	0.0312
positive regulation of gene expression (GO:0010628)	128	0	7.5	-	< 0.01	0.00136	0.0427
positive regulation of signaling (GO:0023056)	134	0	7.86	-	< 0.01	0.000897	0.0308
ncRNA processing (GO:0034470)	267	0	15.65	-	< 0.01	4.61e-07	4.45e-05
positive regulation of cellular protein metabolic process (GO:0032270)	169	0	9.91	-	< 0.01	0.000122	0.00609
cell division (GO:0051301)	224	0	13.13	-	< 0.01	4.95e-06	0.00036
regulation of catabolic process (GO:0009894)	168	0	9.85	-	< 0.01	0.00012	0.00606
positive regulation of protein metabolic process (GO:0051247)	178	0	10.44	-	< 0.01	8.55e-05	0.00441
mRNA splicing, via spliceosome (GO:0000398)	127	0	7.45	-	< 0.01	0.00134	0.0427
RNA splicing, via transesterification reactions with bulged adenosine as nucleophile (GO:0000377)	127	0	7.45	-	< 0.01	0.00134	0.0424
RNA splicing, via transesterification reactions (GO:0000375)	127	0	7.45	-	< 0.01	0.00134	0.0422

## Sheet: Figure 3c
time	relative cpl-1 mRNA level						relative cpl-1 mRNA level						relative cpl-1 mRNA level
	cpl-1wt::yfp						cpl-1*::yfp						cpl-1*::yfp;rde-1
	rep.1	rep.2	rep.3	mean	SD	SEM	rep.1	rep.2	rep.3	mean	SD	SEM	rep.1	rep.2	rep.3	mean	SD	SEM
0h	1	1	1	1	0	0	1	1	1	1	0	0	1	1	1	1	0	0
4h	1.15433	0.71592	0.77269	0.88098	0.238424	0.137654	0.46219	0.46759	0.5085	0.479427	0.0253226	0.01462	1.00969	0.69427	0.58794	0.763967	0.219343	0.126638
5h	0.98651	0.74043	0.75711	0.828017	0.137512	0.0793928	0.41664	0.44725	0.42237	0.428753	0.0162728	0.00939509	0.96363	0.71831	0.5857	0.75588	0.191746	0.110704
6h	1.04398	0.65209	0.70457	0.800213	0.212733	0.122821	0.42468	0.46795	0.44767	0.446767	0.0216491	0.0124991	0.85374	0.73675	0.52978	0.706757	0.164049	0.094714
8h	0.82515	0.68213	0.69651	0.734597	0.0787504	0.0454666	0.47347	0.47931	0.39952	0.450767	0.0444769	0.0256787	0.88646	0.74142	0.61735	0.74841	0.134691	0.0777639
10h	0.74685	0.62782	0.80825	0.72764	0.0917361	0.0529639	0.50654	0.44941	0.57075	0.5089	0.0607044	0.0350477	0.7973	0.78682	0.68902	0.757713	0.0597205	0.0344796
log2 data
time	relative cpl-1 mRNA level						relative cpl-1 mRNA level						relative cpl-1 mRNA level
	cpl-1wt::yfp						cpl-1*::yfp						cpl-1*::yfp;rde-1
	rep.1	rep.2	rep.3	mean	SD	SEM	rep.1	rep.2	rep.3	mean	SD	SEM	rep.1	rep.2	rep.3	mean	SD	SEM
0h	0	0	0	0	0	0	0	0	0	0	0	0	0	0	0	0	0	0
4h	0.207056	-0.48213	-0.372038	-0.215704	0.370236	0.213756	-1.11344	-1.09668	-0.97568	-1.06194	0.0751676	0.043398	0.0139124	-0.526431	-0.766259	-0.426259	0.399616	0.230718
5h	-0.0195944	-0.433565	-0.401425	-0.284861	0.230289	0.132958	-1.26313	-1.16085	-1.24342	-1.22246	0.0542648	0.0313298	-0.0534488	-0.477321	-0.771766	-0.434179	0.361097	0.208479
6h	0.0620941	-0.616857	-0.505185	-0.353316	0.364063	0.210192	-1.23555	-1.09557	-1.15949	-1.16354	0.0700768	0.0404589	-0.228131	-0.440753	-0.916535	-0.528473	0.352485	0.203508
8h	-0.277272	-0.551881	-0.521784	-0.450312	0.150611	0.0869555	-1.07866	-1.06097	-1.32366	-1.15443	0.146826	0.08477	-0.173873	-0.431637	-0.695839	-0.433783	0.26099	0.150683
10h	-0.42111	-0.671577	-0.307126	-0.466604	0.186436	0.107639	-0.981252	-1.1539	-0.809069	-0.981406	0.172413	0.0995429	-0.326805	-0.345894	-0.537382	-0.403361	0.116458	0.067237

## Sheet: Figure 3d
	Log2(relative cpl1 mRNA level)
hours	cpl1WT::yfp						cpl1WT::yfp;rde1(ne219)						cpl1WT::yfp;sel11(nDf59)						cpl1WT::yfp;rde1(ne219);sel11(nDf59)
	rep 1	rep 2	rep 3	mean	SD	SEM	rep 1	rep 2	rep 3	mean	SD	SEM	rep 1	rep 2	rep 3	mean	SD	SEM	rep 1	rep 2	rep 3	mean	SD	SEM
0	0	0	0	0	0	0	0	0	0	0	0	0	0	0	0	0	0	0	0	0	0	0	0	0
6	-0.35402	-0.932	-0.18	-0.488673	0.393668	0.227284	-0.37163	-0.969	-0.432	-0.590877	0.328853	0.189863	-0.37767	-1.205	-0.882	-0.821557	0.416964	0.240734	-0.73027	0.507	-0.294	-0.172423	0.627531	0.362305
12	-0.27343	-0.944	-0.849	-0.68881	0.362852	0.209493	-0.51829	-0.818	-0.303	-0.54643	0.258651	0.149332	-1.29771	-1.657	-1.786	-1.58024	0.253034	0.146089	-0.58838	-0.182	-0.751	-0.507127	0.293073	0.169206
24	-0.65733	-0.857	-1.499	-1.00444	0.43978	0.253907	-0.73332	-0.344	-0.549	-0.542107	0.194752	0.11244	-1.76646	-1.443	-1.774	-1.66115	0.188964	0.109098	-1.08461	-0.649	-0.829	-0.854203	0.218896	0.12638
30	-0.36201	-0.568	-0.666	-0.532003	0.155159	0.0895811	-0.41244	-0.145	-0.264	-0.273813	0.13399	0.077359	-1.6283	-1.086	-1.641	-1.45177	0.316827	0.18292	-1.37501	-0.31	-0.369	-0.68467	0.598579	0.34559

## Sheet: Figure 3e
Log2( hsp4 mRNA level)
cpl1WT::yfp			mean	SD	SEM		cpl1WT::yfp;rde1(ne219)		mean	SD	SEM	cpl1WT::yfp;sel11(nDf59)			mean	SD	SEM	cpl1WT::yfp;rde1(ne219);sel11(nDf59)			mean	SD	SEM
0	0.0663579	-0.199719	-0.0444538	0.133656	0.0771664	-0.146867	-0.0790665	-0.0938175	-0.106584	0.0137704	0.00795037	0.716025	1.01444	0.725296	0.818587	0.147573	0.0852013	0.872585	1.08857	0.794553	0.918569	0.147606	0.0852204
