# Supplementary material for: ER-associated RNA silencing promotes ER quality control
Source: Nat Cell Biol. 2022 Dec 5;24(12):1714–25. doi: 10.1038/s41556-022-01025-4 (PMC9729107; doi:10.1038/s41556-022-01025-4)
Supplement: Source Data Fig. 4 — Statistical source data. [file 41556_2022_1025_MOESM7_ESM.xlsx]

## Sheet: Figure 4b
	Genotype	Triplicate	Mean Log10(GFP fluorescence)	SD	origin_error
	ATM	1	0.845294	0.0426884	0.863683
	ATM	2	0.833271	0.0426884	0.863683
	ATM	3	0.912484	0.0426884	0.863683
	ATM; rde1(ne219)	1	1.77725	0.0396222	1.79985
	ATM; rde1(ne219)	2	1.8456	0.0396222	1.79985
	ATM; rde1(ne219)	3	1.7767	0.0396222	1.79985
	sGFP::ATM
	Filter for D1A worms TOF >1500 & Red >300 & Extinction >800

## Sheet: Figure 4c
	log2( ATM mRNA level)
min	ATM			mean	SD	SEM	ATM; rde-1(ne219)			mean	SD	SEM
0	0	0	0	0	0	0	0	0	0	0	0	0
90	-0.86907	-0.91686	-0.958	-0.914643	0.0445064	0.0256958	0.548328	0.189919	-0.722	0.00541567	0.654954	0.378138
180	-1.93943	-1.72447	-2.326	-1.99663	0.304818	0.175987	-0.90228	-0.12526	-0.478	-0.501847	0.389059	0.224623
300	-2.64332	-2.78697	-2.77	-2.73343	0.0784975	0.0453205	-0.57068	-0.17968	-0.519	-0.42312	0.212403	0.122631

## Sheet: Figure 4d
ensembl_gene_id	gene	locus
WBGene00022033	Y65B4BL.1	I:530968-533084
WBGene00220190	Y65B4BL.1	I:530968-533084
WBGene00002393	lpr-1	I:557374-561671
WBGene00022383	Y95B8A.2	I:938463-941773
WBGene00020991	W03D8.10	I:2786331-2787514
WBGene00000625	col-48	I:3003544-3013448
WBGene00000626	col-49	I:3137184-3138447
WBGene00020039	R12E2.14	I:4149980-4150634
WBGene00000634	col-58	I:6311228-6312413
WBGene00022591	cuti-1	I:6404586-6405705
WBGene00020413	T10E9.3	I:6534071-6541084
WBGene00000636	col-60	I:7105301-7106926
WBGene00008762	ztf-2	I:7291271-7293331
WBGene00003552	nas-36	I:7527223-7531715
WBGene00008383	D1081.5	I:8481151-8482538
WBGene00001483	fog-3	I:10016777-10018114
WBGene00007600	C15C6.1	I:12202231-12203717
WBGene00008132	gale-1	I:12975182-12978749
WBGene00013602	Y87G2A.16	I:13560446-13563465
WBGene00001725	grl-16	I:572176-575120
WBGene00021213	Y18H1A.9	I:745858-757010
WBGene00021690	Y48G8AL.12	I:1211484-1254669
WBGene00021641	Y47G6A.15	I:3462269-3478515
WBGene00020040	R12E2.15	I:4148831-4149429
WBGene00020033	R12E2.7	I:4153956-4154550
WBGene00022834	ZK973.8	I:4364905-4367049
WBGene00016733	phat-2	I:5046393-5048018
WBGene00001067	dpy-5	I:5432157-5433054
WBGene00016422	noah-1	I:5874421-5878954
WBGene00010738	K10D3.4	I:7134737-7139973
WBGene00010566	K04G2.7	I:8047344-8049351
WBGene00000639	col-63	I:8243694-8244963
WBGene00008652	F10D11.6	I:8445350-8451023
WBGene00206464	F59C6.18	I:10516035-10516432
WBGene00044644	B0205.13	I:10727754-10728808
WBGene00000641	col-65	I:11489157-11490630
WBGene00009313	F32B4.2	I:11512839-11513853
WBGene00012961	Y47H10A.5	I:12095776-12097987
WBGene00004509	rrf-2	I:12098670-12106112
WBGene00010822	M01G12.9	I:12109095-12112505
WBGene00011551	T06G6.12	I:12722044-12722883
WBGene00013673	Y105E8A.13	I:14461037-14465145
WBGene00005017	sqt-2	II:23327-24458
WBGene00044641	T01D1.8	II:179260-192078
WBGene00000497	chs-2	II:196984-211941
WBGene00219956	chs-2	II:196984-211941
WBGene00020835	T27A1.3,mlt-10	II:530847-552031
WBGene00015646	T27A1.3,mlt-10	II:530847-552031
WBGene00269346	R07C3.17	II:928735-928969
WBGene00022569	ZC239.6	II:3209477-3211181
WBGene00194713	F19B10.13	II:3662203-3662618
WBGene00018969	F56D3.1	II:4142815-4149678
WBGene00019855	R03H10.2	II:4155772-4167368
WBGene00000928	dao-2	II:4562852-4563546
WBGene00022283	lgc-27	II:4649084-4655934
WBGene00174962	lgc-27	II:4649084-4655934
WBGene00044744	F10G7.12	II:4689776-4690484
WBGene00003437	msp-42	II:4787158-4787520
WBGene00017216	F07F6.2	II:5430391-5431422
WBGene00002088	ins-5	II:5997802-5999019
WBGene00020802	btb-2	II:6401948-6403102
WBGene00020579	T19D12.4	II:6631104-6643117
WBGene00019273	H43E16.1	II:6674267-6679363
WBGene00001064	dpy-2	II:6714291-6715971
WBGene00015795	C15F1.2	II:6979952-6988629
WBGene00023416	spi-1	II:7496246-7499475
WBGene00006947	wrt-1	II:7531144-7533246
WBGene00004398	rol-8	II:7544068-7545335
WBGene00004264	qua-1	II:8198802-8204001
WBGene00009904	F49E12.12	II:8381496-8383905
WBGene00219565	C34C6.3	II:8688170-8694180
WBGene00007916	C34C6.3	II:8688170-8694180
WBGene00004397	rol-6	II:8733049-8734314
WBGene00012032	T26C5.2	II:9233222-9236202
WBGene00003100	mab-3	II:9732136-9738035
WBGene00044035	F27E5.7	II:10122764-10125015
WBGene00206354	F27E5.9	II:10134944-10135829
WBGene00004017	phg-1	II:10137657-10139216
WBGene00014173	ZK970.7	II:10310399-10316219
WBGene00008482	cut-4	II:10436143-10440087
WBGene00010319	F59B10.3	II:10510541-10512991
WBGene00007560	C14A4.9	II:10599336-10600529
WBGene00011524	T06D8.3	II:11222304-11226548
WBGene00004394	rol-1	II:12172570-12176069
WBGene00013263	Y57A10A.23	II:12240387-12242567
WBGene00012921	Y46G5A.36	II:12823648-12824177
WBGene00012917	Y46G5A.29	II:12856199-12865883
WBGene00004232	ptr-18	II:12965545-12978168
WBGene00008448	E01G4.6	II:13482404-13485780
WBGene00008964	mltn-9	II:14616067-14622612
WBGene00007999	tag-297	II:14627629-14630121
WBGene00011042	R05H10.1	II:14852429-14853594
WBGene00013158	Y53F4B.11	II:15010747-15014442
WBGene00016022	C23H3.9	II:71671-79266
WBGene00000034	abu-11	II:192530-194558
WBGene00019285	cbn-1	II:328563-332513
WBGene00004218	ptr-3	II:362494-367555
WBGene00015408	C03H5.6	II:396643-399421
WBGene00021095	mlt-8	II:569235-572110
WBGene00269337	F28A10.12	II:842673-843029
WBGene00018572	lin-42	II:1233235-1252359
WBGene00021791	Y51H7C.13	II:1463267-1466546
WBGene00016339	C33C12.7	II:2174585-2175289
WBGene00018353	fbxa-182	II:2409642-2412741
WBGene00045457	F33H12.7	II:2586077-2586911
WBGene00017711	F22E5.13	II:2647636-2649639
WBGene00022572	ZC239.14	II:3221125-3222010
WBGene00000647	col-71	II:3500076-3502449
WBGene00017841	F26G1.5	II:4770533-4771382
WBGene00017387	mpst-4	II:4862317-4863457
WBGene00000606	col-17	II:4866435-4867576
WBGene00000649	col-73	II:4872097-4873127
WBGene00000252	bli-2	II:5649736-5654422
WBGene00016319	C32D5.12	II:6356415-6359005
WBGene00001072	dpy-10	II:6710155-6712931
WBGene00016625	aff-1	II:6860581-6863752
WBGene00002008	hsp-4	II:7350120-7352636
WBGene00018394	F43E2.6	II:7366590-7369049
WBGene00003526	nas-7	II:7400543-7402724
WBGene00006956	wrt-10	II:7533299-7534563
WBGene00003089	ltd-1	II:8088426-8092754
WBGene00009401	F35C11.2	II:8244184-8246409
WBGene00000653	col-77	II:8358227-8359381
WBGene00009901	F49E12.8	II:8392570-8394202
WBGene00000615	col-38	II:8568034-8569089
WBGene00011927	T22C8.6	II:8625727-8630239
WBGene00009778	F46C5.1	II:8819811-8821248
WBGene00007687	C18E9.7	II:8978474-8982678
WBGene00007688	C18E9.8	II:8985899-8988062
WBGene00004174	abu-14	II:9225185-9227261
WBGene00014245	ZK1307.2	II:9653108-9653952
WBGene00006651	tts-2	II:10201124-10202230
WBGene00004134	myrf-1	II:10496986-10502541
WBGene00010321	F59B10.5	II:10521787-10523191
WBGene00004300	ram-2	II:11015587-11016881
WBGene00005016	sqt-1	II:11336692-11337837
WBGene00013387	Y62F5A.9	II:11535164-11538841
WBGene00016826	C50E10.2	II:12305542-12309714
WBGene00012592	Y38E10A.14	II:12623214-12624506
WBGene00009311	mltn-1	II:13139464-13145310
WBGene00008577	F08G2.5	II:13832869-13833653
WBGene00012731	Y39G8C.2	II:14095446-14097390
WBGene00010723	cpg-7	II:14104772-14109635
WBGene00012979	Y48B6A.5	II:14172832-14175174
WBGene00007250	nspb-8	II:14580253-14581275
WBGene00000663	col-88	III:41060-42021
WBGene00271636	W05G11.8	III:52442-53178
WBGene00013841	fbxa-33	III:1279626-1281725
WBGene00044761	pals-19	III:1401945-1403460
WBGene00021850	Y54F10AM.6	III:2508847-2511802
WBGene00019212	zmp-2	III:2636404-2642848
WBGene00011278	R74.2	III:4188159-4189285
WBGene00000512	ckb-2	III:4367831-4370160
WBGene00000664	col-89	III:4747988-4749164
WBGene00007170	B0393.5	III:4765832-4778065
WBGene00189952	K10D2.8	III:5188725-5190175
WBGene00018965	F56D2.3	III:5584686-5587110
WBGene00020635	T20H4.2	III:7241364-7242950
WBGene00000665	col-90	III:7948837-7951915
WBGene00015752	C14B9.2	III:8133664-8136649
WBGene00010453	fozi-1	III:9281784-9297394
WBGene00008043	C40H1.8	III:9314713-9317365
WBGene00008079	C44B9.2	III:10875458-10878061
WBGene00012942	Y47D3B.6	III:11427134-11442566
WBGene00270321	Y41C4A.32	III:11721705-11723602
WBGene00013559	Y75B8A.28	III:12319107-12323771
WBGene00014178	ZK1010.4	III:12981069-12984423
WBGene00003887	osm-7	III:13576187-13580662
WBGene00004796	sid-2	III:13674916-13686445
WBGene00019184	H10E21.4	III:15719-19675
WBGene00020560	T19C3.2	III:614706-617447
WBGene00020551	T17H7.7	III:755297-758080
WBGene00020455	fbxa-59	III:940878-943469
WBGene00013838	fbxa-31	III:1269557-1271451
WBGene00022180	Y71H2AM.15	III:2747129-2756512
WBGene00022181	pho-9	III:2757086-2760816
WBGene00020599	T20B6.3	III:2899440-2900402
WBGene00012379	Y1A5A.1	III:3985564-3986809
WBGene00017807	F26A1.9	III:4825344-4829509
WBGene00017305	nspb-12	III:5568212-5568779
WBGene00015479	wht-1	III:6080562-6087721
WBGene00016013	C23G10.6	III:6192115-6194580
WBGene00004133	abu-13	III:6941888-6945895
WBGene00022795	ZK686.5	III:7766388-7767515
WBGene00006628	tsp-2	III:8236983-8237881
WBGene00000666	col-91	III:8258344-8265805
WBGene00018418	F44E2.4	III:8832478-8838424
WBGene00010573	K04H4.2	III:9347713-9355480
WBGene00001570	gei-13	III:9631993-9637116
WBGene00001077	dpy-18	III:11372885-11377980
WBGene00001724	grl-15	III:12232631-12235711
WBGene00000672	col-97	III:12991296-12993707
WBGene00000681	col-107	IV:1545295-1567716
WBGene00044618	bus-2	IV:1699898-1702820
WBGene00021582	clec-71	IV:3937463-3939924
WBGene00021583	clec-72	IV:3944815-3947364
WBGene00001074	dpy-13	IV:4235613-4236710
WBGene00018123	F36H12.9	IV:5257019-5258352
WBGene00019154	glf-1	IV:5885834-5889821
WBGene00019152	nspb-6	IV:5895489-5895888
WBGene00000256	bli-6	IV:6377064-6378195
WBGene00015305	C01G5.3	IV:6536178-6537671
WBGene00016596	C42D4.3	IV:7179238-7180484
WBGene00017416	F13B6.1	IV:7456524-7458214
WBGene00017991	clec-180	IV:7568892-7573761
WBGene00000603	col-14	IV:7743905-7757413
WBGene00003879	ora-1	IV:7977835-7979014
WBGene00018358	erp-44.3	IV:8123104-8127214
WBGene00009008	F21D5.3	IV:8730720-8735686
WBGene00000594	col-3	IV:8824782-8826013
WBGene00000266	bre-1	IV:8987129-8990444
WBGene00012437	hum-9	IV:9274415-9283113
WBGene00007506	C10C5.2	IV:9371507-9373636
WBGene00001245	elo-7	IV:9529946-9533171
WBGene00008512	F01G10.10	IV:10246159-10249785
WBGene00011180	R09H10.2	IV:10602943-10606894
WBGene00001730	grl-21	IV:10737473-10738189
WBGene00000699	col-125	IV:11225504-11230307
WBGene00045175	C10C6.9	IV:11468394-11468900
WBGene00004971	spe-17	IV:12013419-12014045
WBGene00045036	K08E4.7	IV:12075743-12076950
WBGene00011949	T23F6.1	IV:12719959-12720997
WBGene00185092	K08D8.7	IV:12896697-12898448
WBGene00003533	nas-14	IV:13170543-13173694
WBGene00009926	noah-2	IV:14091253-14096617
WBGene00171562	noah-2	IV:14091253-14096617
WBGene00013331	Y57G11C.42	IV:14728533-14745676
WBGene00001071	dpy-9	IV:257383-259204
WBGene00045177	T21D12.14	IV:287304-288127
WBGene00044463	W09G12.10	IV:1219332-1221287
WBGene00000678	col-104	IV:1353635-1355305
WBGene00000683	col-109	IV:1817310-1820253
WBGene00022382	Y94H6A.10	IV:2709941-2711374
WBGene00022679	ZK180.5	IV:4515043-4517169
WBGene00022680	ZK180.6	IV:4520180-4525043
WBGene00000685	col-111	IV:4653292-4657783
WBGene00235383	ZK616.65	IV:5408425-5411166
WBGene00016403	grsp-3	IV:7130700-7131928
WBGene00015537	C06E4.8	IV:7284218-7285873
WBGene00017998	F33D4.6	IV:7710974-7718009
WBGene00019021	F57H12.6	IV:7975429-7976406
WBGene00020140	ant-1.4	IV:8459177-8460327
WBGene00012433	Y11D7A.9	IV:9253978-9256117
WBGene00000694	col-120	IV:9260609-9261787
WBGene00010485	ant-1.3	IV:9708169-9709305
WBGene00001158	ech-9	IV:10233320-10235329
WBGene00194658	R09E10.13	IV:10294810-10295267
WBGene00007264	C02F4.4	IV:10513886-10515228
WBGene00014008	ZK596.3	IV:10901912-10904382
WBGene00009218	acs-20	IV:12392120-12398706
WBGene00000704	col-130	IV:12425216-12432533
WBGene00009957	F53B2.8	IV:12526259-12527339
WBGene00003995	pgp-1	IV:12591696-12599169
WBGene00014132	ZK896.1	IV:12872828-12875360
WBGene00168245	ZK896.1	IV:12872828-12875360
WBGene00009889	F49E11.2	IV:13035955-13039021
WBGene00194643	C48D1.9	IV:13207467-13209666
WBGene00004156	pqn-74	IV:13329507-13331406
WBGene00012540	Y37A1B.7	IV:14042594-14043780
WBGene00001066	dpy-4	IV:14981608-14996306
WBGene00000711	col-138	IV:17176476-17189805
WBGene00006487	zipt-22	IV:17364790-17366491
WBGene00004230	ptr-16	V:1165672-1174969
WBGene00000558	cnc-4	V:1447194-1447707
WBGene00004139	pqn-54	V:1464989-1466360
WBGene00019096	cysl-4	V:2005056-2006804
WBGene00018098	F36F12.7	V:2099348-2100051
WBGene00016281	pals-32	V:2896636-2898434
WBGene00020613	T20D4.7	V:3408911-3409519
WBGene00015574	irg-1	V:3523586-3524575
WBGene00003768	nlp-30	V:3981979-3982741
WBGene00019564	K09D9.1	V:4025090-4026212
WBGene00019839	R02F11.1	V:4801093-4802626
WBGene00015339	C02E7.6	V:4919206-4919586
WBGene00019761	M03F8.1	V:5951432-5954840
WBGene00017535	atf-8	V:6105347-6107530
WBGene00017315	ugt-36	V:7167008-7169281
WBGene00016146	C26F1.1	V:7785416-7787712
WBGene00022397	Y97E10AR.2	V:7996177-8000233
WBGene00005648	srp-7	V:8179130-8183442
WBGene00015857	C16D9.1	V:8259315-8261315
WBGene00017678	asp-12	V:8269253-8272058
WBGene00196063	asns-1	V:8545970-8548880
WBGene00003816	asns-1	V:8545970-8548880
WBGene00022538	ZC190.4	V:8666064-8673545
WBGene00001695	grd-6	V:9221865-9224354
WBGene00077691	T06E4.14	V:9625421-9626269
WBGene00000719	col-146	V:9629942-9631012
WBGene00077697	F58E6.13	V:9745239-9749228
WBGene00007543	fipr-7	V:10229806-10230163
WBGene00007948	C35A5.4	V:10497058-10499324
WBGene00009331	F32D8.7	V:10898434-10901303
WBGene00011838	T19C4.1	V:11149704-11151309
WBGene00011831	T19B10.2	V:11221301-11226018
WBGene00000727	col-154	V:11385359-11386529
WBGene00000730	col-157	V:11484031-11484998
WBGene00006539	tbb-6	V:12261803-12263368
WBGene00010092	F55C5.2	V:12264001-12265492
WBGene00005018	sqt-3	V:12352993-12354314
WBGene00009094	F23H12.5	V:12358646-12363691
WBGene00009722	F45D3.2	V:12541039-12542973
WBGene00013901	ugt-16	V:12825023-12827432
WBGene00008099	C44H9.4	V:12835707-12839783
WBGene00011590	bus-19	V:12872052-12885960
WBGene00172388	bus-19	V:12872052-12885960
WBGene00008851	F15B9.8	V:12988542-12992185
WBGene00009983	cut-2	V:13414901-13417604
WBGene00000735	col-162	V:13441966-13443402
WBGene00086568	Y2H9A.6	V:13443834-13445055
WBGene00010977	R02D5.3	V:14483159-14484682
WBGene00001054	dpf-1	V:15471334-15478566
WBGene00009221	acs-2	V:15567393-15569889
WBGene00006686	twk-34	V:15704959-15709528
WBGene00010019	F54B8.4	V:15816463-15817143
WBGene00004809	skr-3	V:16121823-16122648
WBGene00045416	Y37H2A.14	V:18143715-18144720
WBGene00007440	C08E8.4	V:18371845-18373528
WBGene00206418	M04C3.5	V:19449737-19450914
WBGene00012822	Y43F8B.12	V:19468382-19469554
WBGene00003763	nlp-25	V:19607510-19608346
WBGene00012249	W04E12.4	V:19743633-19745753
WBGene00013763	Y113G7B.14	V:20226834-20228829
WBGene00012186	mlt-11	V:20667208-20678513
WBGene00220109	mlt-11	V:20667208-20678513
WBGene00220110	mlt-11	V:20667208-20678513
WBGene00020156	T02B11.4	V:869480-871129
WBGene00022287	Y75B7AR.1	V:1391162-1392103
WBGene00020396	T10B5.10	V:1852448-1856276
WBGene00019090	F59A7.2	V:2015835-2016541
WBGene00018056	F35F10.6	V:3287994-3289385
WBGene00018060	arrd-18	V:3310122-3312117
WBGene00020700	T22F3.11	V:3612172-3614551
WBGene00020855	hpo-36	V:3727481-3739398
WBGene00016788	C49G7.10	V:4040408-4042004
WBGene00044530	F32D1.11	V:4365446-4366483
WBGene00001714	grl-5	V:4412747-4414663
WBGene00021627	Y47D7A.15	V:4431790-4433185
WBGene00021625	Y47D7A.13	V:4434882-4435928
WBGene00018297	F41F3.3	V:4647664-4648241
WBGene00019236	H23N18.5	V:4911711-4912381
WBGene00015340	C02E7.7	V:4918153-4918585
WBGene00021979	Y58A7A.5	V:5085885-5087121
WBGene00017835	F26F12.4	V:5866133-5867952
WBGene00020893	T28C12.6	V:6334013-6336119
WBGene00022848	ZK1055.7	V:6602727-6605375
WBGene00175027	W02F12.8	V:6692246-6694768
WBGene00015362	fbxa-105	V:7390528-7392111
WBGene00015859	C16D9.4	V:8240927-8242898
WBGene00017798	slc-17.8	V:8539727-8545574
WBGene00015227	B0507.10	V:8758819-8760516
WBGene00172570	B0507.10	V:8758819-8760516
WBGene00015225	B0507.8	V:8760686-8763194
WBGene00020554	T19A5.3	V:8936358-8944063
WBGene00000717	col-144	V:9159641-9160642
WBGene00000718	col-145	V:9162050-9163005
WBGene00000599	col-10	V:9164296-9165307
WBGene00017197	F07C3.9	V:9250274-9254632
WBGene00017092	E02C12.6	V:9369548-9371086
WBGene00000720	col-147	V:9631243-9633338
WBGene00007541	fipr-4	V:10228042-10228460
WBGene00007537	fipr-8	V:10239589-10240185
WBGene00000602	col-13	V:10420889-10421892
WBGene00000601	col-12	V:10423906-10425092
WBGene00044024	C35A5.11	V:10502115-10503111
WBGene00009239	irld-6	V:10754468-10756664
WBGene00001716	grl-7	V:11344830-11347012
WBGene00000729	col-156	V:11446632-11450357
WBGene00010468	K01D12.9	V:12403941-12404651
WBGene00010470	cdr-4	V:12407427-12408592
WBGene00010473	hrg-2	V:12409368-12410513
WBGene00001429	fkb-4	V:12785153-12787126
WBGene00219208	B0365.9	V:13131872-13133565
WBGene00000734	col-161	V:13317027-13318011
WBGene00009428	F35E12.4	V:13731505-13733387
WBGene00011624	T08G5.3	V:14026335-14027484
WBGene00013055	Y50E8A.12	V:14782657-14784065
WBGene00007716	fbxa-82	V:15051010-15052530
WBGene00000783	cpr-3	V:15296852-15298700
WBGene00012533	fbxa-209	V:15423745-15425498
WBGene00007368	C06B8.2	V:15471334-15478566
WBGene00077594	nhr-151	V:15482148-15483665
WBGene00011517	cgt-1	V:15886718-15888851
WBGene00003702	nhr-112	V:16722060-16723844
WBGene00010752	K10G4.3	V:17264065-17264955
WBGene00013352	lon-8	V:17995346-18001368
WBGene00194695	B0462.5	V:18322335-18323327
WBGene00014562	Y17D7B.7	V:18780489-18782605
WBGene00007726	C25F9.6	V:19403529-19405326
WBGene00045411	C25F9.11	V:19432440-19433072
WBGene00010851	M04C3.2	V:19445872-19448901
WBGene00008944	F19B2.5	V:20162648-20164561
WBGene00013755	fbxa-115	V:20190534-20192152
WBGene00011393	T03D8.6	V:20816575-20820330
WBGene00020083	R57.2	X:297233-299287
WBGene00019272	H42K12.3	X:1311604-1316634
WBGene00022419	Y102A11A.9	X:2013150-2018062
WBGene00003968	peb-1	X:2215629-2218980
WBGene00019318	K02E10.4	X:2483262-2488296
WBGene00020194	T03G6.1	X:2608227-2609989
WBGene00021529	Y41G9A.5	X:2946666-2949025
WBGene00021326	Y34B4A.10	X:5249850-5252787
WBGene00016133	C26B9.3	X:5338272-5340182
WBGene00016106	C25F6.7	X:5445162-5448085
WBGene00044623	bus-8	X:5492807-5496000
WBGene00020672	T22B7.3	X:5647377-5650213
WBGene00018515	F46G11.2	X:5788095-5790345
WBGene00018641	F49E10.4	X:5875897-5881716
WBGene00017716	F22F4.1	X:6004481-6011310
WBGene00000905	daf-9	X:6196926-6200818
WBGene00000739	col-166	X:6279800-6281015
WBGene00000740	col-167	X:6323296-6324539
WBGene00000741	col-168	X:6326190-6327375
WBGene00000742	col-169	X:6329159-6330127
WBGene00019226	H22K11.3	X:6783156-6784197
WBGene00017154	ugt-57	X:6991658-6994162
WBGene00015169	B0403.5	X:7057730-7061190
WBGene00045456	C10A4.9	X:7420870-7422628
WBGene00022665	ZK154.1	X:7777030-7782537
WBGene00194670	K07E3.9	X:8108093-8109210
WBGene00019148	H03E18.1	X:8507875-8517830
WBGene00003981	pes-8	X:9251817-9255717
WBGene00000749	col-176	X:10077596-10078602
WBGene00007398	C07A4.3	X:10174984-10175896
WBGene00011107	R07E3.6	X:10317721-10321857
WBGene00011103	R07E3.2	X:10333860-10338200
WBGene00007894	C33D3.3	X:10485349-10486757
WBGene00012261	lpr-3	X:11057371-11059794
WBGene00012255	lpr-6	X:11059993-11061868
WBGene00012256	lpr-5	X:11062131-11064539
WBGene00012257	lpr-4	X:11065132-11066811
WBGene00001690	grd-1	X:11109439-11115887
WBGene00006965	xtr-1	X:11852793-11853729
WBGene00011771	T14G8.3	X:12861236-12870025
WBGene00010998	R03G8.3	X:13091130-13094424
WBGene00006372	syx-2	X:13960063-13962830
WBGene00006366	sym-1	X:14568853-14589101
WBGene00014039	ZK662.2	X:15696699-15698062
WBGene00007174	mboa-1	X:16030805-16034816
WBGene00011227	R11.2	X:16184369-16185419
WBGene00015545	C06G1.1	X:16633362-16637633
WBGene00044683	C36E6.8	X:17438618-17439751
WBGene00018215	igcm-1	X:845730-851516
WBGene00003104	mab-7	X:892227-898117
WBGene00018946	F56C3.9	X:1391799-1393991
WBGene00022415	Y102A11A.5	X:2026641-2031588
WBGene00022417	Y102A11A.7	X:2035942-2038220
WBGene00018737	F53B1.4	X:2108981-2113103
WBGene00018738	swip-10	X:2114628-2118257
WBGene00001065	dpy-3	X:2144604-2145647
WBGene00018937	F56B6.6	X:3531840-3532811
WBGene00020846	T27A10.6	X:3588857-3596497
WBGene00044724	R02E4.3	X:4101686-4102125
WBGene00017307	F09F9.2	X:4107475-4111595
WBGene00000039	acn-1	X:5087839-5097067
WBGene00001070	dpy-8	X:5148174-5150476
WBGene00020735	T23F2.2	X:5496121-5505248
WBGene00017429	F13D11.4	X:5829375-5834858
WBGene00001984	hog-1	X:5849103-5854400
WBGene00004219	ptr-4	X:6060753-6065986
WBGene00015781	C14F11.6	X:6238020-6239115
WBGene00018259	F41B4.3	X:6835486-6836115
WBGene00019352	K03A1.4	X:7296097-7298751
WBGene00001069	dpy-7	X:7536416-7537792
WBGene00018487	F46C8.8	X:7548457-7554426
WBGene00017814	F26A10.2	X:7630904-7637172
WBGene00001068	dpy-6	X:8440191-8455640
WBGene00000748	col-175	X:9233637-9234618
WBGene00009801	ipla-2	X:9833351-9838039
WBGene00008602	oac-14	X:10139373-10142013
WBGene00009677	F44A6.5	X:10217309-10218760
WBGene00000753	col-180	X:11711306-11712280
WBGene00007935	C34E11.2	X:11805377-11814653
WBGene00007344	C05E7.2	X:12938694-12940792
WBGene00007343	C05E7.1	X:12941440-12943547
WBGene00008215	C49F8.3	X:13386056-13387547
WBGene00007903	lgc-21	X:14064312-14067984
WBGene00008355	fbxa-141	X:14511247-14512912
WBGene00008605	mlt-9	X:15101786-15107967
WBGene00010330	F59D12.2	X:15672742-15675722
WBGene00006950	wrt-4	X:15752257-15757269
WBGene00044630	bus-17	X:15757867-15766354
WBGene00010008	F53H4.3	X:15879095-15887593
WBGene00018374	tag-343	X:16665115-16674732
WBGene00018031	F35B3.4	X:17019615-17020958
WBGene00020365	T08G2.2	X:17205242-17209365

## Sheet: Figure 4e
Accession	GOids	GOterms	Score
UniRef90_A0A061ADX1	GO:0005615	C:extracellular space	0.97		Endomembrane	349
UniRef90_A0A0K3ASC2	GO:0012505	C:endomembrane system	0.89		Mitochondrion	9
UniRef90_A0A0K3AUQ6	GO:0005615	C:extracellular space	1.0		Nucleus	52
UniRef90_A0A0K3AWH0	GO:0005634	C:nucleus	1.0		Cytosolic	66
UniRef90_A0A0M7RF51	GO:0012505	C:endomembrane system	0.98
UniRef90_A0A131MBE1	GO:0005634	C:nucleus	1.0
UniRef90_A0A131MCT7	GO:0005886	C:plasma membrane	0.98
UniRef90_A0A1D3PDA8	GO:0005634	C:nucleus	1.0
UniRef90_A0A1I7TA44	GO:0005737	C:cytoplasm	0.7
UniRef90_A0A1I7TC66	GO:0005615	C:extracellular space	0.93
UniRef90_A0A261CQ63	GO:0005739	C:mitochondrion	1.0
UniRef90_A0A2C9C2U4	GO:0005615	C:extracellular space	0.97
UniRef90_A0A2C9C306	GO:0005737	C:cytoplasm	1.0
UniRef90_A0A2C9C343	GO:0005886	C:plasma membrane	0.98
UniRef90_A0A2G5SB21	GO:0012505	C:endomembrane system	0.77
UniRef90_A0A2G5SK85	GO:0012505	C:endomembrane system	0.86
UniRef90_A0A2G5SQG8	GO:0005615	C:extracellular space	1.0
UniRef90_A0A2G5SRF3	GO:0005737	C:cytoplasm	1.0
UniRef90_A0A2G5SU14	GO:0005739	C:mitochondrion	1.0
UniRef90_A0A2G5SU43	GO:0005615	C:extracellular space	1.0
UniRef90_A0A2G5SUQ5	GO:0031090	C:organelle membrane	0.78
UniRef90_A0A2G5SVE7	GO:0031090	C:organelle membrane	0.95
UniRef90_A0A2G5SVI7	GO:0005737	C:cytoplasm	0.7
UniRef90_A0A2G5SWK2	GO:0005615	C:extracellular space	1.0
UniRef90_A0A2G5SX64	GO:0005615	C:extracellular space	0.97
UniRef90_A0A2G5SZT7	GO:0005615	C:extracellular space	1.0
UniRef90_A0A2G5T001	GO:0005615	C:extracellular space	1.0
UniRef90_A0A2G5T5Y9	GO:0005886	C:plasma membrane	0.91
UniRef90_A0A2G5T7D9	GO:0005615	C:extracellular space	1.0
UniRef90_A0A2G5TEM8	GO:0005886	C:plasma membrane	0.93
UniRef90_A0A2G5THM3	GO:0005615	C:extracellular space	1.0
UniRef90_A0A2G5TIK7	GO:0005615	C:extracellular space	1.0
UniRef90_A0A2G5TJU9	GO:0005615	C:extracellular space	1.0
UniRef90_A0A2G5TVP6	GO:0005886	C:plasma membrane	0.69
UniRef90_A0A2G5U3S3	GO:0005615	C:extracellular space	0.99
UniRef90_A0A2G5U3Y1	GO:0005615	C:extracellular space	0.74
UniRef90_A0A2G5U5Z6	GO:0005886	C:plasma membrane	0.78
UniRef90_A0A2G5UDE5	GO:0031090	C:organelle membrane	0.79
UniRef90_A0A2G5UDR1	GO:0005615	C:extracellular space	1.0
UniRef90_A0A2G5UTT8	GO:0005615	C:extracellular space	1.0
UniRef90_A0A2G5UXN4	GO:0031090	C:organelle membrane	0.8
UniRef90_A0A2G5UY84	GO:0005886	C:plasma membrane	0.86
UniRef90_A0A2G5UZ34	GO:0005615	C:extracellular space	0.99
UniRef90_A0A2G5V4K4	GO:0005886	C:plasma membrane	0.73
UniRef90_A0A2G5V5M3	GO:0031090	C:organelle membrane	0.76
UniRef90_A0A2G5V7Q5	GO:0005615	C:extracellular space	0.89
UniRef90_A0A2G5VDX7	GO:0005886	C:plasma membrane	0.78
UniRef90_A0A2G5VE17	GO:0005615	C:extracellular space	0.99
UniRef90_A0A2G5VF01	GO:0005886	C:plasma membrane	0.86
UniRef90_A0A3P6N661	GO:0005615	C:extracellular space	0.85
UniRef90_A0A4V0IIZ5	GO:0005634	C:nucleus	1.0
UniRef90_A0A4V0INE6	GO:0005886	C:plasma membrane	0.86
UniRef90_A0A4V6M3C5	GO:0005634	C:nucleus	1.0
UniRef90_A0A5S9MMK5	GO:0005634	C:nucleus	1.0
UniRef90_A0A6A5G8P9	GO:0005615	C:extracellular space	1.0
UniRef90_A0A7R9SVJ0	GO:0046658	C:anchored component of plasma membrane	0.99
UniRef90_A0A8D9MHF0	GO:0005615	C:extracellular space	0.98
UniRef90_A0A8D9MTS1	GO:0012505	C:endomembrane system	0.68
UniRef90_A0PCJ1	GO:0005615	C:extracellular space	0.99
UniRef90_A4F330	GO:0005737	C:cytoplasm	0.7
UniRef90_A5JYT7	GO:0012505	C:endomembrane system	0.77
UniRef90_A5JYW3	GO:0005737	C:cytoplasm	0.7
UniRef90_A5PEY0	GO:0005886	C:plasma membrane	0.7
UniRef90_A5Z2S2	GO:0005615	C:extracellular space	0.95
UniRef90_A7DT42	GO:0005634	C:nucleus	1.0
UniRef90_A7LPC6	GO:0012505	C:endomembrane system	0.91
UniRef90_A8WQK1	GO:0005737	C:cytoplasm	1.0
UniRef90_A8WT53	GO:0012505	C:endomembrane system	0.93
UniRef90_A8X4E8	GO:0005615	C:extracellular space	1.0
UniRef90_A8X513	GO:0046658	C:anchored component of plasma membrane	0.78
UniRef90_A8X8X9	GO:0012505	C:endomembrane system	0.94
UniRef90_A8X9E9	GO:0005886	C:plasma membrane	0.65
UniRef90_A8XHS3	GO:0012505	C:endomembrane system	0.95
UniRef90_A8XPT5	GO:0005615	C:extracellular space	0.74
UniRef90_A8XSS2	GO:0005886	C:plasma membrane	0.87
UniRef90_A9Z1L1	GO:0005737	C:cytoplasm	0.7
UniRef90_B2D6L7	GO:0046658	C:anchored component of plasma membrane	0.84
UniRef90_B2D6L8	GO:0005615	C:extracellular space	0.78
UniRef90_B5BM47	GO:0005737	C:cytoplasm	0.92
UniRef90_B5U8N4	GO:0005737	C:cytoplasm	0.7
UniRef90_B7CED6	GO:0005615	C:extracellular space	0.85
UniRef90_B9WRT9	GO:0005615	C:extracellular space	1.0
UniRef90_C4ALD3	GO:0005737	C:cytoplasm	0.7
UniRef90_C6KRK7	GO:0005615	C:extracellular space	0.75
UniRef90_C6KRM8	GO:0005615	C:extracellular space	0.85
UniRef90_C7FZU7	GO:0005634	C:nucleus	1.0
UniRef90_C7IVQ9	GO:0005737	C:cytoplasm	0.7
UniRef90_C8JQS1	GO:0005615	C:extracellular space	1.0
UniRef90_D3KFV1	GO:0012505	C:endomembrane system	0.81
UniRef90_D5MCR8	GO:0005615	C:extracellular space	1.0
UniRef90_D5MCW7	GO:0005615	C:extracellular space	1.0
UniRef90_E0AHB1	GO:0005634	C:nucleus	1.0
UniRef90_E3LDT8	GO:0005737	C:cytoplasm	0.7
UniRef90_E3LDZ5	GO:0005737	C:cytoplasm	0.7
UniRef90_E3MB48	GO:0005615	C:extracellular space	1.0
UniRef90_E3MFL0	GO:0005615	C:extracellular space	0.99
UniRef90_E3MS83	GO:0005886	C:plasma membrane	0.8
UniRef90_E3NUB5	GO:0005886	C:plasma membrane	0.9
UniRef90_E5QCG2	GO:0005886	C:plasma membrane	0.93
UniRef90_E8MDW1	GO:0005737	C:cytoplasm	0.7
UniRef90_F5GUD9	GO:0005615	C:extracellular space	0.99
UniRef90_G0MGT2	GO:0005886	C:plasma membrane	0.83
UniRef90_G0MHW0	GO:0005886	C:plasma membrane	0.91
UniRef90_G0N4U4	GO:0005737	C:cytoplasm	0.7
UniRef90_G0N695	GO:0031090	C:organelle membrane	0.78
UniRef90_G0NAC7	GO:0005886	C:plasma membrane	0.87
UniRef90_G0NPQ3	GO:0005886	C:plasma membrane	0.88
UniRef90_G0NUA0	GO:0005615	C:extracellular space	1.0
UniRef90_G0P6P9	GO:0005886	C:plasma membrane	0.87
UniRef90_G0P6Z5	GO:0005886	C:plasma membrane	0.92
UniRef90_G1K100	GO:0005615	C:extracellular space	1.0
UniRef90_G1K102	GO:0005615	C:extracellular space	1.0
UniRef90_G1K103	GO:0005615	C:extracellular space	1.0
UniRef90_G1K104	GO:0005634	C:nucleus	1.0
UniRef90_G2TRV3	GO:0005615	C:extracellular space	1.0
UniRef90_G4SNI5	GO:0005615	C:extracellular space	1.0
UniRef90_G5EBQ8	GO:0005886	C:plasma membrane	0.93
UniRef90_G5EC21	GO:0005615	C:extracellular space	0.99
UniRef90_G5ECB6	GO:0005739	C:mitochondrion	1.0
UniRef90_G5ECJ3	GO:0005615	C:extracellular space	0.93
UniRef90_G5ECS4	GO:0005737	C:cytoplasm	1.0
UniRef90_G5EDB3	GO:0012505	C:endomembrane system	0.98
UniRef90_G5EDG6	GO:0005737	C:cytoplasm	0.7
UniRef90_G5EDV0	GO:0005615	C:extracellular space	0.99
UniRef90_G5EDX7	GO:0005634	C:nucleus	1.0
UniRef90_G5EDZ7	GO:0005615	C:extracellular space	0.8
UniRef90_G5EE67	GO:0005634	C:nucleus	1.0
UniRef90_G5EEA2	GO:0005615	C:extracellular space	1.0
UniRef90_G5EEP5	GO:0012505	C:endomembrane system	0.61
UniRef90_G5EEV9	GO:0005615	C:extracellular space	0.99
UniRef90_G5EF01	GO:0005737	C:cytoplasm	1.0
UniRef90_G5EF51	GO:0005737	C:cytoplasm	0.7
UniRef90_G5EFA8	GO:0005737	C:cytoplasm	0.7
UniRef90_G5EFI7	GO:0005634	C:nucleus	1.0
UniRef90_G5EFJ3	GO:0005737	C:cytoplasm	0.54
UniRef90_G5EFP4	GO:0005615	C:extracellular space	1.0
UniRef90_G5EFU2	GO:0005737	C:cytoplasm	0.7
UniRef90_G5EG20	GO:0005615	C:extracellular space	1.0
UniRef90_G5EGC7	GO:0012505	C:endomembrane system	0.93
UniRef90_G5EGD4	GO:0012505	C:endomembrane system	0.88
UniRef90_G5EGH7	GO:0005615	C:extracellular space	0.94
UniRef90_G5EGK7	GO:0012505	C:endomembrane system	0.96
UniRef90_G5EGL9	GO:0005886	C:plasma membrane	0.74
UniRef90_H1UBJ4	GO:0005615	C:extracellular space	1.0
UniRef90_H2FLH1	GO:0005615	C:extracellular space	0.99
UniRef90_H2KY97	GO:0005615	C:extracellular space	1.0
UniRef90_H2KYK9	GO:0046658	C:anchored component of plasma membrane	0.84
UniRef90_H2KYS3	GO:0012505	C:endomembrane system	0.87
UniRef90_H2KYX5	GO:0005615	C:extracellular space	0.98
UniRef90_H2KZ11	GO:0005737	C:cytoplasm	1.0
UniRef90_H2KZ14	GO:0005737	C:cytoplasm	0.7
UniRef90_H2KZR5	GO:0005615	C:extracellular space	0.95
UniRef90_H2L030	GO:0005737	C:cytoplasm	0.7
UniRef90_H2L083	GO:0005615	C:extracellular space	1.0
UniRef90_H2L0A2	GO:0005739	C:mitochondrion	1.0
UniRef90_H2L0F4	GO:0012505	C:endomembrane system	0.98
UniRef90_H2L0H1	GO:0005615	C:extracellular space	1.0
UniRef90_H2L0H2	GO:0005615	C:extracellular space	1.0
UniRef90_H2L0S5	GO:0005634	C:nucleus	1.0
UniRef90_H8W3X0	GO:0012505	C:endomembrane system	0.91
UniRef90_H9G2Z8	GO:0012505	C:endomembrane system	0.73
UniRef90_H9G335	GO:0005615	C:extracellular space	1.0
UniRef90_H9G342	GO:0005737	C:cytoplasm	0.7
UniRef90_H9G363	GO:0005615	C:extracellular space	0.97
UniRef90_I7KSD3	GO:0005634	C:nucleus	1.0
UniRef90_L8EC29	GO:0012505	C:endomembrane system	0.93
UniRef90_O01531	GO:0005615	C:extracellular space	0.91
UniRef90_O01603	GO:0005615	C:extracellular space	1.0
UniRef90_O02049	GO:0005615	C:extracellular space	0.99
UniRef90_O02051	GO:0012505	C:endomembrane system	0.8
UniRef90_O02106	GO:0005615	C:extracellular space	1.0
UniRef90_O02341	GO:0046658	C:anchored component of plasma membrane	0.77
UniRef90_O16213	GO:0005634	C:nucleus	1.0
UniRef90_O16222	GO:0005634	C:nucleus	1.0
UniRef90_O16281	GO:0005615	C:extracellular space	0.99
UniRef90_O16284	GO:0005737	C:cytoplasm	0.94
UniRef90_O16327	GO:0005634	C:nucleus	1.0
UniRef90_O16378	GO:0012505	C:endomembrane system	0.94
UniRef90_O16427	GO:0005615	C:extracellular space	1.0
UniRef90_O16428	GO:0005615	C:extracellular space	1.0
UniRef90_O16530	GO:0012505	C:endomembrane system	0.87
UniRef90_O16579	GO:0005737	C:cytoplasm	0.7
UniRef90_O16699	GO:0005615	C:extracellular space	1.0
UniRef90_O16710	GO:0005737	C:cytoplasm	0.7
UniRef90_O16787	GO:0005886	C:plasma membrane	0.92
UniRef90_O16898	GO:0005634	C:nucleus	1.0
UniRef90_O16973	GO:0005615	C:extracellular space	0.99
UniRef90_O17054	GO:0005634	C:nucleus	1.0
UniRef90_O17209	GO:0005886	C:plasma membrane	0.84
UniRef90_O17347	GO:0005615	C:extracellular space	1.0
UniRef90_O17401	GO:0012505	C:endomembrane system	0.93
UniRef90_O17762	GO:0005737	C:cytoplasm	1.0
UniRef90_O17768	GO:0005615	C:extracellular space	0.98
UniRef90_O18015	GO:0005615	C:extracellular space	1.0
UniRef90_O18037	GO:0012505	C:endomembrane system	0.69
UniRef90_O18214	GO:0005634	C:nucleus	1.0
UniRef90_O18283	GO:0005615	C:extracellular space	1.0
UniRef90_O18693	GO:0005739	C:mitochondrion	0.71
UniRef90_O44180	GO:0005634	C:nucleus	1.0
UniRef90_O44189	GO:0005615	C:extracellular space	0.98
UniRef90_O44481	GO:0046658	C:anchored component of plasma membrane	1.0
UniRef90_O44508	GO:0012505	C:endomembrane system	0.92
UniRef90_O44606	GO:0005615	C:extracellular space	1.0
UniRef90_O44613	GO:0005615	C:extracellular space	0.97
UniRef90_O44662	GO:0005615	C:extracellular space	0.99
UniRef90_O44836	GO:0005615	C:extracellular space	0.86
UniRef90_O44904	GO:0005886	C:plasma membrane	0.92
UniRef90_O44989	GO:0005886	C:plasma membrane	0.82
UniRef90_O45097	GO:0005615	C:extracellular space	1.0
UniRef90_O45098	GO:0005615	C:extracellular space	1.0
UniRef90_O45237	GO:0005615	C:extracellular space	0.99
UniRef90_O45381	GO:0046658	C:anchored component of plasma membrane	0.84
UniRef90_O45672	GO:0005739	C:mitochondrion	1.0
UniRef90_O45750	GO:0005615	C:extracellular space	1.0
UniRef90_O45881	GO:0005615	C:extracellular space	1.0
UniRef90_O61761	GO:0005737	C:cytoplasm	0.7
UniRef90_O61782	GO:0005615	C:extracellular space	1.0
UniRef90_O61784	GO:0005615	C:extracellular space	1.0
UniRef90_O62075	GO:0005615	C:extracellular space	1.0
UniRef90_O62123	GO:0005737	C:cytoplasm	0.7
UniRef90_O62204	GO:0031090	C:organelle membrane	0.83
UniRef90_O62281	GO:0005886	C:plasma membrane	0.66
UniRef90_O62317	GO:0005634	C:nucleus	1.0
UniRef90_O62324	GO:0005737	C:cytoplasm	0.7
UniRef90_O62346	GO:0005615	C:extracellular space	0.98
UniRef90_O62432	GO:0005886	C:plasma membrane	0.77
UniRef90_O62496	GO:0005737	C:cytoplasm	0.7
UniRef90_O76402	GO:0005615	C:extracellular space	0.94
UniRef90_O76449	GO:0005737	C:cytoplasm	0.7
UniRef90_O76555	GO:0046658	C:anchored component of plasma membrane	0.99
UniRef90_O76631	GO:0005615	C:extracellular space	1.0
UniRef90_O76670	GO:0005615	C:extracellular space	0.99
UniRef90_O76699	GO:0005634	C:nucleus	1.0
UniRef90_O76711	GO:0005634	C:nucleus	1.0
UniRef90_O76836	GO:0005886	C:plasma membrane	0.62
UniRef90_P08124	GO:0005886	C:plasma membrane	0.84
UniRef90_P12114	GO:0005886	C:plasma membrane	0.87
UniRef90_P17657	GO:0005886	C:plasma membrane	0.84
UniRef90_P18831	GO:0031090	C:organelle membrane	0.74
UniRef90_P18834	GO:0005886	C:plasma membrane	0.7
UniRef90_P20163	GO:0005615	C:extracellular space	1.0
UniRef90_P20630	GO:0031090	C:organelle membrane	0.82
UniRef90_P20784	GO:0005886	C:plasma membrane	0.91
UniRef90_P34329	GO:0005615	C:extracellular space	1.0
UniRef90_P34340	GO:0005615	C:extracellular space	0.82
UniRef90_P34391	GO:0005886	C:plasma membrane	0.83
UniRef90_P34434	GO:0005615	C:extracellular space	1.0
UniRef90_P34478	GO:0005634	C:nucleus	1.0
UniRef90_P34489	GO:0031966	C:mitochondrial membrane	0.7
UniRef90_P34504	GO:0005615	C:extracellular space	0.97
UniRef90_P34537	GO:0005737	C:cytoplasm	0.7
UniRef90_P34682	GO:0005615	C:extracellular space	0.99
UniRef90_P34688	GO:0005886	C:plasma membrane	0.91
UniRef90_P34712	GO:0005886	C:plasma membrane	0.84
UniRef90_P34890	GO:0005737	C:cytoplasm	0.7
UniRef90_P35799	GO:0005886	C:plasma membrane	0.92
UniRef90_P35800	GO:0031090	C:organelle membrane	0.82
UniRef90_P43507	GO:0046658	C:anchored component of plasma membrane	1.0
UniRef90_P46559	GO:0012505	C:endomembrane system	0.9
UniRef90_P52880	GO:0031090	C:organelle membrane	0.84
UniRef90_P55113	GO:0005615	C:extracellular space	0.94
UniRef90_P56173	GO:0005615	C:extracellular space	0.99
UniRef90_P91247	GO:0012505	C:endomembrane system	0.88
UniRef90_P91248	GO:0005634	C:nucleus	1.0
UniRef90_P91274	GO:0005886	C:plasma membrane	0.86
UniRef90_P91285	GO:0005886	C:plasma membrane	0.86
UniRef90_P91405	GO:0005615	C:extracellular space	1.0
UniRef90_P91419	GO:0005615	C:extracellular space	1.0
UniRef90_P91468	GO:0005737	C:cytoplasm	1.0
UniRef90_P91556	GO:0005634	C:nucleus	1.0
UniRef90_P91561	GO:0005737	C:cytoplasm	1.0
UniRef90_Q067Y2	GO:0005737	C:cytoplasm	0.7
UniRef90_Q09303	GO:0012505	C:endomembrane system	0.91
UniRef90_Q09360	GO:0005615	C:extracellular space	1.0
UniRef90_Q09491	GO:0005739	C:mitochondrion	1.0
UniRef90_Q09553	GO:0046658	C:anchored component of plasma membrane	1.0
UniRef90_Q09635	GO:0005615	C:extracellular space	1.0
UniRef90_Q09951	GO:0012505	C:endomembrane system	0.77
UniRef90_Q09953	GO:0005615	C:extracellular space	0.92
UniRef90_Q10008	GO:0005615	C:extracellular space	0.98
UniRef90_Q10576	GO:0005615	C:extracellular space	0.99
UniRef90_Q11180	GO:0005886	C:plasma membrane	0.5
UniRef90_Q17460	GO:0005615	C:extracellular space	0.78
UniRef90_Q17494	GO:0005886	C:plasma membrane	0.98
UniRef90_Q17498	GO:0012505	C:endomembrane system	0.92
UniRef90_Q17565	GO:0005634	C:nucleus	1.0
UniRef90_Q17730	GO:0005737	C:cytoplasm	0.7
UniRef90_Q17896	GO:0005737	C:cytoplasm	0.7
UniRef90_Q17956	GO:0005615	C:extracellular space	1.0
UniRef90_Q17993	GO:0005737	C:cytoplasm	0.7
UniRef90_Q18096	GO:0012505	C:endomembrane system	0.86
UniRef90_Q18097	GO:0005737	C:cytoplasm	0.7
UniRef90_Q18206	GO:0005615	C:extracellular space	0.73
UniRef90_Q18345	GO:0031090	C:organelle membrane	0.6
UniRef90_Q18369	GO:0005615	C:extracellular space	1.0
UniRef90_Q18424	GO:0046658	C:anchored component of plasma membrane	0.96
UniRef90_Q18444	GO:0005615	C:extracellular space	0.93
UniRef90_Q18471	GO:0005634	C:nucleus	1.0
UniRef90_Q18581	GO:0046658	C:anchored component of plasma membrane	0.99
UniRef90_Q18603	GO:0005634	C:nucleus	1.0
UniRef90_Q18633	GO:0005886	C:plasma membrane	0.85
UniRef90_Q18801	GO:0005737	C:cytoplasm	1.0
UniRef90_Q18958	GO:0005634	C:nucleus	1.0
UniRef90_Q19030	GO:0005737	C:cytoplasm	0.7
UniRef90_Q19053	GO:0005886	C:plasma membrane	0.95
UniRef90_Q19079	GO:0005886	C:plasma membrane	0.8
UniRef90_Q19082	GO:0012505	C:endomembrane system	0.95
UniRef90_Q19154	GO:0005886	C:plasma membrane	0.67
UniRef90_Q19239	GO:0012505	C:endomembrane system	0.89
UniRef90_Q19269	GO:0005615	C:extracellular space	0.98
UniRef90_Q19279	GO:0005615	C:extracellular space	0.97
UniRef90_Q19281	GO:0005615	C:extracellular space	0.98
UniRef90_Q19418	GO:0005615	C:extracellular space	0.79
UniRef90_Q19687	GO:0012505	C:endomembrane system	0.96
UniRef90_Q19725	GO:0005886	C:plasma membrane	0.91
UniRef90_Q19748	GO:0005615	C:extracellular space	0.98
UniRef90_Q19764	GO:0005615	C:extracellular space	0.99
UniRef90_Q19797	GO:0005737	C:cytoplasm	0.7
UniRef90_Q19807	GO:0005634	C:nucleus	1.0
UniRef90_Q19830	GO:0005615	C:extracellular space	0.98
UniRef90_Q19878	GO:0012505	C:endomembrane system	0.64
UniRef90_Q19893	GO:0012505	C:endomembrane system	0.87
UniRef90_Q19970	GO:0005615	C:extracellular space	1.0
UniRef90_Q1W0R4	GO:0005737	C:cytoplasm	0.7
UniRef90_Q20019	GO:0005634	C:nucleus	1.0
UniRef90_Q20136	GO:0031090	C:organelle membrane	0.8
UniRef90_Q20281	GO:0005615	C:extracellular space	1.0
UniRef90_Q20500	GO:0005737	C:cytoplasm	0.95
UniRef90_Q20574	GO:0005886	C:plasma membrane	0.94
UniRef90_Q20613	GO:0005634	C:nucleus	1.0
UniRef90_Q20700	GO:0005615	C:extracellular space	0.93
UniRef90_Q20791	GO:0005737	C:cytoplasm	0.7
UniRef90_Q20877	GO:0005615	C:extracellular space	1.0
UniRef90_Q20904	GO:0012505	C:endomembrane system	0.94
UniRef90_Q20936	GO:0005615	C:extracellular space	0.99
UniRef90_Q21089	GO:0005615	C:extracellular space	1.0
UniRef90_Q21184	GO:0031090	C:organelle membrane	0.8
UniRef90_Q21226	GO:0005634	C:nucleus	1.0
UniRef90_Q21418	GO:0005615	C:extracellular space	1.0
UniRef90_Q21635	GO:0005886	C:plasma membrane	0.67
UniRef90_Q21672	GO:0012505	C:endomembrane system	0.92
UniRef90_Q21811	GO:0005615	C:extracellular space	0.96
UniRef90_Q21835	GO:0005886	C:plasma membrane	0.89
UniRef90_Q21881	GO:0005615	C:extracellular space	0.93
UniRef90_Q22029	GO:0005615	C:extracellular space	1.0
UniRef90_Q22128	GO:0005615	C:extracellular space	1.0
UniRef90_Q22346	GO:0012505	C:endomembrane system	0.93
UniRef90_Q22379	GO:0031090	C:organelle membrane	0.77
UniRef90_Q22515	GO:0005615	C:extracellular space	1.0
UniRef90_Q22539	GO:0005615	C:extracellular space	0.78
UniRef90_Q22551	GO:0005615	C:extracellular space	0.85
UniRef90_Q22552	GO:0005615	C:extracellular space	0.98
UniRef90_Q22570	GO:0005886	C:plasma membrane	0.88
UniRef90_Q22621	GO:0005634	C:nucleus	1.0
UniRef90_Q22815	GO:0005615	C:extracellular space	1.0
UniRef90_Q22822	GO:0005615	C:extracellular space	0.98
UniRef90_Q22882	GO:0005634	C:nucleus	1.0
UniRef90_Q22898	GO:0005615	C:extracellular space	0.96
UniRef90_Q22902	GO:0005615	C:extracellular space	0.99
UniRef90_Q22996	GO:0005615	C:extracellular space	0.98
UniRef90_Q23162	GO:0005737	C:cytoplasm	0.7
UniRef90_Q23163	GO:0005886	C:plasma membrane	0.89
UniRef90_Q23164	GO:0005615	C:extracellular space	0.97
UniRef90_Q23248	GO:0005615	C:extracellular space	1.0
UniRef90_Q23338	GO:0005615	C:extracellular space	0.97
UniRef90_Q23390	GO:0005615	C:extracellular space	0.99
UniRef90_Q23447	GO:0005615	C:extracellular space	1.0
UniRef90_Q23547	GO:0005886	C:plasma membrane	0.7
UniRef90_Q23683	GO:0005615	C:extracellular space	0.99
UniRef90_Q2AAB4	GO:0005737	C:cytoplasm	0.7
UniRef90_Q2L6W4	GO:0005615	C:extracellular space	1.0
UniRef90_Q2L6X2	GO:0005615	C:extracellular space	1.0
UniRef90_Q2Q323	GO:0005615	C:extracellular space	1.0
UniRef90_Q2V077	GO:0005886	C:plasma membrane	0.86
UniRef90_Q336L1	GO:0005615	C:extracellular space	1.0
UniRef90_Q4R121	GO:0012505	C:endomembrane system	0.96
UniRef90_Q4R145	GO:0005615	C:extracellular space	1.0
UniRef90_Q564Q1	GO:0005615	C:extracellular space	1.0
UniRef90_Q5WRT1	GO:0005615	C:extracellular space	0.98
UniRef90_Q65XX4	GO:0005615	C:extracellular space	1.0
UniRef90_Q65ZG8	GO:0005634	C:nucleus	1.0
UniRef90_Q65ZJ0	GO:0005634	C:nucleus	1.0
UniRef90_Q6HAE7	GO:0005737	C:cytoplasm	0.7
UniRef90_Q75MI6	GO:0005634	C:nucleus	1.0
UniRef90_Q7JKY3	GO:0005886	C:plasma membrane	0.9
UniRef90_Q7YTI5	GO:0005615	C:extracellular space	0.97
UniRef90_Q7YTS0	GO:0005615	C:extracellular space	1.0
UniRef90_Q7YTS3	GO:0005615	C:extracellular space	1.0
UniRef90_Q7YWV1	GO:0005615	C:extracellular space	0.82
UniRef90_Q7YWX9	GO:0005615	C:extracellular space	0.98
UniRef90_Q7YX09	GO:0005615	C:extracellular space	1.0
UniRef90_Q7YX28	GO:0046658	C:anchored component of plasma membrane	0.78
UniRef90_Q7YX61	GO:0005615	C:extracellular space	1.0
UniRef90_Q7YXB5	GO:0012505	C:endomembrane system	0.94
UniRef90_Q7Z142	GO:0005634	C:nucleus	1.0
UniRef90_Q86LS4	GO:0005615	C:extracellular space	1.0
UniRef90_Q86S30	GO:0005634	C:nucleus	1.0
UniRef90_Q8I7M0	GO:0005615	C:extracellular space	1.0
UniRef90_Q8IFY9	GO:0005634	C:nucleus	1.0
UniRef90_Q8MPZ7	GO:0005615	C:extracellular space	1.0
UniRef90_Q8T3A5	GO:0005615	C:extracellular space	0.97
UniRef90_Q8WSP0	GO:0005615	C:extracellular space	0.98
UniRef90_Q8WTL8	GO:0005615	C:extracellular space	0.99
UniRef90_Q93185	GO:0046658	C:anchored component of plasma membrane	0.78
UniRef90_Q93193	GO:0005615	C:extracellular space	1.0
UniRef90_Q93782	GO:0005615	C:extracellular space	0.98
UniRef90_Q94128	GO:0005615	C:extracellular space	0.99
UniRef90_Q94129	GO:0005615	C:extracellular space	0.99
UniRef90_Q94185	GO:0005615	C:extracellular space	1.0
UniRef90_Q94248	GO:0005615	C:extracellular space	0.89
UniRef90_Q94307	GO:0005886	C:plasma membrane	0.76
UniRef90_Q94399	GO:0005886	C:plasma membrane	0.98
UniRef90_Q95Q39	GO:0005615	C:extracellular space	0.99
UniRef90_Q95Q93	GO:0005634	C:nucleus	1.0
UniRef90_Q95QF1	GO:0005634	C:nucleus	1.0
UniRef90_Q95QY8	GO:0012505	C:endomembrane system	0.65
UniRef90_Q95R17	GO:0005737	C:cytoplasm	0.7
UniRef90_Q95XK0	GO:0005615	C:extracellular space	0.97
UniRef90_Q95YD0	GO:0012505	C:endomembrane system	0.94
UniRef90_Q966A4	GO:0005634	C:nucleus	1.0
UniRef90_Q9BHK8	GO:0005737	C:cytoplasm	0.7
UniRef90_Q9BL06	GO:0005615	C:extracellular space	1.0
UniRef90_Q9BL40	GO:0005615	C:extracellular space	0.99
UniRef90_Q9GYI3	GO:0005886	C:plasma membrane	0.96
UniRef90_Q9GYJ2	GO:0005615	C:extracellular space	1.0
UniRef90_Q9GYM4	GO:0012505	C:endomembrane system	0.95
UniRef90_Q9GYP1	GO:0005615	C:extracellular space	1.0
UniRef90_Q9GYR7	GO:0012505	C:endomembrane system	0.95
UniRef90_Q9GYT5	GO:0005737	C:cytoplasm	0.7
UniRef90_Q9GYU1	GO:0005737	C:cytoplasm	0.7
UniRef90_Q9N2X6	GO:0005615	C:extracellular space	0.99
UniRef90_Q9N300	GO:0005615	C:extracellular space	1.0
UniRef90_Q9N3U2	GO:0005615	C:extracellular space	1.0
UniRef90_Q9N3V3	GO:0005615	C:extracellular space	0.99
UniRef90_Q9N3W5	GO:0005615	C:extracellular space	1.0
UniRef90_Q9N3W9	GO:0005615	C:extracellular space	1.0
UniRef90_Q9N4M1	GO:0005634	C:nucleus	1.0
UniRef90_Q9N4U2	GO:0005737	C:cytoplasm	0.7
UniRef90_Q9N5I0	GO:0005737	C:cytoplasm	0.7
UniRef90_Q9N5K0	GO:0005886	C:plasma membrane	0.96
UniRef90_Q9N5X9	GO:0005615	C:extracellular space	1.0
UniRef90_Q9NA83	GO:0031090	C:organelle membrane	0.8
UniRef90_Q9NAC0	GO:0005634	C:nucleus	1.0
UniRef90_Q9NAE6	GO:0005739	C:mitochondrion	0.69
UniRef90_Q9NAJ7	GO:0005634	C:nucleus	1.0
UniRef90_Q9TXI8	GO:0005615	C:extracellular space	1.0
UniRef90_Q9TXZ7	GO:0005615	C:extracellular space	1.0
UniRef90_Q9TYQ9	GO:0005615	C:extracellular space	0.99
UniRef90_Q9TZ27	GO:0005634	C:nucleus	1.0
UniRef90_Q9TZ47	GO:0005615	C:extracellular space	1.0
UniRef90_Q9TZM9	GO:0012505	C:endomembrane system	0.91
UniRef90_Q9U2A7	GO:0012505	C:endomembrane system	0.8
UniRef90_Q9U2B4	GO:0005737	C:cytoplasm	1.0
UniRef90_Q9U2D5	GO:0005615	C:extracellular space	1.0
UniRef90_Q9U2W8	GO:0005634	C:nucleus	1.0
UniRef90_Q9XU68	GO:0005615	C:extracellular space	0.92
UniRef90_Q9XUB6	GO:0005615	C:extracellular space	1.0
UniRef90_Q9XUE5	GO:0005886	C:plasma membrane	0.89
UniRef90_Q9XUL3	GO:0012505	C:endomembrane system	0.88
UniRef90_Q9XUQ6	GO:0005615	C:extracellular space	1.0
UniRef90_Q9XUT4	GO:0005886	C:plasma membrane	0.91
UniRef90_Q9XVA3	GO:0005737	C:cytoplasm	0.7
UniRef90_Q9XVT5	GO:0031090	C:organelle membrane	0.72
UniRef90_Q9XW81	GO:0005737	C:cytoplasm	0.7
UniRef90_Q9XW83	GO:0005615	C:extracellular space	0.99
UniRef90_Q9XWL9	GO:0005886	C:plasma membrane	0.86
UniRef90_Q9XWP3	GO:0005615	C:extracellular space	1.0
UniRef90_Q9XWR0	GO:0005886	C:plasma membrane	0.82
UniRef90_Q9XWR2	GO:0031090	C:organelle membrane	0.74
UniRef90_Q9XWR3	GO:0012505	C:endomembrane system	0.9
UniRef90_Q9XWX0	GO:0005737	C:cytoplasm	0.7
UniRef90_Q9XWZ4	GO:0005737	C:cytoplasm	0.7
UniRef90_Q9XXT0	GO:0005737	C:cytoplasm	0.7
UniRef90_Q9XXT7	GO:0005615	C:extracellular space	1.0
UniRef90_U4PBE1	GO:0005886	C:plasma membrane	0.77
UniRef90_V6CJX3	GO:0005615	C:extracellular space	1.0

## Sheet: Figure 4f
Analysis Type:	PANTHER Overrepresentation Test (Released 20220712)
Annotation Version and Release Date:	GO Ontology database DOI: 10.5281/zenodo.6399963 Released 2022-03-22
Analyzed List:	upload_1 (Caenorhabditis elegans)
Reference List:	Background_list_Fig4d.txt (Caenorhabditis elegans)
Test Type:	FISHER
Correction:	FDR
GO cellular component complete	Background_list_Fig4d.txt - REFLIST (15966)	upload_1 (459)	upload_1 (expected)	upload_1 (over/under)	upload_1 (fold Enrichment)	upload_1 (raw P-value)	upload_1 (FDR)	LOG2
collagen and cuticulin-based cuticle extracellular matrix (GO:0060102)	17	7	0.49	+	14.32	2.91e-06	0.000202
collagen trimer (GO:0005581)	46	18	1.32	+	13.61	8.56e-14	1.44e-11	3.7666	***
collagen-containing extracellular matrix (GO:0062023)	56	8	1.61	+	4.97	0.000393	0.0154
external encapsulating structure (GO:0030312)	94	13	2.7	+	4.81	8.89e-06	0.000523
extracellular matrix (GO:0031012)	89	12	2.56	+	4.69	2.46e-05	0.00126
extracellular space (GO:0005615)	235	18	6.76	+	2.66	0.000282	0.0118	1.41143	*
extracellular region (GO:0005576)	556	38	15.98	+	2.38	2.52e-06	0.000186
Unclassified (UNCLASSIFIED)	5884	231	169.16	+	1.37	8.27e-09	8.12e-07
cellular_component (GO:0005575)	10082	228	289.84	-	0.79	8.27e-09	7.49e-07
cellular anatomical entity (GO:0110165)	9940	216	285.76	-	0.76	9.19e-11	1.2e-08
cytoplasm (GO:0005737)	4324	61	124.31	-	0.49	3.06e-12	4.51e-10	-1.02915	***
protein-containing complex (GO:0032991)	2120	27	60.95	-	0.44	5.04e-07	4.24e-05
intracellular anatomical structure (GO:0005622)	6203	76	178.33	-	0.43	1.45e-24	1.71e-21
intracellular organelle (GO:0043229)	5278	63	151.74	-	0.42	9.21e-21	3.62e-18
organelle (GO:0043226)	5349	63	153.78	-	0.41	1.63e-21	9.61e-19
intracellular membrane-bounded organelle (GO:0043231)	4653	54	133.77	-	0.4	1.77e-18	4.18e-16
membrane-bounded organelle (GO:0043227)	4779	54	137.39	-	0.39	1.02e-19	3e-17
mitochondrion (GO:0005739)	723	7	20.79	-	0.34	0.000779	0.0287	-1.55639	*
intracellular non-membrane-bounded organelle (GO:0043232)	1427	10	41.02	-	0.24	6.92e-09	8.15e-07
non-membrane-bounded organelle (GO:0043228)	1427	10	41.02	-	0.24	6.92e-09	7.41e-07
intracellular organelle lumen (GO:0070013)	740	5	21.27	-	0.24	5.2e-05	0.00245
organelle lumen (GO:0043233)	742	5	21.33	-	0.23	5.27e-05	0.00239
membrane-enclosed lumen (GO:0031974)	743	5	21.36	-	0.23	5.31e-05	0.00232
nucleus (GO:0005634)	2649	17	76.16	-	0.22	1.47e-17	2.89e-15	-2.18442	***
neuron projection (GO:0043005)	453	2	13.02	-	0.15	0.000423	0.0161
nuclear lumen (GO:0031981)	533	2	15.32	-	0.13	4.78e-05	0.00234	-2.94342	**
plasma membrane bounded cell projection (GO:0120025)	596	2	17.13	-	0.12	1.11e-05	0.000623
nuclear protein-containing complex (GO:0140513)	598	2	17.19	-	0.12	1.13e-05	0.000603
cell projection (GO:0042995)	612	2	17.59	-	0.11	7.76e-06	0.000508
catalytic complex (GO:1902494)	675	2	19.41	-	0.1	1.16e-06	9.09e-05
chromosome (GO:0005694)	398	1	11.44	-	0.09	0.000289	0.0117
ribonucleoprotein complex (GO:1990904)	429	0	12.33	-	< 0.01	8.55e-06	0.00053

## Sheet: Figure 4g-j
	Log2(sqt-1 mRNA level)
	min	cpl1*::yfp			mean	SD	SEM	cpl1*::yfp; rde-1			mean	SD	SEM
	0	0	0	0	0	0	0	0	0	0	0	0	0
	90	-1.35831	-1.17121	-1.73822	-1.42258	0.288917	0.166806	-0.48995	0.197953	-0.01204	-0.101346	0.35254	0.203539
	180	-2.70991	-1.77157	-1.20573	-1.89574	0.759738	0.438635	0.122553	-0.02504	-1.25936	-0.387282	0.758838	0.438115
	300	-3.68817	-2.66054	-5.90314	-4.08395	1.65713	0.956747	-0.88822	-0.46391	-1.53521	-0.962447	0.539493	0.311477
	Log2(rol-6 mRNA level)
	min	cpl1*::yfp			mean	SD	SEM	cpl1*::yfp; rde-1			mean	SD	SEM
	0	0	0	0	0	0	0	0	0	0	0	0	0
	90	-1.95182	-0.67245	-0.44949	-1.02459	0.810709	0.468063	0.182082	0.154246	-0.37322	-0.0122973	0.312878	0.18064
	180	-0.70972	-1.59614	-2.24797	-1.51794	0.772101	0.445772	-1.30262	0.380031	0.086349	-0.278747	0.898777	0.518909
	300	-5.68483	-2.02081	-2.61599	-3.44054	1.96626	1.13522	-1.53805	0.09784	-1.02971	-0.823307	0.837249	0.483386
	Log2(asp-12 mRNA level)
	min	cpl1*::yfp			mean	SD	SEM	cpl1*::yfp; rde-1			mean	SD	SEM
	0	0	0	0	0	0	0	0	0	0	0	0	0
	90	-0.36863	-0.33088	-0.05943	-0.25298	0.168679	0.0973866	-0.22302	0.28276	0.570327	0.210022	0.401644	0.231889
	180	-0.44071	-0.52444	-0.23503	-0.40006	0.148926	0.0859823	-0.11522	0.097961	0.250392	0.077711	0.183645	0.106028
	300	-0.41862	-0.77972	-0.19677	-0.465037	0.294234	0.169876	-0.15438	0.242743	0.101664	0.0633423	0.201316	0.11623
	Log2(pas-7 mRNA level)
	min	cpl1*::yfp			mean	SD	SEM	cpl1*::yfp; rde-1			mean	SD	SEM
	0	0	0	0	0	0	0	0	0	0	0	0	0
	90	0.080562	-0.07757	0.40139	0.134794	0.244042	0.140898	0.004782	-0.06814	0.026347	-0.012337	0.0495151	0.0285875
	180	-0.31674	-0.58541	0.018364	-0.294595	0.302496	0.174646	-0.05052	-0.37887	-0.27205	-0.233813	0.167481	0.0966953
	300	-0.31559	-0.28009	-0.26803	-0.287903	0.024724	0.0142744	-0.00247	-0.47269	-0.19199	-0.222383	0.236579	0.136589

## Sheet: Figure 4k
	relative rol-6 mRNA level						relative sqt-1 mRNA level
	rep.1	rep.2	rep.3	mean	SD	SEM	rep.1	rep.2	rep.3	mean	SD	SEM
WT	0.335392	0.062389	0.125196	0.174326	0.142979	0.0825489	0.393149	0.078906	0.095324	0.189126	0.176879	0.102121
rde-1	1.13406	2.32711	0.881745	1.44764	0.77202	0.445726	1.06174	1.96559	1.01111	1.34615	0.537052	0.310067
drh-1	1.73416	4.91949	2.51405	3.0559	1.66036	0.958607	2.35349	4.04012	3.74644	3.38002	0.901045	0.520219
sel-11	0.101956	0.121331	0.101956	0.108414	0.0111862	0.00645833	0.094512	0.113296	0.094512	0.100773	0.0108449	0.00626133
log2 data
	relative rol-6 mRNA level						relative sqt-1 mRNA level
	rep.1	rep.2	rep.3	mean	SD	SEM	rep.1	rep.2	rep.3	mean	SD	SEM
WT	-1.57608	-4.00256	-2.99774	-2.85879	1.21919	0.703903	-1.34685	-3.66372	-3.39102	-2.80053	1.26628	0.73109
rde-1	0.181502	1.21854	-0.181567	0.406158	0.726585	0.419494	0.0864332	0.974963	0.0159357	0.359111	0.534507	0.308598
drh-1	0.794234	2.29851	1.33001	1.47425	0.762439	0.440195	1.2348	2.0144	1.90552	1.71824	0.422196	0.243755
sel-11	-3.29398	-3.04298	-3.29398	-3.21031	0.144916	0.0836672	-3.40336	-3.14183	-3.40336	-3.31618	0.150993	0.0871758

## Sheet: Figure 4l
	relative pas-7 mRNA level
	rep.1	rep.2	rep.3	mean	SD	SEM
WT DMSO	1	1	1	1	0	0
WT Tunicamycin	1.50734	1.2253	1.14389	1.29218	0.190729	0.110118
rde-1(ne219) DMSO	0.95569	1.90293	1.24109	1.36657	0.485925	0.280549
rde-1(ne219) Tunicamycin	1.55623	0.188555	0.983014	0.909266	0.686813	0.396532
drh-1(ok3495) DMSO	0.83871	1.07862	0.898883	0.938738	0.124823	0.0720666
drh-1(ok3495) Tunicamycin	1.13645	1.07587	0.794123	1.00215	0.182682	0.105472
log2 data
	relative pas-7 mRNA level
	rep.1	rep.2	rep.3	mean	SD	SEM
WT DMSO	0	0	0	0	0	0
WT Tunicamycin	-0.0653854	0.92822	0.31161	0.391482	0.501595	0.289596
rde-1(ne219) DMSO	-0.253756	0.109189	-0.153795	-0.0994538	0.187475	0.108239
rde-1(ne219) Tunicamycin	0.184534	0.105498	-0.332566	-0.0141777	0.27855	0.160821
drh-1(ok3495) DMSO	-0.253756	0.109189	-0.153795	-0.0994538	0.187475	0.108239
drh-1(ok3495) Tunicamycin	0.184534	0.105498	-0.332566	-0.0141777	0.27855	0.160821

## Sheet: Figure 4m
		Log2(cpl-1 mRNA level)
		min	sGFP::ATM			mean	SD	SEM	sGFP::ATM;rde-1(ne219)			mean	SD	SEM
		0	0	0	0	0	0	0	0	0	0	0	0	0
		90	-0.24175	-0.0782	-0.14693	-0.155627	0.0821211	0.0474126	0.360544	0.136598	0.098608	0.198583	0.141542	0.0817195
		180	-0.52841	-0.45145	-0.57385	-0.517903	0.0618727	0.0357222	0.155412	0.270649	0.153325	0.193129	0.0671427	0.0387648
		300	-0.49812	-0.47013	-0.43958	-0.469277	0.0292793	0.0169044	0.517931	0.221518	0.238946	0.326132	0.166332	0.0960315
