# Supplementary material for: ER-associated RNA silencing promotes ER quality control
Source: Nat Cell Biol. 2022 Dec 5;24(12):1714–25. doi: 10.1038/s41556-022-01025-4 (PMC9729107; doi:10.1038/s41556-022-01025-4)
Supplement: Source Data Fig. 5 — Statistical source data. [file 41556_2022_1025_MOESM8_ESM.xlsx]

## Sheet: Figure 5 a-c
ensembl_gene_id		gene	locus	Tun	Tha	Both
ENSMUSG00000025085		Ablim1	19:57032732-57314919	TRUE	TRUE	TRUE
ENSMUSG00000078349		AW011738	4:156203303-156205151	TRUE	TRUE	TRUE
ENSMUSG00000073599		Ecscr	18:35703224-35730869	TRUE	TRUE	TRUE
ENSMUSG00000034422		Parp14	16:35832873-35871544	TRUE	TRUE	TRUE
ENSMUSG00000023206		Il15ra	2:11705289-11734317	TRUE	TRUE	TRUE
ENSMUSG00000028931		Kcnab2	4:152390741-152563183	TRUE	TRUE	TRUE
ENSMUSG00000089757		Kcnab2	4:152390741-152563183	TRUE	TRUE	TRUE
ENSMUSG00000005950		P2rx5	11:73160420-73172685	TRUE	TRUE	TRUE
ENSMUSG00000096210		H1f0	15:79028211-79030498	TRUE	TRUE	TRUE
ENSMUSG00000078853		Igtp,Irgm2	11:58199555-58222782	TRUE	TRUE	TRUE
ENSMUSG00000069874		Igtp,Irgm2	11:58199555-58222782	TRUE	TRUE	TRUE
ENSMUSG00000042312		S100a13	3:90514434-90524581	TRUE	TRUE	TRUE
ENSMUSG00000006435		Neurl1a	19:47178819-47259440	TRUE	TRUE	TRUE
ENSMUSG00000055172		C1ra	6:124512404-124523443	TRUE	TRUE	TRUE
ENSMUSG00000029596		Sdsl	5:120458185-120472810	TRUE	TRUE	TRUE
ENSMUSG00000066152		Slc31a2	4:62262561-62298411	TRUE	TRUE	TRUE
ENSMUSG00000029119		Man2b2	5:36806920-36830653	TRUE	TRUE	TRUE
ENSMUSG00000035790		Cep19	16:32099799-32108069	TRUE	TRUE	TRUE
ENSMUSG00000034591		Slc41a2	10:83230847-83337882	TRUE	TRUE	TRUE
ENSMUSG00000052783		Grk4	5:34660378-34755305	TRUE	TRUE	TRUE
ENSMUSG00000024130		Abca3	17:24351949-24414542	TRUE	TRUE	TRUE
ENSMUSG00000020782		Llgl2	11:115824048-115855780	TRUE	TRUE	TRUE
ENSMUSG00000085666		Gm9855	10:42054112-42055306	TRUE	TRUE	TRUE
ENSMUSG00000010358		Ifi35	11:101448406-101458698	TRUE	TRUE	TRUE
ENSMUSG00000025154		Arhgap19	19:41766587-41802084	TRUE	TRUE	TRUE
ENSMUSG00000054364		Rhob	12:8497660-8500009	TRUE	TRUE	TRUE
ENSMUSG00000049670		Morn4	19:42074938-42086370	TRUE	TRUE	TRUE
ENSMUSG00000054843		Atrnl1	19:57611033-58133338	TRUE	TRUE	TRUE
ENSMUSG00000040483		Xaf1	11:72301628-72313733	TRUE	TRUE	TRUE
ENSMUSG00000042613		Pbxip1	3:89436705-89450952	TRUE	TRUE	TRUE
ENSMUSG00000025176		4933411K16Rik,Hoga1	19:42045609-42070953	TRUE	TRUE	TRUE
ENSMUSG00000090369		4933411K16Rik,Hoga1	19:42045609-42070953	TRUE	TRUE	TRUE
ENSMUSG00000021904		Sema3g	14:31217859-31230352	TRUE	TRUE	TRUE
ENSMUSG00000022620		Arsa	15:89472475-89484847	TRUE	TRUE	TRUE
ENSMUSG00000022324		Matn2	15:34306676-34436273	TRUE	TRUE	TRUE
ENSMUSG00000022594		Lynx1	15:74747851-74753046	TRUE	TRUE	TRUE
ENSMUSG00000020919		Stat5b	11:100780730-100850724	TRUE	TRUE	TRUE
ENSMUSG00000053774		Ubxn7	16:32332251-32393747	TRUE	TRUE	TRUE
ENSMUSG00000022867		Usp25	16:77014068-77116779	TRUE	TRUE	TRUE
ENSMUSG00000047141		Zfp654	16:64780346-64851652	TRUE	TRUE	TRUE
ENSMUSG00000034855		Cxcl10	5:92331826-92414628	TRUE	TRUE	TRUE
ENSMUSG00000004843		Chmp2b	16:65539132-65562697	TRUE	TRUE	TRUE
ENSMUSG00000035722		Abca7	10:79996493-80015572	TRUE	TRUE	TRUE
ENSMUSG00000006464		Bbs1	19:4886897-4906627	TRUE	TRUE	TRUE
ENSMUSG00000056598		Drc3	11:60353328-60394341	TRUE	TRUE	TRUE
ENSMUSG00000033960		Jcad	18:4634928-4682868	TRUE	TRUE	TRUE
ENSMUSG00000068015		Lrch1	14:74754674-74947876	TRUE	TRUE	TRUE
ENSMUSG00000020326		Ccng1	11:40748551-40755311	TRUE	TRUE	TRUE
ENSMUSG00000076435		Acsf2	11:94557101-94601871	TRUE	TRUE	TRUE
ENSMUSG00000027635		Dsn1	2:156995264-157007154	TRUE	TRUE	TRUE
ENSMUSG00000074796		Slc4a11	2:130684112-130697519	TRUE	TRUE	TRUE
ENSMUSG00000027078		Ube2l6	2:84798827-84810335	TRUE	TRUE	TRUE
ENSMUSG00000028228		Cpne3	4:19519253-19570108	TRUE	TRUE	TRUE
ENSMUSG00000018166		Erbb3	10:128567522-128589652	TRUE	TRUE	TRUE
ENSMUSG00000044201		Cdc25c	18:34732996-34751533	TRUE	TRUE	TRUE
ENSMUSG00000054675		Tmem119	5:113793728-113800516	TRUE	TRUE	TRUE
ENSMUSG00000048240		Gng7	10:80948623-81014945	TRUE	TRUE	TRUE
ENSMUSG00000020828		Pld2	11:70540022-70558110	TRUE	TRUE	TRUE
ENSMUSG00000028555		Ttc39a	4:109406622-109444745	TRUE	TRUE	TRUE
ENSMUSG00000007038		Neu1	17:34931252-34935953	TRUE	TRUE	TRUE
ENSMUSG00000028015		Ctso	3:81932600-81956725	TRUE	TRUE	TRUE
ENSMUSG00000035279		Ssc5d	7:4925784-4964406	TRUE	TRUE	TRUE
ENSMUSG00000054793		Cadm4	7:24482022-24504539	TRUE	TRUE	TRUE
ENSMUSG00000046442		Ppm1e	11:87226905-87359023	TRUE	TRUE	TRUE
ENSMUSG00000006931		P3h4	11:100408455-100414836	TRUE	TRUE	TRUE
ENSMUSG00000020895		Tmem107	11:69070805-69073293	TRUE	TRUE	TRUE
ENSMUSG00000026944		Abca2	2:25428702-25448540	TRUE	TRUE	TRUE
ENSMUSG00000021866		Anxa11	14:25842155-25886804	TRUE	TRUE	TRUE
ENSMUSG00000035929		H2-Q4	17:35377020-35385290	TRUE	TRUE	TRUE
ENSMUSG00000041936		Agrn	4:156165289-156197488	TRUE	TRUE	TRUE
ENSMUSG00000061833		Gm6311	13:75954135-75955013	TRUE	TRUE	TRUE
ENSMUSG00000023032		Slc4a8	15:100761746-100823968	TRUE	TRUE	TRUE
ENSMUSG00000020184		Mdm2	10:117688874-117710758	TRUE	TRUE	TRUE
ENSMUSG00000028995		Fam126a	5:23915275-24030690	TRUE	TRUE	TRUE
ENSMUSG00000087060		Eldr	11:16935153-16951282	TRUE	TRUE	TRUE
ENSMUSG00000003644		Rps6ka1	4:133847289-133887797	TRUE	TRUE	TRUE
ENSMUSG00000053799		Exoc6	19:37550417-37683245	TRUE	TRUE	TRUE
ENSMUSG00000033295		Ptprf	4:118208212-118291405	TRUE	TRUE	TRUE
ENSMUSG00000063383		Zfp947	17:22144358-22166190	TRUE	TRUE	TRUE
ENSMUSG00000005949		Ctns	11:73183595-73199042	TRUE	TRUE	TRUE
ENSMUSG00000082163		Gm14276	2:156994172-156994892	TRUE	TRUE	TRUE
ENSMUSG00000000532		Acvr1b	15:101174066-101213679	TRUE	TRUE	TRUE
ENSMUSG00000042340		Ctf1	7:127712735-127732166	TRUE	TRUE	TRUE
ENSMUSG00000047735		Samd9l	6:3372256-3399572	TRUE	TRUE	TRUE
ENSMUSG00000021120		Pigh	12:79029162-79103939	TRUE	TRUE	TRUE
ENSMUSG00000112489		Pigh	12:79029162-79103939	TRUE	TRUE	TRUE
ENSMUSG00000020063		Sirt1	10:63319004-63381704	TRUE	TRUE	TRUE
ENSMUSG00000056394		Lig1	7:13258966-13311433	TRUE	TRUE	TRUE
ENSMUSG00000037108		Zcwpw1	5:137787797-137836281	TRUE	TRUE	TRUE
ENSMUSG00000033880		Lgals3bp	11:118392750-118402092	TRUE	TRUE	TRUE
ENSMUSG00000041836		Ptpre	7:135537480-135686293	TRUE	TRUE	TRUE
ENSMUSG00000097164		Cep83os	10:94671024-94688619	TRUE	TRUE	TRUE
ENSMUSG00000022091		Sorbs3	14:70180467-70289471	TRUE	TRUE	TRUE
ENSMUSG00000036461		Elf1	14:79459936-79582494	TRUE	TRUE	TRUE
ENSMUSG00000068923		Syt11	3:88744699-88775164	TRUE	TRUE	TRUE
ENSMUSG00000027995		Tlr2	3:83836271-83841767	TRUE	TRUE	TRUE
ENSMUSG00000072825		Cep170b	12:112720454-112746592	TRUE	TRUE	TRUE
ENSMUSG00000003378		Grik5	7:25009848-25072346	TRUE	TRUE	TRUE
ENSMUSG00000073411		H2-D1	17:35262729-35267499	TRUE	TRUE	TRUE
ENSMUSG00000038527		C1rl	6:124492162-124510643	TRUE	TRUE	TRUE
ENSMUSG00000041571		Selenow	7:15917207-15922402	TRUE	TRUE	TRUE
ENSMUSG00000010362		Rdm1	11:101627194-101636100	TRUE	TRUE	TRUE
ENSMUSG00000025350		Bloc1s1,Rdh5	10:128913592-128924035	TRUE	TRUE	TRUE
ENSMUSG00000090247		Bloc1s1,Rdh5	10:128913592-128924035	TRUE	TRUE	TRUE
ENSMUSG00000038195		Rilp	11:75510093-75513168	TRUE	TRUE	TRUE
ENSMUSG00000025429		Pstpip2	18:77793258-77882007	TRUE	TRUE	TRUE
ENSMUSG00000027254		Map1a	2:121289599-121355396	TRUE	TRUE	TRUE
ENSMUSG00000050786		Ccdc126	6:49319273-49341582	TRUE	TRUE	TRUE
ENSMUSG00000042116		Vwa1	4:155761177-155776161	TRUE	TRUE	TRUE
ENSMUSG00000031558		Slit2	5:47983137-48307733	TRUE	TRUE	TRUE
ENSMUSG00000025227		Mfsd13a	19:46341120-46375252	TRUE	TRUE	TRUE
ENSMUSG00000025324		Atp10a	7:58656165-58829420	TRUE	TRUE	TRUE
ENSMUSG00000034285		Nipsnap1	11:4873950-4894200	TRUE	TRUE	TRUE
ENSMUSG00000028518		Prkaa2	4:105029873-105109890	TRUE	TRUE	TRUE
ENSMUSG00000022996		Wnt10b	15:98770711-98778150	TRUE	TRUE	TRUE
ENSMUSG00000112969		AC156560.1	13:16431524-16431780	TRUE	TRUE	TRUE
ENSMUSG00000030347		D6Wsu163e	6:126939961-126975967	TRUE	TRUE	TRUE
ENSMUSG00000035778		Ggta1	2:35400178-35463231	TRUE	TRUE	TRUE
ENSMUSG00000028268		Gbp3	3:142560025-142573209	TRUE	TRUE	TRUE
ENSMUSG00000098702		1500015A07Rik	18:61726389-61786702	TRUE	TRUE	TRUE
ENSMUSG00000064215		Ifi27	12:103434210-103440239	TRUE	TRUE	TRUE
ENSMUSG00000036854		Hspb6	7:30539133-30559838	TRUE	TRUE	TRUE
ENSMUSG00000106236		Hspb6	7:30539133-30559838	TRUE	TRUE	TRUE
ENSMUSG00000021240		Abcd4	12:84601463-84617413	TRUE	TRUE	TRUE
ENSMUSG00000017740		Slc12a5	2:164960801-164999731	TRUE	TRUE	TRUE
ENSMUSG00000044080		S100a1	3:90511033-90514392	TRUE	TRUE	TRUE
ENSMUSG00000028970		Abcb1b	5:8773576-8866315	TRUE	TRUE	TRUE
ENSMUSG00000056737		Capg	6:72544390-72562983	TRUE	TRUE	TRUE
ENSMUSG00000026896		Ifih1	2:62595797-62646255	TRUE	TRUE	TRUE
ENSMUSG00000097908		4933404O12Rik	5:136919145-136937112	TRUE	TRUE	TRUE
ENSMUSG00000027536		Chmp4c	3:10366906-10440102	TRUE	TRUE	TRUE
ENSMUSG00000022610		Mapk12	15:89130584-89140703	TRUE	TRUE	TRUE
ENSMUSG00000047146		Tet1	10:62804569-62908996	TRUE	TRUE	TRUE
ENSMUSG00000107881		Gm44250	6:5216257-5220486	TRUE	TRUE	TRUE
ENSMUSG00000028527		Ak4	4:101419276-101466995	TRUE	TRUE	TRUE
ENSMUSG00000048458		Fam212b	3:105704598-105720842	TRUE	TRUE	TRUE
ENSMUSG00000024349		Tmem173	18:35733677-35740554	TRUE	TRUE	TRUE
ENSMUSG00000029759		Pon3	6:5220851-5256286	TRUE	TRUE	TRUE
ENSMUSG00000061533		Cep128	12:90998491-91384409	TRUE	TRUE	TRUE
ENSMUSG00000067203		H2-K2	17:33974830-33978790	TRUE	TRUE	TRUE
ENSMUSG00000009687		Fxyd5	7:31032721-31042481	TRUE	TRUE	TRUE
ENSMUSG00000098783		Fxyd5	7:31032721-31042481	TRUE	TRUE	TRUE
ENSMUSG00000039450		Dcxr	11:120725398-120727281	TRUE	TRUE	TRUE
ENSMUSG00000024968		Rcor2	19:7267324-7275225	TRUE	TRUE	TRUE
ENSMUSG00000045679		Pqlc3	12:16988647-17000408	TRUE	TRUE	TRUE
ENSMUSG00000026630		Batf3	1:191097846-191108945	TRUE	TRUE	TRUE
ENSMUSG00000044216		Kcnj4	15:79483717-79505241	TRUE	TRUE	TRUE
ENSMUSG00000053216		Btn2a2	13:23477675-23488857	TRUE	TRUE	TRUE
ENSMUSG00000043153		Ispd	12:36381241-36689503	TRUE	TRUE	TRUE
ENSMUSG00000037362		Nov	15:54745701-54754039	TRUE	TRUE	TRUE
ENSMUSG00000023084		Lrrc71,Pear1	3:87617558-87824306	TRUE	TRUE	TRUE
ENSMUSG00000028073		Lrrc71,Pear1	3:87617558-87824306	TRUE	TRUE	TRUE
ENSMUSG00000038227		Hoxa9	6:52223099-52231089	TRUE	TRUE	TRUE
ENSMUSG00000022580		Rhpn1	15:75704279-75714410	TRUE	TRUE	TRUE
ENSMUSG00000014158		Trpv4	5:114622151-114658421	TRUE	TRUE	TRUE
ENSMUSG00000033752		Mnd1	3:84087932-84155786	TRUE	TRUE	TRUE
ENSMUSG00000010080		Epn3	11:94489598-94499974	TRUE	TRUE	TRUE
ENSMUSG00000070570		Slc17a7	7:45163948-45176142	TRUE	TRUE	TRUE
ENSMUSG00000030220		Arhgdib	6:136923654-136968865	TRUE	TRUE	TRUE
ENSMUSG00000090394		4930523C07Rik	1:160044381-160080208	TRUE	TRUE	TRUE
ENSMUSG00000000938		Hoxa10	6:52231196-52240854	TRUE	TRUE	TRUE
ENSMUSG00000003271		Sult2b1	7:45729982-45804144	TRUE	TRUE	TRUE
ENSMUSG00000022514		Il1rap	16:26581703-26755502	TRUE	TRUE	TRUE
ENSMUSG00000022836		Mylk	16:34745209-35002420	TRUE	TRUE	TRUE
ENSMUSG00000008489		Elavl2	4:91250762-91400785	TRUE	TRUE	TRUE
ENSMUSG00000035678		Tnfsf9	17:57092034-57107757	TRUE	TRUE	TRUE
ENSMUSG00000025504		Eps8l2	7:141338879-141365110	TRUE	TRUE	TRUE
ENSMUSG00000014361		Mertk	2:128698955-128802894	TRUE	TRUE	TRUE
ENSMUSG00000057897		Camk2b	11:5969643-6066362	TRUE	TRUE	TRUE
ENSMUSG00000040570		Rundc3b	5:8490333-8622952	TRUE	TRUE	TRUE
ENSMUSG00000046687		Gm5424	10:62071122-62072362	TRUE	TRUE	TRUE
ENSMUSG00000026109		Tmeff2	1:50900646-51187270	TRUE	TRUE	TRUE
ENSMUSG00000076441		Ass1	2:31470206-31520672	TRUE	TRUE	TRUE
ENSMUSG00000006575		Rundc3a	11:102393402-102402555	TRUE	TRUE	TRUE
ENSMUSG00000068396		Rpl34-ps1	6:71124609-71124963	TRUE	TRUE	TRUE
ENSMUSG00000068246		Apol9b	15:77729120-77736381	TRUE	TRUE	TRUE
ENSMUSG00000035692		Isg15	4:156199423-156200818	TRUE	TRUE	TRUE
ENSMUSG00000042734		Ttc9	12:81631248-81667557	TRUE	TRUE	TRUE
ENSMUSG00000004558		Ndrg2	14:51905270-51914158	TRUE	TRUE	TRUE
ENSMUSG00000025348		Itga7	10:128933817-128960988	TRUE	TRUE	TRUE
ENSMUSG00000034459		Ifit1	19:34640870-34650009	TRUE	TRUE	TRUE
ENSMUSG00000029377		Ereg	5:91051870-91093646	TRUE	TRUE	TRUE
ENSMUSG00000029561		Oasl2	5:114896935-114912234	TRUE	TRUE	TRUE
ENSMUSG00000057346		Apol9a	15:77403788-77411080	TRUE	TRUE	TRUE
ENSMUSG00000035042		Ccl5	11:83525777-83530518	TRUE	TRUE	TRUE
ENSMUSG00000078139		AK157302	13:21495222-21497146	TRUE	TRUE	TRUE
ENSMUSG00000041827		Oasl1	5:114917317-114937915	TRUE	TRUE	TRUE

## Sheet: Figure 5d
Analysis Type:	PANTHER Overrepresentation Test (Released 20220712)
Annotation Version and Release Date:	GO Ontology database DOI: 10.5281/zenodo.6399963 Released 2022-03-22
Analyzed List:	upload_1 (Mus musculus)
Reference List:	Background_list_Fig5ac.txt (Mus musculus)	There are duplicate IDs in the file. The unique set of IDs will be used.
Test Type:	FISHER
Correction:	FDR
GO cellular component complete	Background_list_Fig5ac.txt - REFLIST (13005)	upload_1 (159)	upload_1 (expected)	upload_1 (over/under)	upload_1 (fold Enrichment)	upload_1 (raw P-value)	upload_1 (FDR)	LOG2
lytic vacuole (GO:0000323)	339	15	4.14	+	3.62	2.51e-05	0.016
lysosome (GO:0005764)	339	15	4.14	+	3.62	2.51e-05	0.012	1.85599	*
vacuole (GO:0005773)	389	16	4.76	+	3.36	3.14e-05	0.01
plasma membrane bounded cell projection (GO:0120025)	1382	34	16.9	+	2.01	8.2e-05	0.0196	1.0072	*
cell projection (GO:0042995)	1539	37	18.82	+	1.97	6.14e-05	0.0168	0.978196	*
plasma membrane (GO:0005886)	3169	66	38.74	+	1.7	2.6e-06	0.00249	0.765535	**
cell periphery (GO:0071944)	3430	71	41.94	+	1.69	8e-07	0.00153
cytoplasm (GO:0005737)	7255	115	88.7	+	1.3	2.52e-05	0.00964
intracellular anatomical structure (GO:0005622)	14264	127	103.1	+	1.23	5.38e-05	0.0156
cellular anatomical entity (GO:0110165)	19140	153	138.35	+	1.11	0.000126	0.0256

## Sheet: Figure 5e
	relative C1rl mRNA level						relative Nov mRNA level						relative Mertk mRNA level
	rep.1	rep.2	rep.3	mean	SD	SEM	rep.1	rep.2	rep.3	mean	SD	SEM	rep.1	rep.2	rep.3	mean	SD	SEM
Ago +/+	0.447554	0.325317	0.231904	0.334925	0.108146	0.0624379	0.659477	0.557969	0.522003	0.579816	0.0712934	0.0411613	0.858275	0.532164	0.858737	0.749725	0.188414	0.108781
Ago -/-	1.08573	0.716429	0.696152	0.832769	0.219302	0.126614	0.932137	1.09953	1.35756	1.12974	0.214314	0.123735	1.31942	1.59806	1.60666	1.50805	0.163412	0.094346
log2 data
	relative C1rl mRNA level						relative Nov mRNA level						relative Mertk mRNA level
	rep.1	rep.2	rep.3	mean	SD	SEM	rep.1	rep.2	rep.3	mean	SD	SEM	rep.1	rep.2	rep.3	mean	SD	SEM
Ago +/+	-1.15987	-1.62008	-2.1084	-1.62945	0.474336	0.273858	-0.600606	-0.841743	-0.93787	-0.793406	0.17375	0.100315	-0.220488	-0.910057	-0.219712	-0.450086	0.398347	0.229986
Ago -/-	0.11866	-0.481104	-0.522526	-0.29499	0.35883	0.20717	-0.101386	0.136891	0.441016	0.15884	0.271866	0.156962	0.399904	0.676323	0.684063	0.586763	0.161871	0.0934565

## Sheet: Figure 5f
Ago+/+	relative C1rl mRNA level						relative Nov mRNA level						relative Mertk mRNA level						relative Rpl-19 mRNA level
	rep.1	rep.2	rep.3	mean	SD	SEM	rep.1	rep.2	rep.3	mean	SD	SEM	rep.1	rep.2	rep.3	mean	SD	SEM	rep.1	rep.2	rep.3	mean	SD	SEM
I	1	1	1	1	0	0	1	1	1	1	0	0	1	1	1	1	0	0	1	1	1	1	0	0
SN	1.35944	0.69259	0.45441	0.83548	0.46913	0.270852	1.84526	1.30133	0.88739	1.34466	0.480403	0.277361	1.4707	1.08107	0.84262	1.13146	0.317058	0.183053	0.41712	0.28788	0.4204	0.375133	0.0755814	0.0436369
IP	4.11181	3.62478	3.15128	3.62929	0.480281	0.27729	7.2582	5.5389	3.47561	5.42424	1.8939	1.09344	11.6698	6.39061	2.69206	6.91749	4.51201	2.60501	0.92894	0.46006	0.51633	0.63511	0.256015	0.14781
log10 data
	relative C1rl mRNA level						relative Nov mRNA level						relative Mertk mRNA level						relative Rpl-19 mRNA level
	rep.1	rep.2	rep.3	mean	SD	SEM	rep.1	rep.2	rep.3	mean	SD	SEM	rep.1	rep.2	rep.3	mean	SD	SEM	rep.1	rep.2	rep.3	mean	SD	SEM
I	0	0	0	0	0	0	0	0	0	0	0	0	0	0	0	0	0	0	0	0	0	0	0	0
SN	0.13336	-0.159524	-0.342552	-0.122905	0.24006	0.138599	0.266058	0.114387	-0.0518855	0.10952	0.159027	0.0918145	0.167524	0.0338538	-0.0743682	0.0423366	0.121169	0.069957	-0.379739	-0.540789	-0.376337	-0.432288	0.0939794	0.054259
IP	0.614033	0.559282	0.498487	0.557267	0.0577994	0.0333705	0.860829	0.743424	0.541031	0.715094	0.16177	0.093398	1.06706	0.805542	0.430085	0.767564	0.320183	0.184858	-0.0320123	-0.337186	-0.287073	-0.218757	0.163655	0.0944863

## Sheet: Figure 5g
cell survival
Ago2 +/+	TM µg/ml	0	0.05	0.1	0.25	0.5	1	2.5	5
replicate 2	Colonies	219	187	188	171	149	113	58	16
% cell survival		100	85.3881	85.8447	78.0822	68.0365	51.5982	26.484	7.30594
replicate 1	Colonies	122	87	130	65	68	34	9	0
% cell survival		100	71.3115	106.557	53.2787	55.7377	27.8689	7.37705	0
replicate 3	Colonies	207	183	178	154	136	111	84	28
% cell survival		100	88.4058	85.9903	74.3961	65.7005	53.6232	40.5797	13.5266
Ago2 -/-	TM µg/ml	0	0.05	0.1	0.25	0.5	1	2.5	5
replicate 2	Colonies	122	92	56	95	28	13	11	2
% cell survival		100	75.4098	45.9016	77.8689	22.9508	10.6557	9.01639	1.63934
replicate 1	Colonies	63	34	14	6	3	2	0	0
% cell survival		100	53.9683	22.2222	9.52381	4.7619	3.1746	0	0
replicate 3	Colonies	184	115	66	42	23	7	5	0
% cell survival		100	62.5	35.8696	22.8261	12.5	3.80435	2.71739	0
IC50
	Ago2 +/+	Ago2 -/-
rep1	0.6547	0.04494
rep2	1.676	0.2874
rep3	1.307	0.06945
mean	1.21257	0.13393
stdev	0.422257	0.10898
sem	0.24379	0.0629196

## Sheet: Figure 5h-k
time	relative C1rl mRNA level						relative C1rl mRNA level
	Ago2 +/+ TM						Ago2 -/- TM
	rep.1	rep.2	rep.3	mean	SD	SEM	rep.1	rep.2	rep.3	mean	SD	SEM
0h	1	1	1	1	0	0	1	1	1	1	0	0
2h	1.17856	0.83449	0.70108	0.90471	0.246363	0.142238	0.8425	6.55288	0.87464	2.75667	3.28765	1.89813
6h	0.32741	0.64216	0.3045	0.42469	0.188683	0.108936	0.33146	8.38918	0.71738	3.14601	4.54482	2.62395
10h	0.10536	0.13278	0.11128	0.116473	0.0144289	0.00833051	0.30857	7.13976	0.53472	2.66102	3.88035	2.24032
24h	0.04109	0.02131	0.00719	0.0231967	0.0170286	0.00983145	0.17855	3.9242	0.4352	1.51265	2.0924	1.20805
log2 data
time	relative C1rl mRNA level						relative C1rl mRNA level
	Ago2 +/+ TM						Ago2 -/- TM
	rep.1	rep.2	rep.3	mean	SD	SEM	rep.1	rep.2	rep.3	mean	SD	SEM
0h	0	0	0	0	0	0	0	0	0	0	0	0
2h	0.237025	-0.261033	-0.512349	-0.178786	0.381397	0.2202	-0.247251	2.71213	-0.193239	0.757213	1.69322	0.977582
6h	-1.61083	-0.638995	-1.71549	-1.32177	0.593611	0.342722	-1.59309	3.06853	-0.479191	0.332082	2.4344	1.4055
10h	-3.2466	-2.91289	-3.16773	-3.10907	0.174417	0.1007	-1.69633	2.83588	-0.903144	0.0788003	2.42041	1.39742
24h	-4.60507	-5.55233	-7.11979	-5.75906	1.27004	0.733261	-2.4856	1.9724	-1.20025	-0.57115	2.29462	1.3248
time	relative Mertk mRNA level						relative Mertk mRNA level
	Ago2 +/+ TM						Ago2 -/- TM
	rep.1	rep.2	rep.3	mean	SD	SEM	rep.1	rep.2	rep.3	mean	SD	SEM
0h	1	1	1	1	0	0	1	1	1	1	0	0
2h	1.205	1.45459	0.76531	1.14163	0.348982	0.201485	0.64466	4.04652	0.81636	1.83585	1.91642	1.10645
6h	0.32634	0.21357	0.28731	0.27574	0.0572684	0.0330639	0.19495	5.45106	0.34066	1.99556	2.99344	1.72826
10h	0.14413	0.05504	0.14311	0.114093	0.0511442	0.0295281	0.1374	2.28068	0.23319	0.883757	1.21072	0.699009
24h	0.04418	0.00636	0.00581	0.0187833	0.0219959	0.0126993	0.09629	0.91569	0.12216	0.378047	0.465792	0.268925
log2 data
time	relative Mertk mRNA level						relative Mertk mRNA level
	Ago2 +/+ TM						Ago2 -/- TM
	rep.1	rep.2	rep.3	mean	SD	SEM	rep.1	rep.2	rep.3	mean	SD	SEM
0h	0	0	0	0	0	0	0	0	0	0	0	0
2h	0.269033	0.540613	-0.385884	0.141254	0.476282	0.274982	-0.63339	2.01668	-0.292723	0.363523	1.44177	0.832409
6h	-1.61555	-2.22722	-1.79932	-1.8807	0.313848	0.1812	-2.35882	2.44654	-1.5536	-0.488628	2.57361	1.48588
10h	-2.79456	-4.18338	-2.8048	-3.26091	0.798893	0.461241	-2.86355	1.18946	-2.10042	-1.25817	2.15378	1.24349
24h	-4.50046	-7.29676	-7.42725	-6.40816	1.6534	0.95459	-3.37647	-0.127069	-3.03316	-2.1789	1.78521	1.03069
time	relative Nov mRNA level						relative Nov mRNA level
	Ago2 +/+ TM						Ago2 -/- TM
	rep.1	rep.2	rep.3	mean	SD	SEM	rep.1	rep.2	rep.3	mean	SD	SEM
0h	1	1	1	1	0	0	1	1	1	1	0	0
2h	1.18106	1.13069	1.04813	1.11996	0.0671114	0.0387468	0.77853	45.5201	1.25399	15.8509	25.6954	14.8352
6h	0.3949	0.8328	0.5435	0.5904	0.222685	0.128568	0.3715	70.8032	0.58291	23.9192	40.6029	23.4421
10h	0.20404	0.14623	0.34503	0.231767	0.102259	0.0590394	0.45996	69.5226	0.46693	23.4832	39.8713	23.0197
24h	0.01378	0.0411	0.01828	0.0243867	0.014648	0.00845703	0.29264	48.1469	0.30503	16.2482	27.6251	15.9494
log2 data
time	relative Nov mRNA level						relative Nov mRNA level
	Ago2 +/+ TM						Ago2 -/- TM
	rep.1	rep.2	rep.3	mean	SD	SEM	rep.1	rep.2	rep.3	mean	SD	SEM
0h	0	0	0	0	0	0	0	0	0	0	0	0
2h	0.240082	0.177203	0.0678177	0.161701	0.0871723	0.050329	-0.361175	5.50843	0.326526	1.82459	3.20877	1.85259
6h	-1.34044	-0.263958	-0.879648	-0.828016	0.540096	0.311824	-1.42857	6.14574	-0.778655	1.31284	4.19801	2.42372
10h	-2.29308	-2.77369	-1.53521	-2.20066	0.624392	0.360493	-1.12042	6.11941	-1.09872	1.30009	4.17367	2.40967
24h	-6.18128	-4.60472	-5.77359	-5.51986	0.818334	0.472465	-1.7728	5.58937	-1.71298	0.701198	4.23339	2.44415
time	relative Rpl19 mRNA level						relative Rpl19 mRNA level
	Ago2 +/+ TM						Ago2 -/- TM
	rep.1	rep.2	rep.3	mean	SD	SEM	rep.1	rep.2	rep.3	mean	SD	SEM
0h	1	1	1	1	0	0	1	1	1	1	0	0
2h	4.47558	0.81728	0.78718	2.02668	2.12086	1.22448	1.79134	1.15212	1.9779	1.64045	0.433074	0.250035
6h	0.7243	0.58034	1.14706	0.817233	0.294568	0.170069	0.73196	0.93063	1.4346	1.0324	0.362206	0.20912
10h	1.04687	0.50171	0.49905	0.682543	0.315519	0.182165	0.41664	1.2254	0.73326	0.791767	0.407542	0.235294
24h	1.41343	0.47531	0.0432	0.64398	0.700514	0.404442	0.49105	1.47485	1.11361	1.0265	0.497651	0.287319
log2 data
time	relative Rpl19mRNA level						relative Rpl19mRNA level
	Ago2 +/+ TM						Ago2 -/- TM
	rep.1	rep.2	rep.3	mean	SD	SEM	rep.1	rep.2	rep.3	mean	SD	SEM
0h	0	0	0	0	0	0	0	0	0	0	0	0
2h	2.16207	-0.291098	-0.345235	0.508581	1.43222	0.826895	0.841039	0.204291	0.983969	0.676433	0.415086	0.23965
6h	-0.465341	-0.78503	0.197941	-0.35081	0.501394	0.28948	-0.450163	-0.10372	0.520649	-0.0110784	0.491992	0.284052
10h	0.0660823	-0.995074	-1.00274	-0.643912	0.614885	0.355004	-1.26313	0.293253	-0.447603	-0.472492	0.778488	0.44946
24h	0.4992	-1.07306	-4.53282	-1.70223	2.57434	1.48629	-1.02606	0.560568	0.155244	-0.103415	0.824333	0.475929
