# Supplementary material for: ER-associated RNA silencing promotes ER quality control
Source: Nat Cell Biol. 2022 Dec 5;24(12):1714–25. doi: 10.1038/s41556-022-01025-4 (PMC9729107; doi:10.1038/s41556-022-01025-4)
Supplement: Source Data Fig. 6 — Statistical source data. [file 41556_2022_1025_MOESM10_ESM.xlsx]

## Sheet: Figure 6f
mCherry::hdel	WT	rde-1(n2901)	sel-11(nDf59)	rde-1(n2901); sel-11(nDf59)
# of foci/animal
	2	7	16	17
	2	7	8	11
	3	1	5	4
	8	1	5	20
	1	2	5	8
	1	1	5	1
	1	1	9	2
	3	15	2	41
	6	15	13	28
	3	11	8	16
	1	13	6	24
	1	2	9	23
	1	19	3	27
	5	14	4	68
	3	5	1	42
	1	1	15	30
	1	1	2	31
	4	1	1	43
	1	4	4	15
	6	6	7	44
	4	13	3	41
	1	6		29
	5			17
	7			16
	4
	5
	3
	1
mean	3	6.63636	6.2381	24.9167
stdev	2.0702	5.73304	4.18506	15.6469
sem	1.19523	3.30997	2.41625	9.03376

## Sheet: Figure 6h
# of stain positive animals	WT	rde-1(n2901)	sel-11(nDf59)	rde-1(n2901); sel-11(nDf59)
7 animals imaged per replicate
rep. 1	0	1	1	3
rep. 2	0	1	0	3
rep. 3	1	1	0	2
mean	0.333333	1	0.333333	2.66667
stdev	0.471405	0	0.471405	0.471405
sem	0.272166	0	0.272166	0.272166
stain positive animals [%]
7 animals imaged per replicate
rep. 1	0	14.2857	14.2857	42.8571
rep. 2	0	14.2857	0	42.8571
rep. 3	14.2857	14.2857	0	28.5714
mean	4.7619	14.2857	4.7619	38.0952
stdev	6.73435	0	6.73435	6.73435
sem	3.88808	0	3.88808	3.88808
