# Supplementary material for: ER-associated RNA silencing promotes ER quality control
Source: Nat Cell Biol. 2022 Dec 5;24(12):1714–25. doi: 10.1038/s41556-022-01025-4 (PMC9729107; doi:10.1038/s41556-022-01025-4)
Supplement: Source Data Extended Data Fig. 2 — Statistical source data. [file 41556_2022_1025_MOESM14_ESM.xlsx]

## Sheet: Figure S2g
	relative viral RNA1 mRNA level						relative hsp-4 mRNA level						relative ire-1 mRNA level						relative pas-7 mRNA level
	rep.1	rep.2	rep.3	mean	SD	SEM	rep.1	rep.2	rep.3	mean	SD	SEM	rep.1	rep.2	rep.3	mean	SD	SEM	rep.1	rep.2	rep.3	mean	SD	SEM
C	1	1	1	1	0	0	1	1	1	1	0	0	1	1	1	1	0	0	1	1	1	1	0	0
ER	1.85475	1.49149	1.49026	1.61217	0.210083	0.121291	1.90011	2.70209	2.33717	2.31313	0.401532	0.231825	1.82581	2.43517	2.66517	2.30872	0.433733	0.250416	0.521657	0.675262	0.809609	0.668843	0.144083	0.0831865
log2 data
	relative viral RNA1 mRNA level						relative hsp-4 mRNA level						relative ire-1 mRNA level						relative pas-7 mRNA level
	rep.1	rep.2	rep.3	mean	SD	SEM	rep.1	rep.2	rep.3	mean	SD	SEM	rep.1	rep.2	rep.3	mean	SD	SEM	rep.1	rep.2	rep.3	mean	SD	SEM
C	0	0	0	0	0	0	0	0	0	0	0	0	0	0	0	0	0	0	0	0	0	0	0	0
ER	0.891222	0.576753	0.575564	0.68118	0.181903	0.105022	0.926084	1.43408	1.22477	1.19498	0.255304	0.1474	0.868537	1.28402	1.41423	1.18893	0.285003	0.164546	-0.938827	-0.566481	-0.304703	-0.603337	0.318664	0.183981
		1
