# Supplementary material for: ER-associated RNA silencing promotes ER quality control
Source: Nat Cell Biol. 2022 Dec 5;24(12):1714–25. doi: 10.1038/s41556-022-01025-4 (PMC9729107; doi:10.1038/s41556-022-01025-4)
Supplement: Source Data Extended Data Fig. 3 — Statistical source data. [file 41556_2022_1025_MOESM15_ESM.xlsx]

## Sheet: Figure S3a
	relative cpl-1 mRNA level
cpl-1*::yfp
	rep.1	rep.2	rep.3	mean	SD	SEM
WT	1	1	1	1	0	0
sel-11(hh17)	0.319181	0.358697	0.256905	0.311594	0.0513183	0.0296287
sel-1(e1948)	0.43514	0.333612	0.196918	0.32189	0.119543	0.0690181
log2 data
	relative cpl-1 mRNA level
cpl-1*::yfp
	rep.1	rep.2	rep.3	mean	SD	SEM
WT	0	0	0	0	0	0
sel-11(hh17)	-1.64755	-1.47916	-1.96069	-1.6958	0.244364	0.141084
sel-1(e1948)	-1.20045	-1.58376	-2.34433	-1.70951	0.582219	0.336144

## Sheet: Figure S3b
	relative viral RNA1 mRNA level
lys-3::gfp
	rep.1	rep.2	rep.3	mean	SD	SEM
WT	1	1	1	1	0	0
rde-1(ne219)	9.11117	3.58012	6.34421	6.34517	2.76552	1.59668
rde-1(ne219; Pnhx-2::rde-1	3.67057	0.454597	2.72399	2.28305	1.65271	0.954191
log2 data
	relative viral RNA1 mRNA level
lys-3::gfp
	rep.1	rep.2	rep.3	mean	SD	SEM
WT	0	0	0	0	0	0
rde-1(ne219)	3.18764	1.84001	2.66544	2.56436	0.679476	0.392295
rde-1(ne219; Pnhx-2::rde-1	1.876	-1.13734	1.44572	0.728128	1.6298	0.940968

## Sheet: Figure S3c
	relative hsp-4 mRNA level						relative xbp-1 spliced mRNA level
lys-3::gfp
	rep.1	rep.2	rep.3	mean	SD	SEM	rep.1	rep.2	rep.3	mean	SD	SEM
DMSO	1	1	1	1	0	0	1	1	1	1	0	0
Tunicamycin	2.5837	2.58633	2.6586	2.60954	0.0425033	0.0245393	2.18507	3.35304	3.04882	2.86231	0.605911	0.349823
Orsay virus/DMSO	1.93569	1.18365	1.48557	1.53497	0.378446	0.218496	2.01102	1.9316	2.03176	1.99146	0.052865	0.0305216
log2 data
	relative hsp-4 mRNA level						relative xbp-1 spliced mRNA level
lys-3::gfp
	rep.1	rep.2	rep.3	mean	SD	SEM	rep.1	rep.2	rep.3	mean	SD	SEM
DMSO	0	0	0	0	0	0	0	0	0	0	0	0
Tunicamycin	1.36944	1.37091	1.41067	1.38367	0.0233901	0.0135043	1.12768	1.74547	1.60825	1.4938	0.324408	0.187297
Orsay virus/DMSO	0.952846	0.243238	0.571015	0.589033	0.355147	0.205044	1.00793	0.949799	1.02273	0.993485	0.0385506	0.0222572
