# Supplementary material for: ER-associated RNA silencing promotes ER quality control
Source: Nat Cell Biol. 2022 Dec 5;24(12):1714–25. doi: 10.1038/s41556-022-01025-4 (PMC9729107; doi:10.1038/s41556-022-01025-4)
Supplement: Source Data Extended Data Fig. 4 — Statistical source data. [file 41556_2022_1025_MOESM16_ESM.xlsx]

## Sheet: Figure 4a-b
Sample	Knockdown	Triplicate	Id	Time	Plate	Row	Column	Source.well	Clog	Sorted.status	In.Regions	TOF	Extinction	Green	Yellow	Red	PH.Extinction	PW.Extinction	PC.Extinction	PH.Green	PW.Green	PC.Green	PH.Yellow	PW.Yellow	PC.Yellow	PH.Red	PW.Red	PC.Red	X
aluc_1	aluc	1	1	3451769	NA	0	0	NA	N	0	0	652	50.2	0.23	0.38	4.85	11248	652	NA	72	620	NA	112	648	NA	1440	652	NA	NA
aluc_1	aluc	1	2	3452491	NA	0	0	NA	N	0	0	182	19.3	0.08	0.15	2.23	11848	182	NA	80	180	NA	120	182	NA	1872	182	NA	NA
aluc_1	aluc	1	3	3452598	NA	0	0	NA	N	0	1	1904	574	1.43	3.52	210	31772	1904	NA	136	1882	NA	328	1890	NA	65532	1904	NA	NA
aluc_1	aluc	1	4	3452661	NA	0	0	NA	N	0	1	1780	398	1.14	2.96	270	27076	1780	NA	120	1746	NA	300	1770	NA	65532	1780	NA	NA
aluc_1	aluc	1	5	3452861	NA	0	0	NA	N	0	1	2030	524	1.52	4.21	270	26756	2030	NA	156	1910	NA	392	1884	NA	65532	1892	NA	NA
aluc_1	aluc	1	6	3452905	NA	0	0	NA	N	0	1	1966	462	1.32	3.38	298	29464	1966	NA	172	1864	NA	484	1830	NA	65532	1824	NA	NA
aluc_1	aluc	1	7	3452909	NA	0	0	NA	N	0	1	2742	561	1.57	3.84	601	53052	2742	NA	268	2548	NA	744	2640	NA	65532	2742	NA	NA
aluc_1	aluc	1	8	3453141	NA	0	0	NA	N	0	0	208	12.4	0.06	0.08	0.65	5264	208	NA	68	188	NA	68	204	NA	400	208	NA	NA
aluc_1	aluc	1	9	3453397	NA	0	0	NA	N	0	0	220	15.2	0.07	0.1	0.99	6608	220	NA	60	210	NA	84	216	NA	580	220	NA	NA
aluc_1	aluc	1	10	3453448	NA	0	0	NA	N	0	1	1966	427	1.34	3.51	251	38272	1966	NA	220	1928	NA	704	1964	NA	65532	1966	NA	NA
aluc_1	aluc	1	11	3453483	NA	0	0	NA	N	0	0	82	4.03	0.02	0.03	0.2	4288	82	NA	60	78	NA	52	78	NA	268	82	NA	NA
aluc_1	aluc	1	12	3453483	NA	0	0	NA	N	0	0	42	2.05	0.01	0.02	0.05	4372	42	NA	44	40	NA	52	40	NA	136	42	NA	NA
aluc_1	aluc	1	13	3453539	NA	0	0	NA	N	0	0	68	4.41	0.02	0.02	0.04	6352	68	NA	44	64	NA	52	62	NA	104	66	NA	NA
aluc_1	aluc	1	14	3453700	NA	0	0	NA	N	0	1	1634	226	0.88	2.19	296	25440	1634	NA	108	1542	NA	220	1600	NA	65532	1530	NA	NA
aluc_1	aluc	1	15	3453888	NA	0	0	NA	N	0	0	184	10.4	0.05	0.08	0.7	5436	184	NA	48	174	NA	72	180	NA	472	184	NA	NA
aluc_1	aluc	1	16	3454013	NA	0	0	NA	N	0	0	174	11.1	0.06	0.09	0.83	6044	174	NA	100	172	NA	72	174	NA	512	174	NA	NA
aluc_1	aluc	1	17	3454088	NA	0	0	NA	N	0	0	44	1.96	0.01	0.01	0.02	3744	44	NA	64	42	NA	28	34	NA	72	44	NA	NA
aluc_1	aluc	1	18	3454174	NA	0	0	NA	N	0	1	2408	646	1.6	4	304	27924	2408	NA	132	2236	NA	328	2254	NA	65532	2204	NA	NA
aluc_1	aluc	1	19	3454347	NA	0	0	NA	N	0	1	2556	775	1.6	3.42	292	31908	2556	NA	116	2512	NA	236	2528	NA	65532	2556	NA	NA
aluc_1	aluc	1	20	3454411	NA	0	0	NA	N	0	1	2408	541	1.32	3.03	260	30164	2408	NA	168	2276	NA	432	2228	NA	65532	2146	NA	NA
aluc_1	aluc	1	21	3454498	NA	0	0	NA	N	0	1	2746	695	1.6	3.64	321	32156	2746	NA	136	2526	NA	284	2532	NA	65532	2344	NA	NA
aluc_1	aluc	1	22	3454670	NA	0	0	NA	N	0	0	98	6.3	0.03	0.06	0.54	6304	98	NA	52	92	NA	84	98	NA	616	98	NA	NA
aluc_1	aluc	1	23	3454690	NA	0	0	NA	N	0	0	138	15.5	0.05	0.12	1.59	13208	138	NA	72	132	NA	120	138	NA	1588	138	NA	NA
aluc_1	aluc	1	24	3454700	NA	0	0	NA	N	0	1	2086	365	1.15	2.63	60.4	50020	2086	NA	224	2008	NA	584	2058	NA	65532	2086	NA	NA
aluc_1	aluc	1	25	3454734	NA	0	0	NA	N	0	1	3220	983	1.8	3.94	369	34640	3220	NA	124	2926	NA	248	2888	NA	65532	2942	NA	NA
aluc_1	aluc	1	26	3454743	NA	0	0	NA	N	0	0	40	1.79	0.01	0.02	0.08	3776	40	NA	56	36	NA	48	40	NA	180	40	NA	NA
aluc_1	aluc	1	27	3454750	NA	0	0	NA	N	0	0	270	22.9	0.08	0.14	1.4	8644	270	NA	72	238	NA	88	270	NA	628	270	NA	NA
aluc_1	aluc	1	28	3454813	NA	0	0	NA	N	0	0	208	21.8	0.08	0.14	1.74	11224	208	NA	60	196	NA	104	208	NA	1072	208	NA	NA
aluc_1	aluc	1	29	3455005	NA	0	0	NA	N	0	1	2434	487	1.34	3.04	321	24984	2434	NA	104	2400	NA	228	2384	NA	65532	2434	NA	NA
aluc_1	aluc	1	30	3455107	NA	0	0	NA	N	0	0	54	3.24	0.02	0.03	0.19	6044	54	NA	52	54	NA	60	54	NA	328	54	NA	NA
aluc_1	aluc	1	31	3455134	NA	0	0	NA	N	0	1	2650	557	1.44	3.46	243	37344	2650	NA	192	2464	NA	604	2376	NA	65532	2348	NA	NA
aluc_1	aluc	1	32	3455268	NA	0	0	NA	N	0	1	2488	469	1.07	2.19	332	20668	2488	NA	96	2354	NA	164	2268	NA	65532	2216	NA	NA
aluc_1	aluc	1	33	3455278	NA	0	0	NA	N	0	1	2722	725	1.58	3.45	347	33500	2722	NA	120	2604	NA	228	2652	NA	65532	2722	NA	NA
aluc_1	aluc	1	34	3455282	NA	0	0	NA	N	0	1	2520	524	1.49	3.68	376	21544	2520	NA	120	2438	NA	260	2430	NA	65532	2376	NA	NA
aluc_1	aluc	1	35	3455354	NA	0	0	NA	N	0	1	2506	549	1.22	2.69	438	24556	2506	NA	140	2432	NA	336	2460	NA	65532	2442	NA	NA
aluc_1	aluc	1	36	3455738	NA	0	0	NA	N	0	0	120	5.8	0.03	0.05	0.26	4248	120	NA	52	114	NA	64	120	NA	252	120	NA	NA
aluc_1	aluc	1	37	3455937	NA	0	0	NA	N	0	1	1526	278	0.71	1.42	213	20280	1526	NA	84	1488	NA	172	1520	NA	65532	1526	NA	NA
aluc_1	aluc	1	38	3456012	NA	0	0	NA	N	0	0	220	18.9	0.08	0.11	0.91	9332	220	NA	68	214	NA	104	218	NA	572	220	NA	NA
aluc_1	aluc	1	39	3456016	NA	0	0	NA	N	0	1	3272	988	2.03	5.11	406	32056	3272	NA	136	2926	NA	352	2902	NA	65532	2934	NA	NA
aluc_1	aluc	1	40	3456050	NA	0	0	NA	N	0	1	2870	686	1.61	3.76	386	30868	2870	NA	120	2600	NA	292	2664	NA	65532	2414	NA	NA
aluc_1	aluc	1	41	3456086	NA	0	0	NA	N	0	1	3062	956	1.89	4.14	314	34300	3062	NA	116	3002	NA	332	3036	NA	65532	3062	NA	NA
aluc_1	aluc	1	42	3456506	NA	0	0	NA	N	0	1	3226	985	2.15	5.4	326	33020	3226	NA	120	3102	NA	308	3096	NA	65532	3226	NA	NA
aluc_1	aluc	1	43	3456520	NA	0	0	NA	N	0	0	190	12.4	0.06	0.08	0.8	6292	190	NA	52	176	NA	80	190	NA	508	190	NA	NA
aluc_1	aluc	1	44	3456626	NA	0	0	NA	N	0	1	3060	934	2.38	6.25	392	48000	3060	NA	320	2798	NA	864	2880	NA	65532	2860	NA	NA
aluc_1	aluc	1	45	3456681	NA	0	0	NA	N	0	1	2762	710	1.63	4.17	316	30808	2762	NA	132	2538	NA	348	2556	NA	65532	2468	NA	NA
aluc_1	aluc	1	46	3456716	NA	0	0	NA	N	0	1	3668	720	1.76	3.99	479	32952	3668	NA	108	3434	NA	240	3464	NA	65532	3666	NA	NA
aluc_1	aluc	1	47	3456737	NA	0	0	NA	N	0	0	128	5.48	0.03	0.04	2.27	3528	128	NA	64	114	NA	68	118	NA	2184	128	NA	NA
aluc_1	aluc	1	48	3456738	NA	0	0	NA	N	0	0	1260	104	0.33	0.48	57.4	8192	1260	NA	76	1130	NA	68	1224	NA	5004	1260	NA	NA
aluc_1	aluc	1	49	3456738	NA	0	0	NA	N	0	0	418	52.5	0.11	0.16	24.4	12968	418	NA	76	372	NA	72	406	NA	5944	418	NA	NA
aluc_1	aluc	1	50	3456864	NA	0	0	NA	N	0	1	3222	692	2.4	6.24	667	55896	3222	NA	236	2942	NA	644	2960	NA	65532	3222	NA	NA
aluc_1	aluc	1	51	3457071	NA	0	0	NA	N	0	1	3536	740	2.03	5.37	495	25340	3536	NA	148	3380	NA	452	3404	NA	65532	3536	NA	NA
aluc_1	aluc	1	52	3457315	NA	0	0	NA	N	0	1	3920	1061	1.97	4.39	395	27656	3920	NA	104	3830	NA	260	3888	NA	65532	3920	NA	NA
aluc_1	aluc	1	53	3457326	NA	0	0	NA	N	0	0	838	194	0.29	0.37	2.43	26808	838	NA	88	804	NA	108	826	NA	520	832	NA	NA
aluc_1	aluc	1	54	3457451	NA	0	0	NA	N	0	1	3888	979	2.17	5.38	515	35756	3888	NA	132	3516	NA	292	3534	NA	65532	3520	NA	NA
aluc_1	aluc	1	55	3457628	NA	0	0	NA	N	0	0	474	34.4	0.16	0.29	3.09	11396	474	NA	68	450	NA	92	474	NA	1028	474	NA	NA
aluc_1	aluc	1	56	3457629	NA	0	0	NA	N	0	0	146	7.15	0.05	0.07	0.86	4484	146	NA	52	144	NA	76	146	NA	576	146	NA	NA
aluc_1	aluc	1	57	3457649	NA	0	0	NA	N	0	0	260	24	0.09	0.15	1.6	9660	260	NA	64	250	NA	76	260	NA	908	260	NA	NA
aluc_1	aluc	1	58	3457655	NA	0	0	NA	N	0	1	3772	549	1.52	3.24	385	16960	3772	NA	100	3534	NA	184	3646	NA	65532	3772	NA	NA
aluc_1	aluc	1	59	3457944	NA	0	0	NA	N	0	0	106	5.24	0.03	0.04	0.16	4568	106	NA	48	100	NA	60	106	NA	176	106	NA	NA
aluc_1	aluc	1	60	3458106	NA	0	0	NA	N	0	0	562	58.4	0.22	0.41	5.11	10952	562	NA	72	542	NA	108	558	NA	1120	562	NA	NA
aluc_1	aluc	1	61	3458388	NA	0	0	NA	N	0	1	3364	926	2.11	5.24	574	29508	3364	NA	112	3152	NA	252	3244	NA	65532	3364	NA	NA
aluc_1	aluc	1	62	3458450	NA	0	0	NA	N	0	0	136	9.03	0.05	0.06	0.55	6988	136	NA	56	130	NA	68	134	NA	532	136	NA	NA
aluc_1	aluc	1	63	3458538	NA	0	0	NA	N	0	0	100	5.35	0.03	0.04	0.21	4900	100	NA	60	88	NA	64	100	NA	232	100	NA	NA
aluc_1	aluc	1	64	3458846	NA	0	0	NA	N	0	1	4080	1264	2.54	5.37	390	37020	4080	NA	128	3720	NA	276	3772	NA	65532	4080	NA	NA
aluc_1	aluc	1	65	3458846	NA	0	0	NA	N	0	0	182	8.93	0.02	0.02	0.35	4448	182	NA	48	118	NA	52	94	NA	300	182	NA	NA
aluc_1	aluc	1	66	3458852	NA	0	0	NA	N	0	0	174	10.9	0.05	0.08	0.72	6144	174	NA	52	166	NA	72	168	NA	656	174	NA	NA
aluc_1	aluc	1	67	3458884	NA	0	0	NA	N	0	1	3808	849	1.98	4.51	347	27892	3808	NA	128	3712	NA	312	3760	NA	65532	3808	NA	NA
aluc_1	aluc	1	68	3458975	NA	0	0	NA	N	0	1	3846	1045	2.48	7.09	580	30016	3846	NA	128	3476	NA	320	3448	NA	65532	3844	NA	NA
aluc_1	aluc	1	69	3458984	NA	0	0	NA	N	0	1	3282	597	1.44	3.1	537	28888	3282	NA	124	3054	NA	304	3100	NA	65532	3042	NA	NA
aluc_1	aluc	1	70	3459099	NA	0	0	NA	N	0	1	3764	952	2.3	5.4	241	34328	3764	NA	120	3588	NA	320	3624	NA	65532	3764	NA	NA
aluc_1	aluc	1	71	3459103	NA	0	0	NA	N	0	1	4312	729	2.13	5.53	723	48576	4312	NA	192	3860	NA	452	4126	NA	65532	4042	NA	NA
aluc_1	aluc	1	72	3459104	NA	0	0	NA	N	0	0	268	14	0.06	0.08	0.51	4804	268	NA	52	238	NA	56	246	NA	328	268	NA	NA
aluc_1	aluc	1	73	3459258	NA	0	0	NA	N	0	1	4026	939	2.42	6.26	573	30012	4026	NA	164	3828	NA	448	3826	NA	65532	3574	NA	NA
aluc_1	aluc	1	74	3459493	NA	0	0	NA	N	0	0	880	92	0.38	0.75	11.3	13304	880	NA	80	846	NA	144	876	NA	2000	880	NA	NA
aluc_1	aluc	1	75	3459775	NA	0	0	NA	N	0	1	3824	1096	2.49	6.66	377	34308	3824	NA	164	3672	NA	448	3694	NA	65532	3824	NA	NA
aluc_1	aluc	1	76	3459892	NA	0	0	NA	N	0	1	5240	625	1.94	4.17	451	29164	5240	NA	144	4742	NA	324	4876	NA	65532	5240	NA	NA
aluc_1	aluc	1	77	3459894	NA	0	0	NA	N	0	1	3878	912	2.58	6.59	364	25788	3878	NA	124	3802	NA	292	3830	NA	65532	3878	NA	NA
aluc_1	aluc	1	78	3459965	NA	0	0	NA	N	0	1	4832	846	2.41	4.99	766	54460	4832	NA	204	4450	NA	440	4612	NA	65532	4832	NA	NA
aluc_1	aluc	1	79	3460025	NA	0	0	NA	N	0	1	3936	579	1.96	4.9	433	32296	3936	NA	168	3566	NA	460	3658	NA	65532	2952	NA	NA
aluc_1	aluc	1	80	3460055	NA	0	0	NA	N	0	1	3640	711	1.74	3.98	440	30380	3640	NA	128	3244	NA	268	3376	NA	65532	3640	NA	NA
aluc_1	aluc	1	81	3460123	NA	0	0	NA	N	0	1	3706	1070	2.42	6.39	497	34836	3706	NA	184	3500	NA	468	3538	NA	65532	3526	NA	NA
aluc_1	aluc	1	82	3460156	NA	0	0	NA	N	0	1	3936	1070	2.39	6.36	527	29468	3936	NA	144	3730	NA	412	3724	NA	65532	3694	NA	NA
aluc_1	aluc	1	83	3460235	NA	0	0	NA	N	0	1	4130	1305	2.74	7.64	432	34476	4130	NA	140	3754	NA	416	3766	NA	65532	4130	NA	NA
aluc_1	aluc	1	84	3460248	NA	0	0	NA	N	0	0	64	3.43	0.02	0.03	0.13	5044	64	NA	44	56	NA	60	64	NA	276	64	NA	NA
aluc_1	aluc	1	85	3460258	NA	0	0	NA	N	0	1	3940	913	2.38	6.31	524	29844	3940	NA	144	3560	NA	340	3544	NA	65532	3496	NA	NA
aluc_1	aluc	1	86	3460354	NA	0	0	NA	N	0	1	3746	736	2.02	4.84	629	26732	3746	NA	144	3402	NA	340	3372	NA	65532	2992	NA	NA
aluc_1	aluc	1	87	3460358	NA	0	0	NA	N	0	0	104	5.32	0.03	0.04	0.25	4576	104	NA	60	96	NA	52	94	NA	284	104	NA	NA
aluc_1	aluc	1	88	3460454	NA	0	0	NA	N	0	1	4422	1024	2.16	5	339	30452	4422	NA	108	4066	NA	256	4104	NA	65532	4422	NA	NA
aluc_1	aluc	1	89	3460469	NA	0	0	NA	N	0	0	148	8.9	0.04	0.05	0.06	5588	148	NA	56	134	NA	52	142	NA	92	134	NA	NA
aluc_1	aluc	1	90	3460628	NA	0	0	NA	N	0	0	72	3.93	0.02	0.02	0.13	5044	72	NA	56	62	NA	64	70	NA	224	72	NA	NA
aluc_1	aluc	1	91	3460913	NA	0	0	NA	N	0	0	786	67.2	0.22	0.29	0.85	10748	786	NA	60	726	NA	64	750	NA	208	782	NA	NA
aluc_1	aluc	1	92	3460913	NA	0	0	NA	N	0	1	1316	216	0.58	1.2	109	18972	1316	NA	80	1296	NA	136	1314	NA	65532	1316	NA	NA
aluc_1	aluc	1	93	3460935	NA	0	0	NA	N	0	1	4434	1156	3.42	9.35	726	32640	4434	NA	188	4286	NA	532	4344	NA	65532	4308	NA	NA
aluc_1	aluc	1	94	3461025	NA	0	0	NA	N	0	0	124	6.05	0.04	0.05	0.28	4216	124	NA	52	114	NA	88	122	NA	272	124	NA	NA
aluc_1	aluc	1	95	3461088	NA	0	0	NA	N	0	1	5520	1681	3.19	8.31	816	36496	5520	NA	192	5024	NA	496	5164	NA	65532	5520	NA	NA
aluc_1	aluc	1	96	3461181	NA	0	0	NA	N	0	1	4148	947	2.62	7.14	801	35076	4148	NA	140	3988	NA	324	4068	NA	65532	4050	NA	NA
aluc_1	aluc	1	97	3461471	NA	0	0	NA	N	0	1	3920	1023	2.22	5.07	236	32072	3920	NA	144	3588	NA	376	3614	NA	65532	3920	NA	NA
aluc_1	aluc	1	98	3461569	NA	0	0	NA	N	0	1	4796	1377	3.16	8.99	542	48292	4796	NA	176	4328	NA	388	4372	NA	65532	4796	NA	NA
aluc_1	aluc	1	99	3461691	NA	0	0	NA	N	0	1	3754	891	2.26	5.62	628	32776	3754	NA	120	3672	NA	324	3670	NA	65532	3656	NA	NA
aluc_1	aluc	1	100	3461750	NA	0	0	NA	N	0	1	4344	976	2.42	6.49	737	47076	4344	NA	200	3898	NA	588	4010	NA	65532	4344	NA	NA
aluc_1	aluc	1	101	3461891	NA	0	0	NA	N	0	1	4138	984	2.51	6.66	639	36504	4138	NA	164	3462	NA	440	3344	NA	65532	3064	NA	NA
aluc_1	aluc	1	102	3461923	NA	0	0	NA	N	0	1	2500	573	1.71	4.97	374	21836	2500	NA	140	2408	NA	332	2410	NA	65532	2414	NA	NA
aluc_1	aluc	1	103	3462023	NA	0	0	NA	N	0	1	2092	378	1.23	2.95	802	22860	2092	NA	128	1990	NA	320	1982	NA	65532	2072	NA	NA
aluc_1	aluc	1	104	3462023	NA	0	0	NA	N	0	1	1686	337	0.84	1.99	5.12	29440	1686	NA	112	1564	NA	280	1574	NA	772	1252	NA	NA
aluc_1	aluc	1	105	3462203	NA	0	0	NA	N	0	0	512	50.8	0.18	0.32	3.76	12152	512	NA	72	488	NA	92	510	NA	936	512	NA	NA
aluc_1	aluc	1	106	3462962	NA	0	0	NA	N	0	1	2626	542	2.01	5.17	887	47292	2626	NA	248	2380	NA	648	2488	NA	65532	2626	NA	NA
aluc_1	aluc	1	107	3462963	NA	0	0	NA	N	0	0	1698	109	0.29	0.4	35.2	6076	1698	NA	56	1274	NA	68	1320	NA	28904	1076	NA	NA
aluc_1	aluc	1	108	3462985	NA	0	0	NA	N	0	1	5234	1082	2.87	6.77	446	25100	5234	NA	148	5024	NA	364	5112	NA	65532	5232	NA	NA
aluc_1	aluc	1	109	3463029	NA	0	0	NA	N	0	0	296	25.2	0.09	0.14	1.21	9448	296	NA	68	266	NA	80	284	NA	524	296	NA	NA
aluc_1	aluc	1	110	3463139	NA	0	0	NA	N	0	1	1682	255	0.66	1.28	7.02	16512	1682	NA	84	1610	NA	172	1674	NA	716	1682	NA	NA
aluc_1	aluc	1	111	3463139	NA	0	0	NA	N	0	0	822	149	0.42	1.01	309	25176	822	NA	108	784	NA	236	814	NA	65532	822	NA	NA
aluc_1	aluc	1	112	3463212	NA	0	0	NA	N	0	1	4272	1180	2.52	5.95	43.7	37152	4272	NA	156	3722	NA	400	3766	NA	2052	4272	NA	NA
aluc_1	aluc	1	113	3463274	NA	0	0	NA	N	0	0	430	32.7	0.16	0.25	2.94	8116	430	NA	64	426	NA	80	430	NA	800	430	NA	NA
aluc_1	aluc	1	114	3463295	NA	0	0	NA	N	0	0	342	19.9	0.09	0.11	0.78	5668	342	NA	64	312	NA	64	332	NA	324	342	NA	NA
aluc_1	aluc	1	115	3463296	NA	0	0	NA	N	0	1	1810	429	1.13	2.68	16.6	37584	1810	NA	108	1762	NA	232	1790	NA	1524	1810	NA	NA
aluc_1	aluc	1	116	3463296	NA	0	0	NA	N	0	1	1718	333	0.76	1.96	513	26508	1718	NA	112	1542	NA	260	1648	NA	65532	1718	NA	NA
aluc_1	aluc	1	117	3463437	NA	0	0	NA	N	0	0	78	3.44	0.02	0.03	0.08	3648	78	NA	44	68	NA	72	78	NA	124	78	NA	NA
aluc_1	aluc	1	118	3463447	NA	0	0	NA	N	0	1	1912	500	1.24	3.07	17.4	54368	1912	NA	148	1818	NA	288	1806	NA	1908	1912	NA	NA
aluc_1	aluc	1	119	3463447	NA	0	0	NA	N	0	1	2352	475	1.11	2.76	705	28792	2352	NA	112	2096	NA	240	2172	NA	65532	2352	NA	NA
aluc_1	aluc	1	120	3463475	NA	0	0	NA	N	0	1	3768	860	2.6	7.01	408	35764	3768	NA	204	3446	NA	524	3470	NA	65532	3492	NA	NA
aluc_1	aluc	1	121	3463485	NA	0	0	NA	N	0	1	1264	329	0.86	1.96	8.16	52664	1264	NA	180	1146	NA	396	1210	NA	1544	1264	NA	NA
aluc_1	aluc	1	122	3463486	NA	0	0	NA	N	0	1	3256	817	2.03	4.71	590	32532	3256	NA	152	2982	NA	348	3026	NA	65532	3256	NA	NA
aluc_1	aluc	1	123	3463526	NA	0	0	NA	N	0	0	84	4.11	0.02	0.03	0.13	4248	84	NA	68	74	NA	64	82	NA	168	84	NA	NA
aluc_1	aluc	1	124	3463567	NA	0	0	NA	N	0	1	4392	1265	2.48	6.5	495	30696	4392	NA	120	3970	NA	304	3978	NA	65532	3954	NA	NA
aluc_1	aluc	1	125	3463797	NA	0	0	NA	N	0	0	162	12.3	0.05	0.09	0.81	8264	162	NA	60	152	NA	88	160	NA	692	162	NA	NA
aluc_1	aluc	1	126	3463797	NA	0	0	NA	N	0	0	82	3.76	0.02	0.02	0.14	3876	82	NA	52	72	NA	52	78	NA	168	82	NA	NA
aluc_1	aluc	1	127	3463989	NA	0	0	NA	N	0	0	232	12.2	0.06	0.1	0.72	4592	232	NA	68	214	NA	72	228	NA	356	232	NA	NA
aluc_1	aluc	1	128	3464216	NA	0	0	NA	N	0	0	86	4.96	0.02	0.03	0.21	5480	86	NA	52	76	NA	56	82	NA	288	86	NA	NA
aluc_1	aluc	1	129	3464327	NA	0	0	NA	N	0	1	4368	841	2.09	4.83	602	30404	4368	NA	120	4154	NA	272	4266	NA	65532	4368	NA	NA
aluc_1	aluc	1	130	3464380	NA	0	0	NA	N	0	0	1014	248	0.66	1.51	5.86	39908	1014	NA	140	960	NA	316	1000	NA	1148	1014	NA	NA
aluc_1	aluc	1	131	3464381	NA	0	0	NA	N	0	0	2284	146	0.64	1.07	47.3	6796	2284	NA	76	2102	NA	108	2210	NA	28016	2284	NA	NA
aluc_1	aluc	1	132	3464543	NA	0	0	NA	N	0	1	6396	1237	2.87	6.31	798	38204	6396	NA	156	5788	NA	336	6046	NA	65532	6396	NA	NA
aluc_1	aluc	1	133	3464553	NA	0	0	NA	N	0	1	4926	1295	2.67	6.63	313	34224	4926	NA	136	4448	NA	320	4552	NA	65532	4926	NA	NA
aluc_1	aluc	1	134	3464636	NA	0	0	NA	N	0	1	4452	1187	2.61	6.93	508	26004	4452	NA	136	4336	NA	376	4382	NA	65532	4452	NA	NA
aluc_1	aluc	1	135	3464661	NA	0	0	NA	N	0	1	4986	1373	3.13	9.8	1232	54444	4986	NA	228	4480	NA	560	4666	NA	65532	4986	NA	NA
aluc_1	aluc	1	136	3464728	NA	0	0	NA	N	0	0	400	32.7	0.14	0.27	3.75	8224	400	NA	64	376	NA	108	396	NA	1368	400	NA	NA
aluc_1	aluc	1	137	3464729	NA	0	0	NA	N	0	0	192	11.1	0.05	0.07	0.45	5352	192	NA	52	172	NA	68	188	NA	324	192	NA	NA
aluc_1	aluc	1	138	3464869	NA	0	0	NA	N	0	0	586	38.4	0.18	0.28	2.47	6188	586	NA	60	550	NA	76	578	NA	592	586	NA	NA
aluc_1	aluc	1	139	3464918	NA	0	0	NA	N	0	1	4266	890	2.45	6.23	622	35824	4266	NA	160	3888	NA	388	4038	NA	65532	4266	NA	NA
aluc_1	aluc	1	140	3464988	NA	0	0	NA	N	0	0	220	12.2	0.06	0.08	0.61	5076	220	NA	52	208	NA	68	212	NA	324	220	NA	NA
aluc_1	aluc	1	141	3465001	NA	0	0	NA	N	0	0	130	7.28	0.04	0.05	0.3	5260	130	NA	56	124	NA	68	126	NA	264	130	NA	NA
aluc_1	aluc	1	142	3465166	NA	0	0	NA	N	0	1	2684	482	1.1	2.15	280	21648	2684	NA	88	2582	NA	176	2626	NA	65532	2684	NA	NA
aluc_1	aluc	1	143	3465209	NA	0	0	NA	N	0	1	4170	928	2.18	5.47	625	31312	4170	NA	168	3858	NA	440	3858	NA	65532	3882	NA	NA
aluc_1	aluc	1	144	3465564	NA	0	0	NA	N	0	1	4150	913	2.37	6.53	686	28624	4150	NA	120	3888	NA	276	3898	NA	65532	3856	NA	NA
aluc_1	aluc	1	145	3465623	NA	0	0	NA	N	0	1	4492	565	1.65	3.04	379	19616	4492	NA	92	4154	NA	168	4244	NA	65532	4492	NA	NA
aluc_1	aluc	1	146	3465639	NA	0	0	NA	N	0	1	4340	878	2.2	5.29	651	24292	4340	NA	128	3986	NA	300	3974	NA	65532	3750	NA	NA
aluc_1	aluc	1	147	3465710	NA	0	0	NA	N	0	0	192	10.3	0.06	0.09	0.84	4764	192	NA	60	180	NA	76	188	NA	500	192	NA	NA
aluc_1	aluc	1	148	3465768	NA	0	0	NA	N	0	1	2700	609	1.63	4.21	334	25364	2700	NA	124	2436	NA	308	2486	NA	65532	2282	NA	NA
aluc_1	aluc	1	150	3465773	NA	0	0	NA	N	0	1	6042	1537	2.67	6.2	798	33664	6042	NA	128	5256	NA	256	5194	NA	65532	4256	NA	NA
aluc_1	aluc	1	151	3465796	NA	0	0	NA	N	0	0	40	1.72	0.01	0.02	0.24	3548	40	NA	60	38	NA	64	40	NA	556	40	NA	NA
aluc_1	aluc	1	152	3465803	NA	0	0	NA	N	0	0	142	12.7	0.06	0.1	1.31	10184	142	NA	68	132	NA	120	138	NA	1208	142	NA	NA
aluc_1	aluc	1	153	3466085	NA	0	0	NA	N	0	1	4126	727	2.17	5.33	548	27820	4126	NA	160	3720	NA	408	3738	NA	65532	4126	NA	NA
aluc_1	aluc	1	154	3466130	NA	0	0	NA	N	0	1	5134	1030	2.8	6.24	388	53512	5134	NA	236	4548	NA	608	4588	NA	65532	5134	NA	NA
aluc_1	aluc	1	155	3466229	NA	0	0	NA	N	0	1	4172	932	2.24	5.85	673	31880	4172	NA	132	3640	NA	328	3480	NA	65532	3166	NA	NA
aluc_1	aluc	1	156	3466257	NA	0	0	NA	N	0	1	4332	861	2.58	6.68	791	28204	4332	NA	160	3870	NA	484	3724	NA	65532	3834	NA	NA
aluc_1	aluc	1	157	3466298	NA	0	0	NA	N	0	1	4286	1017	2.22	5.2	322	38392	4286	NA	176	4094	NA	448	4210	NA	65532	4286	NA	NA
aluc_1	aluc	1	158	3466359	NA	0	0	NA	N	0	0	250	14.6	0.07	0.11	0.92	5576	250	NA	56	228	NA	68	248	NA	472	250	NA	NA
aluc_1	aluc	1	159	3466374	NA	0	0	NA	N	0	1	5540	1719	2.9	6.88	369	35808	5540	NA	112	5158	NA	224	5210	NA	65532	5184	NA	NA
aluc_1	aluc	1	160	3466440	NA	0	0	NA	N	0	1	4714	1278	2.49	5.49	422	31096	4714	NA	104	4478	NA	208	4502	NA	65532	4714	NA	NA
aluc_1	aluc	1	161	3466513	NA	0	0	NA	N	0	1	5608	1384	2.84	6.98	742	32344	5608	NA	140	4886	NA	252	4814	NA	65532	5608	NA	NA
aluc_1	aluc	1	162	3466584	NA	0	0	NA	N	0	1	4376	355	1.35	2.16	774	8592	4376	NA	76	4068	NA	124	4158	NA	65532	2830	NA	NA
aluc_1	aluc	1	163	3466930	NA	0	0	NA	N	0	0	102	5.37	0.02	0.04	0.33	4736	102	NA	48	88	NA	68	102	NA	356	102	NA	NA
aluc_1	aluc	1	164	3466961	NA	0	0	NA	N	0	1	2732	705	1.33	2.58	14.8	30688	2732	NA	96	2566	NA	192	2510	NA	904	2732	NA	NA
aluc_1	aluc	1	165	3466961	NA	0	0	NA	N	0	0	1064	188	0.31	0.6	353	26840	1064	NA	84	936	NA	152	912	NA	65532	1064	NA	NA
aluc_1	aluc	1	166	3466973	NA	0	0	NA	N	0	1	1802	513	1.45	3.57	18.5	54848	1802	NA	176	1742	NA	380	1800	NA	2252	1802	NA	NA
aluc_1	aluc	1	167	3466974	NA	0	0	NA	N	0	1	2696	617	1.14	2.61	814	38276	2696	NA	116	2352	NA	208	2450	NA	65532	2696	NA	NA
aluc_1	aluc	1	168	3467048	NA	0	0	NA	N	0	1	4336	1177	2.47	6.25	704	35000	4336	NA	152	3836	NA	484	3748	NA	65532	3586	NA	NA
aluc_1	aluc	1	169	3467316	NA	0	0	NA	N	0	0	108	6.97	0.03	0.05	0.37	6636	108	NA	52	102	NA	72	106	NA	408	108	NA	NA
aluc_1	aluc	1	170	3467437	NA	0	0	NA	N	0	1	3662	763	2.09	5.5	592	23900	3662	NA	116	3532	NA	304	3560	NA	65532	3662	NA	NA
aluc_1	aluc	1	171	3467686	NA	0	0	NA	N	0	1	9286	2169	4.02	9.36	1220	30800	9286	NA	136	8054	NA	344	7878	NA	65532	8126	NA	NA
aluc_1	aluc	1	172	3467688	NA	0	0	NA	N	0	0	106	6.24	0.04	0.04	0.29	5756	106	NA	64	104	NA	60	100	NA	320	106	NA	NA
aluc_1	aluc	1	173	3467898	NA	0	0	NA	N	0	1	1690	273	0.85	2.03	780	19428	1690	NA	108	1624	NA	244	1680	NA	65532	1690	NA	NA
aluc_1	aluc	1	174	3467899	NA	0	0	NA	N	0	1	2618	465	1.2	2.6	4.65	29612	2618	NA	92	2498	NA	184	2524	NA	564	2132	NA	NA
aluc_1	aluc	1	175	3468050	NA	0	0	NA	N	0	0	252	16.4	0.08	0.13	1.23	6812	252	NA	68	236	NA	76	252	NA	560	252	NA	NA
aluc_1	aluc	1	176	3468187	NA	0	0	NA	N	0	1	4480	950	2.3	5.83	679	38332	4480	NA	144	3846	NA	340	3804	NA	65532	3518	NA	NA
aluc_1	aluc	1	177	3468428	NA	0	0	NA	N	0	0	128	6.09	0.04	0.06	0.6	4236	128	NA	60	118	NA	84	126	NA	464	128	NA	NA
aluc_1	aluc	1	178	3468591	NA	0	0	NA	N	0	1	4804	1250	2.5	5.39	833	35920	4804	NA	120	4628	NA	228	4706	NA	65532	4686	NA	NA
aluc_1	aluc	1	179	3468609	NA	0	0	NA	N	0	1	4284	845	2.41	6.46	713	30860	4284	NA	140	3948	NA	364	3998	NA	65532	3918	NA	NA
aluc_1	aluc	1	180	3468629	NA	0	0	NA	N	0	1	2974	524	1.32	2.96	817	23640	2974	NA	112	2736	NA	216	2808	NA	65532	2594	NA	NA
aluc_1	aluc	1	181	3468629	NA	0	0	NA	N	0	1	1244	239	0.75	1.88	3.45	31020	1244	NA	148	1152	NA	340	1154	NA	748	924	NA	NA
aluc_1	aluc	1	182	3468659	NA	0	0	NA	N	0	1	4402	845	2.7	7.24	724	34820	4402	NA	208	3786	NA	656	3720	NA	65532	3276	NA	NA
aluc_1	aluc	1	183	3468801	NA	0	0	NA	N	0	0	52	2.47	0.01	0.02	0.15	4132	52	NA	56	42	NA	48	50	NA	328	52	NA	NA
aluc_1	aluc	1	184	3468936	NA	0	0	NA	N	0	1	3934	982	2.16	5.19	433	29644	3934	NA	108	3826	NA	280	3876	NA	65532	3934	NA	NA
aluc_1	aluc	1	185	3469047	NA	0	0	NA	N	0	1	3794	1005	2.76	7.89	239	38120	3794	NA	188	3426	NA	528	3360	NA	65532	3794	NA	NA
aluc_1	aluc	1	186	3469178	NA	0	0	NA	N	0	1	5124	1432	2.66	7.11	560	29912	5124	NA	140	4512	NA	360	4456	NA	65532	4444	NA	NA
aluc_1	aluc	1	187	3469263	NA	0	0	NA	N	0	1	4638	1319	2.5	5.91	727	33652	4638	NA	124	4378	NA	272	4330	NA	65532	4322	NA	NA
aluc_1	aluc	1	188	3469319	NA	0	0	NA	N	0	1	1178	273	0.81	1.84	6.85	49368	1178	NA	212	1074	NA	472	1116	NA	1424	1176	NA	NA
aluc_1	aluc	1	189	3469320	NA	0	0	NA	N	0	1	3314	530	1.42	3.42	754	20864	3314	NA	116	3000	NA	288	3022	NA	65532	3314	NA	NA
aluc_1	aluc	1	190	3469330	NA	0	0	NA	N	0	1	3444	548	1.61	3.87	624	21248	3444	NA	140	3064	NA	320	2844	NA	65532	2700	NA	NA
aluc_1	aluc	1	191	3469357	NA	0	0	NA	N	0	0	470	23.8	0.13	0.18	1	4568	470	NA	56	432	NA	72	444	NA	280	470	NA	NA
aluc_1	aluc	1	192	3469382	NA	0	0	NA	N	0	1	4450	982	2.34	6.1	689	29576	4450	NA	108	4166	NA	312	4186	NA	65532	4180	NA	NA
aluc_1	aluc	1	193	3469635	NA	0	0	NA	N	0	0	246	14.1	0.08	0.13	1.26	6380	246	NA	60	228	NA	80	246	NA	588	246	NA	NA
aluc_1	aluc	1	194	3469744	NA	0	0	NA	N	0	1	3290	650	1.77	4.57	616	26032	3290	NA	136	2992	NA	324	2924	NA	65532	2592	NA	NA
aluc_1	aluc	1	195	3469939	NA	0	0	NA	N	0	0	374	38.8	0.2	0.48	8.52	10552	374	NA	92	372	NA	176	374	NA	3044	374	NA	NA
aluc_1	aluc	1	196	3469945	NA	0	0	NA	N	0	0	1376	71.4	0.48	0.9	959	4788	1376	NA	72	1326	NA	96	1372	NA	65532	1376	NA	NA
aluc_1	aluc	1	197	3469992	NA	0	0	NA	N	0	1	2384	362	0.99	1.99	9.57	21880	2384	NA	108	2198	NA	244	2276	NA	924	2384	NA	NA
aluc_1	aluc	1	198	3469992	NA	0	0	NA	N	0	0	1308	211	0.7	1.75	412	23688	1308	NA	148	1236	NA	360	1262	NA	65532	1308	NA	NA
aluc_1	aluc	1	199	3470023	NA	0	0	NA	N	0	1	3874	1021	2.72	7.78	581	39236	3874	NA	208	3622	NA	568	3598	NA	65532	3488	NA	NA
aluc_1	aluc	1	200	3470064	NA	0	0	NA	N	0	1	4830	771	1.97	4.53	555	22252	4830	NA	140	4082	NA	288	3690	NA	65532	3014	NA	NA
aluc_1	aluc	1	201	3470097	NA	0	0	NA	N	0	0	942	78.8	0.34	0.65	9.49	11936	942	NA	80	896	NA	148	940	NA	2004	942	NA	NA
aluc_1	aluc	1	202	3470191	NA	0	0	NA	N	0	1	3662	872	2.23	5.42	283	25056	3662	NA	116	3608	NA	316	3654	NA	65532	3662	NA	NA
aluc_1	aluc	1	203	3470246	NA	0	0	NA	N	0	1	4020	957	2.46	6.4	332	36016	4020	NA	136	3686	NA	368	3862	NA	65532	4020	NA	NA
aluc_1	aluc	1	204	3470464	NA	0	0	NA	N	0	1	4074	863	2	4.88	603	30536	4074	NA	116	3508	NA	316	3348	NA	65532	2768	NA	NA
aluc_1	aluc	1	205	3470478	NA	0	0	NA	N	0	1	4026	670	2.13	5.75	612	26712	4026	NA	156	3442	NA	408	3384	NA	65532	2942	NA	NA
aluc_1	aluc	1	206	3470554	NA	0	0	NA	N	0	1	4402	1141	2.44	5.93	759	30816	4402	NA	120	4182	NA	244	4224	NA	65532	4124	NA	NA
aluc_1	aluc	1	207	3470613	NA	0	0	NA	N	0	0	196	9.68	0.06	0.09	1.14	4248	196	NA	52	168	NA	80	192	NA	664	196	NA	NA
aluc_1	aluc	1	208	3470623	NA	0	0	NA	N	0	1	4644	798	2.03	4.21	435	22384	4644	NA	104	4422	NA	208	4476	NA	65532	4644	NA	NA
aluc_1	aluc	1	209	3470717	NA	0	0	NA	N	0	1	3394	741	1.56	3.62	466	41832	3394	NA	148	3044	NA	332	2972	NA	65532	2872	NA	NA
aluc_1	aluc	1	210	3470722	NA	0	0	NA	N	0	0	726	35.5	0.2	0.31	2.29	4636	726	NA	64	670	NA	76	714	NA	472	726	NA	NA
aluc_1	aluc	1	211	3470727	NA	0	0	NA	N	0	0	88	4.32	0.03	0.04	0.24	4268	88	NA	52	78	NA	76	86	NA	304	88	NA	NA
aluc_1	aluc	1	212	3470798	NA	0	0	NA	N	0	1	4640	948	2.09	4.55	649	23424	4640	NA	100	4434	NA	188	4458	NA	65532	4640	NA	NA
aluc_1	aluc	1	213	3470854	NA	0	0	NA	N	0	0	192	8.94	0.06	0.08	0.56	4088	192	NA	56	178	NA	72	188	NA	332	192	NA	NA
aluc_1	aluc	1	214	3470889	NA	0	0	NA	N	0	0	402	33.7	0.14	0.25	3.24	10360	402	NA	64	384	NA	100	400	NA	1104	402	NA	NA
aluc_1	aluc	1	215	3470916	NA	0	0	NA	N	0	0	306	18.6	0.1	0.16	1.8	5632	306	NA	64	292	NA	96	304	NA	836	306	NA	NA
aluc_1	aluc	1	216	3470920	NA	0	0	NA	N	0	0	208	9.77	0.06	0.08	0.61	3976	208	NA	56	196	NA	68	206	NA	352	208	NA	NA
aluc_1	aluc	1	217	3470926	NA	0	0	NA	N	0	1	5510	1285	3.31	7.78	337	37736	5510	NA	124	5300	NA	292	5426	NA	65532	5510	NA	NA
aluc_1	aluc	1	218	3470934	NA	0	0	NA	N	0	0	106	5.97	0.03	0.04	0.29	5300	106	NA	64	96	NA	56	96	NA	328	106	NA	NA
aluc_1	aluc	1	219	3470956	NA	0	0	NA	N	0	1	4474	1265	2.41	6.14	407	29512	4474	NA	128	4086	NA	328	4148	NA	65532	4118	NA	NA
aluc_1	aluc	1	220	3470957	NA	0	0	NA	N	0	0	76	3.54	0.02	0.04	0.23	4012	76	NA	52	72	NA	68	76	NA	332	76	NA	NA
aluc_1	aluc	1	221	3471034	NA	0	0	NA	N	0	0	1320	175	0.64	1.42	4.8	19280	1320	NA	124	1252	NA	248	1276	NA	828	1320	NA	NA
aluc_1	aluc	1	222	3471035	NA	0	0	NA	N	0	1	2880	786	1.76	4.39	331	33468	2880	NA	124	2768	NA	292	2834	NA	65532	2880	NA	NA
aluc_1	aluc	1	223	3471071	NA	0	0	NA	N	0	0	112	8.36	0.04	0.06	0.49	7868	112	NA	60	112	NA	84	112	NA	548	112	NA	NA
aluc_1	aluc	1	224	3471174	NA	0	0	NA	N	0	0	56	2.53	0.02	0.03	0.17	3804	56	NA	52	56	NA	60	56	NA	304	56	NA	NA
aluc_1	aluc	1	225	3471182	NA	0	0	NA	N	0	0	348	19.6	0.1	0.13	1.11	5672	348	NA	56	324	NA	64	338	NA	440	348	NA	NA
aluc_1	aluc	1	226	3471193	NA	0	0	NA	N	0	1	4674	646	1.83	3.76	251	14724	4674	NA	92	4374	NA	172	4394	NA	65532	4672	NA	NA
aluc_1	aluc	1	227	3471224	NA	0	0	NA	N	0	1	5208	955	2.63	6.94	1487	48776	5208	NA	168	4380	NA	408	4034	NA	65532	5052	NA	NA
aluc_1	aluc	1	228	3471273	NA	0	0	NA	N	0	1	4134	1216	3.11	8.79	355	31168	4134	NA	152	3988	NA	404	4084	NA	65532	4134	NA	NA
aluc_1	aluc	1	229	3471464	NA	0	0	NA	N	0	1	4296	825	2.35	6.03	614	27340	4296	NA	132	3874	NA	364	3948	NA	65532	4296	NA	NA
aluc_1	aluc	1	230	3471510	NA	0	0	NA	N	0	1	5144	1424	2.74	6.56	492	33020	5144	NA	196	4728	NA	496	4750	NA	65532	4502	NA	NA
aluc_1	aluc	1	231	3471548	NA	0	0	NA	N	0	0	212	18.1	0.07	0.14	1.55	9580	212	NA	56	208	NA	104	210	NA	948	212	NA	NA
aluc_1	aluc	1	232	3471561	NA	0	0	NA	N	0	0	532	27.7	0.15	0.21	1.45	6628	532	NA	64	490	NA	68	514	NA	504	532	NA	NA
aluc_1	aluc	1	233	3471577	NA	0	0	NA	N	0	0	460	25	0.13	0.17	83.1	5192	460	NA	60	414	NA	72	446	NA	41008	460	NA	NA
aluc_1	aluc	1	234	3471605	NA	0	0	NA	N	0	0	132	6.99	0.04	0.07	0.5	4788	132	NA	56	126	NA	72	132	NA	396	132	NA	NA
aluc_1	aluc	1	235	3471605	NA	0	0	NA	N	0	0	56	2.46	0.02	0.02	0.15	3656	56	NA	56	52	NA	56	54	NA	304	56	NA	NA
aluc_1	aluc	1	236	3471745	NA	0	0	NA	N	0	1	6288	1868	3.88	9.73	432	40696	6288	NA	164	5364	NA	464	5240	NA	65532	6288	NA	NA
aluc_1	aluc	1	237	3471759	NA	0	0	NA	N	0	1	4596	1087	2.4	6.18	706	31948	4596	NA	148	4008	NA	384	3918	NA	65532	3938	NA	NA
aluc_1	aluc	1	238	3471963	NA	0	0	NA	N	0	0	244	13.1	0.08	0.12	1	4720	244	NA	56	234	NA	84	240	NA	512	244	NA	NA
aluc_1	aluc	1	239	3471992	NA	0	0	NA	N	0	0	260	14.3	0.08	0.11	0.89	6848	260	NA	64	246	NA	80	258	NA	500	260	NA	NA
aluc_1	aluc	1	240	3472179	NA	0	0	NA	N	0	0	90	4.63	0.03	0.03	0.19	4644	90	NA	44	80	NA	56	86	NA	232	90	NA	NA
aluc_1	aluc	1	241	3472261	NA	0	0	NA	N	0	1	3682	1033	2.82	7.94	671	51792	3682	NA	172	3384	NA	468	3426	NA	65532	3682	NA	NA
aluc_1	aluc	1	242	3472262	NA	0	0	NA	N	0	1	4676	1058	1.82	4.17	631	27436	4676	NA	116	4252	NA	236	4450	NA	65532	4676	NA	NA
aluc_1	aluc	1	243	3472325	NA	0	0	NA	N	0	1	4452	1423	2.89	6.78	347	36540	4452	NA	176	4220	NA	500	4284	NA	65532	4452	NA	NA
aluc_1	aluc	1	244	3472434	NA	0	0	NA	N	0	1	4704	673	2.1	4.72	424	24552	4704	NA	120	4274	NA	336	4210	NA	65532	4704	NA	NA
aluc_1	aluc	1	245	3472477	NA	0	0	NA	N	0	1	4706	1374	2.97	7.24	314	32888	4706	NA	116	4550	NA	220	4600	NA	65532	4706	NA	NA
aluc_1	aluc	1	246	3472557	NA	0	0	NA	N	0	1	3776	857	2.19	5.46	419	33732	3776	NA	184	3642	NA	524	3672	NA	65532	3568	NA	NA
aluc_1	aluc	1	247	3472674	NA	0	0	NA	N	0	1	4580	1143	2.57	6.09	790	35972	4580	NA	124	4456	NA	292	4500	NA	65532	4468	NA	NA
aluc_1	aluc	1	248	3472726	NA	0	0	NA	N	0	0	472	37.7	0.16	0.26	2.61	8792	472	NA	60	430	NA	84	472	NA	780	472	NA	NA
aluc_1	aluc	1	249	3472742	NA	0	0	NA	N	0	1	4222	780	2.09	4.56	754	18760	4222	NA	112	3960	NA	244	3930	NA	65532	3946	NA	NA
aluc_1	aluc	1	250	3472749	NA	0	0	NA	N	0	0	870	233	1.18	3.26	63.2	37860	870	NA	260	858	NA	712	866	NA	13636	870	NA	NA
aluc_1	aluc	1	251	3472867	NA	0	0	NA	N	0	1	4410	949	2.14	4.64	348	27880	4410	NA	108	4150	NA	236	4266	NA	65532	4408	NA	NA
aluc_1	aluc	1	252	3472967	NA	0	0	NA	N	0	1	4212	1173	2.86	7.43	722	30600	4212	NA	140	4008	NA	348	4078	NA	65532	4090	NA	NA
aluc_1	aluc	1	253	3472971	NA	0	0	NA	N	0	1	4224	1154	2.6	6.27	420	30196	4224	NA	132	4050	NA	308	4136	NA	65532	4224	NA	NA
aluc_1	aluc	1	254	3473102	NA	0	0	NA	N	0	0	94	4.09	0.03	0.04	0.25	3588	94	NA	60	86	NA	68	92	NA	288	94	NA	NA
aluc_1	aluc	1	255	3473473	NA	0	0	NA	N	0	0	736	48.7	0.23	0.39	4.36	6784	736	NA	60	716	NA	84	730	NA	752	736	NA	NA
aluc_1	aluc	1	256	3473552	NA	0	0	NA	N	0	1	5008	1267	3.1	8.58	707	26492	5008	NA	196	4500	NA	568	4566	NA	65532	4578	NA	NA
aluc_1	aluc	1	257	3473599	NA	0	0	NA	N	0	1	4688	972	2.63	6.8	495	41936	4688	NA	236	4156	NA	680	4180	NA	65532	4156	NA	NA
aluc_1	aluc	1	258	3474025	NA	0	0	NA	N	0	1	4266	1189	2.97	8.2	532	47720	4266	NA	156	4160	NA	344	4204	NA	65532	4266	NA	NA
aluc_1	aluc	1	259	3474065	NA	0	0	NA	N	0	0	236	14.2	0.07	0.11	1.05	5300	236	NA	68	212	NA	72	232	NA	552	236	NA	NA
aluc_1	aluc	1	260	3474081	NA	0	0	NA	N	0	1	4828	1358	2.87	7.23	123	35776	4828	NA	116	4538	NA	316	4576	NA	65532	4828	NA	NA
aluc_1	aluc	1	261	3474089	NA	0	0	NA	N	0	1	5176	1135	2.4	5.34	471	29800	5176	NA	112	4658	NA	268	4696	NA	65532	4664	NA	NA
aluc_1	aluc	1	262	3474129	NA	0	0	NA	N	0	0	446	29.1	0.16	0.26	3.24	6052	446	NA	80	426	NA	92	444	NA	808	446	NA	NA
aluc_1	aluc	1	263	3474256	NA	0	0	NA	N	0	1	4394	830	2.36	5.97	545	23360	4394	NA	124	4132	NA	332	4250	NA	65532	4394	NA	NA
aluc_1	aluc	1	264	3474307	NA	0	0	NA	N	0	0	236	14.2	0.07	0.11	0.89	5520	236	NA	64	224	NA	72	236	NA	412	236	NA	NA
aluc_1	aluc	1	265	3474327	NA	0	0	NA	N	0	0	70	3.06	0.02	0.03	0.16	3628	70	NA	44	64	NA	56	68	NA	268	70	NA	NA
aluc_1	aluc	1	266	3474350	NA	0	0	NA	N	0	1	3308	676	1.94	4.96	277	27384	3308	NA	128	3148	NA	364	3192	NA	65532	3304	NA	NA
aluc_1	aluc	1	267	3474358	NA	0	0	NA	N	0	0	778	55.6	0.21	0.27	92.1	6988	778	NA	56	710	NA	68	746	NA	35140	776	NA	NA
aluc_1	aluc	1	268	3474414	NA	0	0	NA	N	0	1	1918	534	1.98	5.59	1033	51184	1918	NA	224	1820	NA	592	1898	NA	65532	1918	NA	NA
aluc_1	aluc	1	269	3474485	NA	0	0	NA	N	0	1	1824	369	0.78	1.46	311	27972	1824	NA	92	1766	NA	196	1798	NA	65532	1818	NA	NA
aluc_1	aluc	1	270	3474513	NA	0	0	NA	N	0	0	150	8.26	0.05	0.07	0.54	5124	150	NA	56	138	NA	64	150	NA	480	150	NA	NA
aluc_1	aluc	1	271	3474657	NA	0	0	NA	N	0	1	2722	529	1.1	2.13	516	20196	2722	NA	88	2610	NA	188	2670	NA	65532	2594	NA	NA
aluc_1	aluc	1	272	3474694	NA	0	0	NA	N	0	1	5280	1301	2.51	5.45	334	41116	5280	NA	116	4794	NA	276	4740	NA	65532	4338	NA	NA
aluc_1	aluc	1	273	3474702	NA	0	0	NA	N	0	1	4276	1240	2.5	6.25	646	34120	4276	NA	124	3960	NA	288	3866	NA	65532	3712	NA	NA
aluc_1	aluc	1	274	3474709	NA	0	0	NA	N	0	0	66	2.89	0.01	0.02	0.1	3632	66	NA	36	62	NA	60	62	NA	184	66	NA	NA
aluc_1	aluc	1	275	3474734	NA	0	0	NA	N	0	0	388	41	0.17	0.3	4.55	11924	388	NA	64	376	NA	116	384	NA	1396	388	NA	NA
aluc_1	aluc	1	276	3474737	NA	0	0	NA	N	0	1	6880	1589	3.86	12	1022	50668	6880	NA	240	6252	NA	596	6500	NA	65532	6330	NA	NA
aluc_1	aluc	1	277	3474778	NA	0	0	NA	N	0	1	3096	531	1.49	3.37	655	47276	3096	NA	152	2914	NA	344	2998	NA	65532	3096	NA	NA
aluc_1	aluc	1	278	3474863	NA	0	0	NA	N	0	1	4132	935	2.39	5.85	321	28460	4132	NA	124	3972	NA	344	4036	NA	65532	4132	NA	NA
aluc_1	aluc	1	279	3474866	NA	0	0	NA	N	0	0	212	11.5	0.06	0.09	0.58	5144	212	NA	60	196	NA	68	210	NA	324	212	NA	NA
aluc_1	aluc	1	280	3474866	NA	0	0	NA	N	0	0	168	7.71	0.04	0.07	0.46	3924	168	NA	52	138	NA	60	164	NA	296	168	NA	NA
aluc_1	aluc	1	281	3474944	NA	0	0	NA	N	0	1	4624	733	1.81	3.68	439	25592	4624	NA	112	4260	NA	260	4292	NA	65532	4624	NA	NA
aluc_1	aluc	1	282	3475132	NA	0	0	NA	N	0	1	3894	917	2.6	7.56	537	29148	3894	NA	156	3752	NA	428	3826	NA	65532	3794	NA	NA
aluc_1	aluc	1	283	3475189	NA	0	0	NA	N	0	1	4600	1050	2.45	5.86	644	25344	4600	NA	108	4264	NA	288	4400	NA	65532	4600	NA	NA
aluc_1	aluc	1	284	3475215	NA	0	0	NA	N	0	1	5148	1066	2.42	5.59	552	37976	5148	NA	164	4570	NA	444	4680	NA	65532	4522	NA	NA
aluc_1	aluc	1	285	3475219	NA	0	0	NA	N	0	1	5124	1154	2.73	7.12	868	41356	5124	NA	160	4778	NA	408	4914	NA	65532	5124	NA	NA
aluc_1	aluc	1	286	3475388	NA	0	0	NA	N	0	1	3966	1013	2.14	5.51	88.1	31380	3966	NA	160	3522	NA	332	3554	NA	65532	3966	NA	NA
aluc_1	aluc	1	287	3475482	NA	0	0	NA	N	0	1	4432	1189	2.69	6.91	721	31592	4432	NA	144	4214	NA	316	4258	NA	65532	4284	NA	NA
aluc_1	aluc	1	288	3475559	NA	0	0	NA	N	0	1	2000	418	1.33	3.51	806	33224	2000	NA	168	1828	NA	424	1838	NA	65532	2000	NA	NA
aluc_1	aluc	1	289	3475559	NA	0	0	NA	N	0	1	2708	591	1.37	2.93	6.76	33344	2708	NA	104	2554	NA	192	2632	NA	668	2114	NA	NA
aluc_1	aluc	1	290	3475627	NA	0	0	NA	N	0	0	842	73.5	0.28	0.47	186	17056	842	NA	88	810	NA	108	828	NA	65532	842	NA	NA
aluc_1	aluc	1	291	3475665	NA	0	0	NA	N	0	1	3228	551	1.75	4.14	638	44720	3228	NA	120	3052	NA	296	3106	NA	65532	3174	NA	NA
aluc_1	aluc	1	292	3475804	NA	0	0	NA	N	0	1	3886	961	2.21	5.39	353	31500	3886	NA	128	3796	NA	280	3828	NA	65532	3886	NA	NA
aluc_1	aluc	1	293	3475844	NA	0	0	NA	N	0	0	128	5.96	0.03	0.06	0.39	4044	128	NA	64	110	NA	88	126	NA	364	128	NA	NA
aluc_1	aluc	1	294	3475844	NA	0	0	NA	N	0	0	384	37.8	0.14	0.27	3.58	12456	384	NA	72	374	NA	108	382	NA	1156	384	NA	NA
aluc_1	aluc	1	295	3475980	NA	0	0	NA	N	0	0	274	15.4	0.09	0.11	0.88	4876	274	NA	64	262	NA	80	266	NA	408	274	NA	NA
aluc_1	aluc	1	296	3476134	NA	0	0	NA	N	0	1	3558	979	1.96	4.38	84.2	29884	3558	NA	124	3358	NA	272	3514	NA	65532	3558	NA	NA
aluc_1	aluc	1	297	3476175	NA	0	0	NA	N	0	0	86	3.87	0.02	0.02	0.02	3768	86	NA	48	74	NA	44	84	NA	56	70	NA	NA
aluc_1	aluc	1	298	3476193	NA	0	0	NA	N	0	1	4878	1317	3.24	9.19	636	29476	4878	NA	208	4358	NA	636	4446	NA	65532	4388	NA	NA
aluc_1	aluc	1	299	3476241	NA	0	0	NA	N	0	1	4718	833	2	3.97	676	27820	4718	NA	100	4444	NA	184	4538	NA	65532	4718	NA	NA
aluc_1	aluc	1	300	3476293	NA	0	0	NA	N	0	1	4462	1166	2.54	6.57	596	29700	4462	NA	120	4130	NA	260	4178	NA	65532	4122	NA	NA
aluc_1	aluc	1	301	3476369	NA	0	0	NA	N	0	1	2786	553	1.44	3.3	743	27104	2786	NA	120	2596	NA	248	2600	NA	65532	2632	NA	NA
aluc_1	aluc	1	302	3476369	NA	0	0	NA	N	0	0	1050	186	0.47	1.06	2.35	39608	1050	NA	148	898	NA	352	854	NA	1068	538	NA	NA
aluc_1	aluc	1	303	3476400	NA	0	0	NA	N	0	1	4244	1039	2.31	5.75	526	29660	4244	NA	148	3854	NA	360	3936	NA	65532	3608	NA	NA
aluc_1	aluc	1	304	3476558	NA	0	0	NA	N	0	0	46	1.99	0.01	0.02	0.11	3588	46	NA	52	40	NA	52	46	NA	244	46	NA	NA
aluc_1	aluc	1	305	3476651	NA	0	0	NA	N	0	1	5286	1248	3.21	8.77	1287	51632	5286	NA	212	4568	NA	544	4750	NA	65532	5000	NA	NA
aluc_1	aluc	1	306	3476814	NA	0	0	NA	N	0	0	88	3.83	0.03	0.04	0.18	3604	88	NA	52	84	NA	68	88	NA	236	88	NA	NA
aluc_1	aluc	1	307	3476931	NA	0	0	NA	N	0	1	4758	1183	2.48	6.19	671	31388	4758	NA	132	4234	NA	272	4470	NA	65532	4758	NA	NA
aluc_1	aluc	1	308	3476943	NA	0	0	NA	N	0	0	86	4.56	0.02	0.03	0.17	4800	86	NA	52	76	NA	56	84	NA	236	86	NA	NA
aluc_1	aluc	1	309	3476995	NA	0	0	NA	N	0	1	4550	836	2.57	7	543	25168	4550	NA	144	4272	NA	412	4386	NA	65532	4550	NA	NA
aluc_1	aluc	1	310	3477026	NA	0	0	NA	N	0	1	4408	916	2.07	4.41	573	25284	4408	NA	124	4176	NA	352	4218	NA	65532	3746	NA	NA
aluc_1	aluc	1	311	3477133	NA	0	0	NA	N	0	1	4032	1091	2.14	5.13	337	33928	4032	NA	136	3808	NA	348	3918	NA	65532	4032	NA	NA
aluc_1	aluc	1	312	3477154	NA	0	0	NA	N	0	1	3386	632	1.68	3.74	402	33624	3386	NA	140	3292	NA	356	3326	NA	65532	3386	NA	NA
aluc_1	aluc	1	313	3477188	NA	0	0	NA	N	0	0	910	126	0.45	1.08	615	17804	910	NA	88	880	NA	188	910	NA	65532	910	NA	NA
aluc_1	aluc	1	314	3477189	NA	0	0	NA	N	0	1	3066	851	1.64	3.72	14	33020	3066	NA	116	2798	NA	236	2772	NA	944	2724	NA	NA
aluc_1	aluc	1	315	3477211	NA	0	0	NA	N	0	0	360	31	0.13	0.21	2.32	9752	360	NA	72	338	NA	84	356	NA	784	360	NA	NA
aluc_1	aluc	1	316	3477253	NA	0	0	NA	N	0	0	384	32.2	0.15	0.32	236	10180	384	NA	68	370	NA	116	384	NA	65532	384	NA	NA
aluc_1	aluc	1	317	3477254	NA	0	0	NA	N	0	1	3772	960	1.91	3.93	12	28388	3772	NA	96	3588	NA	172	3576	NA	872	3388	NA	NA
aluc_1	aluc	1	318	3477282	NA	0	0	NA	N	0	0	194	10.1	0.06	0.08	0.62	4776	194	NA	64	176	NA	64	190	NA	388	194	NA	NA
aluc_1	aluc	1	319	3477361	NA	0	0	NA	N	0	1	5542	1221	2.44	5.87	1128	23884	5542	NA	144	4914	NA	368	4802	NA	65532	5262	NA	NA
aluc_1	aluc	1	320	3477391	NA	0	0	NA	N	0	1	4458	1395	2.82	7.37	552	35300	4458	NA	144	4266	NA	328	4376	NA	65532	4458	NA	NA
aluc_1	aluc	1	321	3477469	NA	0	0	NA	N	0	0	50	2.21	0.01	0.01	0.06	3692	50	NA	52	50	NA	44	48	NA	188	50	NA	NA
aluc_1	aluc	1	322	3477480	NA	0	0	NA	N	0	0	272	19.4	0.08	0.12	0.85	8084	272	NA	56	254	NA	68	262	NA	468	272	NA	NA
aluc_1	aluc	1	323	3477673	NA	0	0	NA	N	0	0	642	31.8	0.18	0.25	1.77	4476	642	NA	60	582	NA	68	624	NA	380	642	NA	NA
aluc_1	aluc	1	324	3477780	NA	0	0	NA	N	0	1	4918	1429	2.43	5.43	820	35192	4918	NA	116	4438	NA	280	4200	NA	65532	4220	NA	NA
aluc_1	aluc	1	325	3477787	NA	0	0	NA	N	0	1	4644	1092	2.75	7.11	793	49712	4644	NA	220	3910	NA	576	4000	NA	65532	4644	NA	NA
aluc_1	aluc	1	326	3477837	NA	0	0	NA	N	0	1	1472	362	1.27	3.57	12.4	47320	1472	NA	224	1316	NA	676	1320	NA	2236	1472	NA	NA
aluc_1	aluc	1	327	3477839	NA	0	0	NA	N	0	1	4736	909	2.33	6.54	1179	31092	4736	NA	128	3702	NA	296	3752	NA	65532	4736	NA	NA
aluc_1	aluc	1	328	3477873	NA	0	0	NA	N	0	1	4038	643	1.65	3.39	27.4	19856	4038	NA	100	3794	NA	216	3802	NA	4868	4032	NA	NA
aluc_1	aluc	1	329	3477873	NA	0	0	NA	N	0	0	438	29.8	0.07	0.1	340	8244	438	NA	48	312	NA	76	310	NA	65532	438	NA	NA
aluc_1	aluc	1	330	3478084	NA	0	0	NA	N	0	1	4784	1025	2.48	6.03	826	23320	4784	NA	176	4350	NA	460	4294	NA	65532	4246	NA	NA
aluc_1	aluc	1	331	3478140	NA	0	0	NA	N	0	1	6070	1308	2.59	5.36	979	27784	6070	NA	124	5520	NA	272	5540	NA	65532	5084	NA	NA
aluc_1	aluc	1	332	3478175	NA	0	0	NA	N	0	0	56	2.58	0.02	0.02	0.14	3928	56	NA	52	48	NA	56	54	NA	292	56	NA	NA
aluc_1	aluc	1	333	3478360	NA	0	0	NA	N	0	0	416	20.8	0.11	0.16	0.98	4952	416	NA	52	380	NA	76	406	NA	416	416	NA	NA
aluc_1	aluc	1	334	3478436	NA	0	0	NA	N	0	0	196	13.3	0.06	0.09	0.69	6820	196	NA	64	192	NA	72	192	NA	436	196	NA	NA
aluc_1	aluc	1	335	3478628	NA	0	0	NA	N	0	1	4480	1333	2.33	5.31	551	33732	4480	NA	112	4246	NA	280	4284	NA	65532	4264	NA	NA
aluc_1	aluc	1	336	3478663	NA	0	0	NA	N	0	1	4518	1122	2.36	5.4	561	28240	4518	NA	104	4344	NA	212	4426	NA	65532	4518	NA	NA
aluc_1	aluc	1	337	3478863	NA	0	0	NA	N	0	1	4196	1097	2.57	6.25	776	29844	4196	NA	120	4118	NA	272	4146	NA	65532	4092	NA	NA
aluc_1	aluc	1	338	3478904	NA	0	0	NA	N	0	0	104	5	0.03	0.05	0.28	4172	104	NA	56	94	NA	60	104	NA	324	104	NA	NA
aluc_1	aluc	1	339	3478984	NA	0	0	NA	N	0	1	3610	959	2.43	6.87	471	43052	3610	NA	192	3050	NA	532	3102	NA	65532	3260	NA	NA
aluc_1	aluc	1	340	3479039	NA	0	0	NA	N	0	1	4218	1109	2.9	7.59	338	32376	4218	NA	144	4092	NA	428	4136	NA	65532	4218	NA	NA
aluc_1	aluc	1	341	3479099	NA	0	0	NA	N	0	0	98	5.22	0.03	0.04	0.29	4856	98	NA	56	96	NA	64	96	NA	308	98	NA	NA
aluc_1	aluc	1	342	3479139	NA	0	0	NA	N	0	0	460	22.3	0.13	0.16	0.83	4712	460	NA	64	420	NA	68	444	NA	240	460	NA	NA
aluc_1	aluc	1	343	3479181	NA	0	0	NA	N	0	1	9734	1513	3.35	5.98	1742	18264	9734	NA	116	8652	NA	240	8126	NA	65532	5136	NA	NA
aluc_1	aluc	1	344	3479228	NA	0	0	NA	N	0	0	78	3.88	0.02	0.04	0.19	4364	78	NA	80	68	NA	68	74	NA	268	78	NA	NA
aluc_1	aluc	1	345	3479269	NA	0	0	NA	N	0	1	4268	1194	2.48	5.89	534	32912	4268	NA	156	4158	NA	364	4222	NA	65532	4268	NA	NA
aluc_1	aluc	1	346	3479376	NA	0	0	NA	N	0	1	4646	1193	3.16	7.8	272	36932	4646	NA	216	4406	NA	636	4534	NA	65532	4646	NA	NA
aluc_1	aluc	1	347	3479405	NA	0	0	NA	N	0	1	4286	337	1.37	2.26	755	9152	4286	NA	80	3978	NA	132	4130	NA	65532	2554	NA	NA
aluc_1	aluc	1	348	3479518	NA	0	0	NA	N	0	1	5028	1440	3.22	8.54	422	36988	5028	NA	140	4890	NA	356	4970	NA	65532	5028	NA	NA
aluc_1	aluc	1	349	3479533	NA	0	0	NA	N	0	0	274	14.4	0.08	0.11	0.91	5324	274	NA	56	252	NA	64	266	NA	472	274	NA	NA
aluc_1	aluc	1	350	3479556	NA	0	0	NA	N	0	0	104	4.78	0.03	0.03	0.1	3864	104	NA	56	90	NA	60	102	NA	136	104	NA	NA
aluc_1	aluc	1	351	3479582	NA	0	0	NA	N	0	1	3532	581	1.83	3.95	790	51328	3532	NA	164	3274	NA	372	3416	NA	65532	3532	NA	NA
aluc_1	aluc	1	352	3479598	NA	0	0	NA	N	0	0	88	3.9	0.03	0.04	0.39	3728	88	NA	60	82	NA	64	88	NA	476	88	NA	NA
aluc_1	aluc	1	353	3479598	NA	0	0	NA	N	0	0	56	2.38	0.02	0.02	0.23	3468	56	NA	56	52	NA	60	54	NA	412	56	NA	NA
aluc_1	aluc	1	354	3479701	NA	0	0	NA	N	0	0	124	5.65	0.03	0.06	0.43	3964	124	NA	52	106	NA	80	124	NA	384	124	NA	NA
aluc_1	aluc	1	355	3479706	NA	0	0	NA	N	0	0	494	26.3	0.13	0.19	1.18	4636	494	NA	56	422	NA	68	484	NA	348	494	NA	NA
aluc_1	aluc	1	356	3479806	NA	0	0	NA	N	0	1	4540	775	2	4.83	496	22332	4540	NA	144	3866	NA	320	3526	NA	65532	3068	NA	NA
aluc_1	aluc	1	357	3479865	NA	0	0	NA	N	0	1	4018	1115	2.86	8.19	772	35464	4018	NA	168	3486	NA	472	3416	NA	65532	3406	NA	NA
aluc_1	aluc	1	358	3479886	NA	0	0	NA	N	0	1	5080	1140	2.91	7.28	791	28356	5080	NA	112	4762	NA	308	4800	NA	65532	4796	NA	NA
aluc_1	aluc	1	359	3479936	NA	0	0	NA	N	0	0	72	3.39	0.02	0.03	0.16	4032	72	NA	60	62	NA	60	68	NA	216	72	NA	NA
aluc_1	aluc	1	360	3480021	NA	0	0	NA	N	0	0	162	8.49	0.05	0.08	0.45	4704	162	NA	56	160	NA	72	160	NA	300	162	NA	NA
aluc_1	aluc	1	361	3480195	NA	0	0	NA	N	0	1	3232	448	1.33	2.39	420	18620	3232	NA	92	3112	NA	164	3202	NA	65532	3220	NA	NA
aluc_1	aluc	1	362	3480260	NA	0	0	NA	N	0	0	80	3.57	0.02	0.02	0.04	3772	80	NA	44	74	NA	48	74	NA	112	68	NA	NA
aluc_1	aluc	1	363	3480283	NA	0	0	NA	N	0	0	170	8.46	0.06	0.09	0.82	4256	170	NA	64	160	NA	76	170	NA	552	170	NA	NA
aluc_1	aluc	1	364	3480332	NA	0	0	NA	N	0	1	5720	1054	3.02	7.38	1279	54992	5720	NA	240	4604	NA	648	4714	NA	65532	5356	NA	NA
aluc_1	aluc	1	365	3480390	NA	0	0	NA	N	0	1	3398	651	1.78	4.17	18.5	23616	3398	NA	120	3128	NA	284	3226	NA	1004	3398	NA	NA
aluc_1	aluc	1	366	3480391	NA	0	0	NA	N	0	1	1184	242	0.78	2.02	410	33740	1184	NA	144	1084	NA	376	1046	NA	65532	1184	NA	NA
aluc_1	aluc	1	367	3480408	NA	0	0	NA	N	0	1	4288	726	2.1	5.06	767	22616	4288	NA	132	3874	NA	332	3848	NA	65532	3492	NA	NA
aluc_1	aluc	1	368	3480570	NA	0	0	NA	N	0	1	4220	1202	2.71	6.89	509	32244	4220	NA	152	3870	NA	440	3852	NA	65532	4220	NA	NA
aluc_1	aluc	1	369	3480615	NA	0	0	NA	N	0	0	496	24.3	0.15	0.22	2.14	4676	496	NA	64	474	NA	88	492	NA	460	496	NA	NA
aluc_1	aluc	1	370	3480716	NA	0	0	NA	N	0	0	88	4.21	0.02	0.04	0.18	4084	88	NA	48	74	NA	68	86	NA	244	88	NA	NA
aluc_1	aluc	1	371	3480836	NA	0	0	NA	N	0	1	4678	865	2.41	5.83	351	28040	4678	NA	136	4374	NA	412	4444	NA	65532	4678	NA	NA
aluc_1	aluc	1	372	3480848	NA	0	0	NA	N	0	0	322	17.8	0.1	0.14	1.14	4980	322	NA	60	302	NA	72	320	NA	412	322	NA	NA
aluc_1	aluc	1	373	3480848	NA	0	0	NA	N	0	0	96	4.52	0.03	0.04	0.27	4088	96	NA	68	84	NA	64	94	NA	344	96	NA	NA
aluc_1	aluc	1	374	3480848	NA	0	0	NA	N	0	0	72	3.13	0.02	0.02	0.13	3592	72	NA	56	64	NA	80	62	NA	204	72	NA	NA
aluc_1	aluc	1	375	3480897	NA	0	0	NA	N	0	1	4548	1231	2.71	6.43	213	30888	4548	NA	124	4392	NA	272	4458	NA	65532	4548	NA	NA
aluc_1	aluc	1	376	3480996	NA	0	0	NA	N	0	1	5412	1496	2.61	5.89	528	34564	5412	NA	144	4914	NA	340	4960	NA	65532	4954	NA	NA
aluc_1	aluc	1	377	3481081	NA	0	0	NA	N	0	1	4438	1301	2.69	6.89	680	30988	4438	NA	120	4172	NA	296	4202	NA	65532	4202	NA	NA
aluc_1	aluc	1	378	3481142	NA	0	0	NA	N	0	0	168	8.52	0.05	0.09	0.71	4448	168	NA	60	160	NA	84	168	NA	476	168	NA	NA
aluc_1	aluc	1	379	3481222	NA	0	0	NA	N	0	1	4654	1083	2.24	5.05	727	31388	4654	NA	108	4446	NA	204	4418	NA	65532	4426	NA	NA
aluc_1	aluc	1	380	3481333	NA	0	0	NA	N	0	1	4452	1177	2.73	7.15	446	33084	4452	NA	180	4024	NA	564	4042	NA	65532	4054	NA	NA
aluc_1	aluc	1	381	3481358	NA	0	0	NA	N	0	0	678	105	0.36	0.86	507	22172	678	NA	100	658	NA	236	672	NA	65532	678	NA	NA
aluc_1	aluc	1	382	3481359	NA	0	0	NA	N	0	1	2144	360	0.77	1.23	32.8	19964	2144	NA	84	2028	NA	116	2058	NA	2680	2144	NA	NA
aluc_1	aluc	1	383	3481413	NA	0	0	NA	N	0	1	4292	969	2.2	5.74	449	24796	4292	NA	116	3804	NA	272	3712	NA	65532	3826	NA	NA
aluc_1	aluc	1	384	3481415	NA	0	0	NA	N	0	0	260	12.7	0.09	0.15	1.61	4244	260	NA	80	248	NA	80	260	NA	688	260	NA	NA
aluc_1	aluc	1	385	3481510	NA	0	0	NA	N	0	0	508	29.5	0.15	0.21	1.81	6100	508	NA	68	472	NA	72	496	NA	492	508	NA	NA
aluc_1	aluc	1	386	3481578	NA	0	0	NA	N	0	0	274	20.3	0.09	0.16	1.63	7240	274	NA	60	260	NA	88	274	NA	764	274	NA	NA
aluc_1	aluc	1	387	3481595	NA	0	0	NA	N	0	0	300	15.8	0.09	0.13	1.3	5036	300	NA	68	280	NA	68	296	NA	596	300	NA	NA
aluc_1	aluc	1	388	3481650	NA	0	0	NA	N	0	0	82	4.27	0.02	0.03	0.25	4748	82	NA	68	70	NA	60	74	NA	368	82	NA	NA
aluc_1	aluc	1	389	3481660	NA	0	0	NA	N	0	0	94	6.04	0.02	0.03	0.03	6312	94	NA	44	92	NA	52	88	NA	68	78	NA	NA
aluc_1	aluc	1	390	3481771	NA	0	0	NA	N	0	0	184	9.56	0.06	0.09	0.77	5028	184	NA	56	172	NA	76	180	NA	532	184	NA	NA
aluc_1	aluc	1	391	3481848	NA	0	0	NA	N	0	0	136	7.33	0.05	0.08	0.66	5012	136	NA	56	130	NA	84	134	NA	564	136	NA	NA
aluc_1	aluc	1	392	3481848	NA	0	0	NA	N	0	0	126	5.37	0.04	0.08	0.86	3476	126	NA	56	120	NA	100	126	NA	680	126	NA	NA
aluc_1	aluc	1	393	3481862	NA	0	0	NA	N	0	1	3848	899	2.24	5.41	649	31692	3848	NA	140	3738	NA	408	3786	NA	65532	3780	NA	NA
aluc_1	aluc	1	394	3481926	NA	0	0	NA	N	0	0	320	15	0.09	0.11	0.58	3996	320	NA	76	302	NA	60	310	NA	272	320	NA	NA
aluc_1	aluc	1	395	3482063	NA	0	0	NA	N	0	1	4912	1403	2.66	6.01	575	32504	4912	NA	112	4406	NA	232	4446	NA	65532	4912	NA	NA
aluc_1	aluc	1	396	3482066	NA	0	0	NA	N	0	1	5246	1129	2.6	6.14	690	30460	5246	NA	112	4650	NA	252	4686	NA	65532	5246	NA	NA
aluc_1	aluc	1	397	3482113	NA	0	0	NA	N	0	1	3018	575	1.58	3.78	887	26712	3018	NA	128	2794	NA	284	2708	NA	65532	2642	NA	NA
aluc_1	aluc	1	398	3482114	NA	0	0	NA	N	0	1	1330	255	0.8	2.02	4.14	30440	1330	NA	160	1162	NA	376	1118	NA	1080	830	NA	NA
aluc_1	aluc	1	399	3482115	NA	0	0	NA	N	0	0	258	17.1	0.07	0.1	0.74	7016	258	NA	52	224	NA	72	252	NA	472	258	NA	NA
aluc_1	aluc	1	400	3482137	NA	0	0	NA	N	0	1	4848	1203	2.9	8.53	625	31224	4848	NA	148	4444	NA	348	4490	NA	65532	4448	NA	NA
aluc_1	aluc	1	401	3482222	NA	0	0	NA	N	0	1	3832	1096	2.06	4.47	277	30564	3832	NA	108	3704	NA	244	3734	NA	65532	3832	NA	NA
aluc_1	aluc	1	402	3482235	NA	0	0	NA	N	0	0	50	2.43	0.01	0.02	0.13	4332	50	NA	36	46	NA	64	50	NA	276	50	NA	NA
aluc_1	aluc	1	403	3482311	NA	0	0	NA	N	0	1	4694	1351	3.21	8.22	832	30168	4694	NA	168	4574	NA	424	4628	NA	65532	4626	NA	NA
aluc_1	aluc	1	404	3482396	NA	0	0	NA	N	0	0	520	34.5	0.16	0.25	2.69	9044	520	NA	64	482	NA	80	514	NA	744	520	NA	NA
aluc_1	aluc	1	405	3482540	NA	0	0	NA	N	0	1	2650	471	1.31	3.16	821	22704	2650	NA	140	2360	NA	352	2346	NA	65532	2422	NA	NA
aluc_1	aluc	1	406	3482540	NA	0	0	NA	N	0	0	872	190	0.54	1.41	3	33516	872	NA	140	774	NA	340	806	NA	848	600	NA	NA
aluc_1	aluc	1	407	3482651	NA	0	0	NA	N	0	0	172	8.13	0.04	0.06	0.3	4000	172	NA	56	156	NA	64	164	NA	236	172	NA	NA
aluc_1	aluc	1	408	3482782	NA	0	0	NA	N	0	0	238	10.8	0.07	0.08	0.38	3756	238	NA	64	222	NA	56	230	NA	292	238	NA	NA
aluc_1	aluc	1	409	3482827	NA	0	0	NA	N	0	0	64	3.04	0.02	0.03	0.2	4120	64	NA	60	60	NA	60	64	NA	292	64	NA	NA
aluc_1	aluc	1	410	3482944	NA	0	0	NA	N	0	0	1216	173	0.5	1	217	23052	1216	NA	112	1142	NA	276	1190	NA	57380	1216	NA	NA
aluc_1	aluc	1	411	3483005	NA	0	0	NA	N	0	1	4492	1307	3.11	8.56	422	31864	4492	NA	156	4296	NA	396	4354	NA	65532	4492	NA	NA
aluc_1	aluc	1	412	3483195	NA	0	0	NA	N	0	0	66	3.52	0.03	0.03	0.23	4876	66	NA	56	62	NA	68	64	NA	360	66	NA	NA
aluc_1	aluc	1	413	3483245	NA	0	0	NA	N	0	1	3818	1000	2.33	5.46	307	27048	3818	NA	112	3742	NA	292	3788	NA	65532	3818	NA	NA
aluc_1	aluc	1	414	3483296	NA	0	0	NA	N	0	0	1064	206	0.96	2.75	550	28604	1064	NA	156	1028	NA	424	1060	NA	65532	1064	NA	NA
aluc_1	aluc	1	415	3483297	NA	0	0	NA	N	0	1	2364	502	1.03	2.67	8.67	24720	2364	NA	100	2168	NA	224	2142	NA	724	2172	NA	NA
aluc_1	aluc	1	416	3483338	NA	0	0	NA	N	0	1	5126	1289	2.53	5.76	461	30448	5126	NA	120	4892	NA	212	4976	NA	65532	5126	NA	NA
aluc_1	aluc	1	417	3483395	NA	0	0	NA	N	0	0	60	2.66	0.02	0.02	0.17	3720	60	NA	60	56	NA	68	56	NA	320	60	NA	NA
aluc_1	aluc	1	418	3483522	NA	0	0	NA	N	0	1	4196	1077	1.95	3.74	33.2	32224	4196	NA	104	3760	NA	224	3708	NA	1164	4196	NA	NA
aluc_1	aluc	1	419	3483523	NA	0	0	NA	N	0	1	1326	259	0.62	1.59	457	34796	1326	NA	120	1132	NA	256	1136	NA	65532	1326	NA	NA
aluc_1	aluc	1	420	3483549	NA	0	0	NA	N	0	1	3292	411	1.25	2.43	550	25184	3292	NA	104	3102	NA	208	3206	NA	65532	3038	NA	NA
aluc_1	aluc	1	421	3483723	NA	0	0	NA	N	0	1	4282	907	1.94	4.59	767	24256	4282	NA	112	3886	NA	256	3766	NA	65532	3740	NA	NA
aluc_1	aluc	1	422	3483944	NA	0	0	NA	N	0	0	300	17.4	0.1	0.16	1.6	5316	300	NA	56	282	NA	80	298	NA	680	300	NA	NA
aluc_1	aluc	1	423	3484092	NA	0	0	NA	N	0	0	276	13.5	0.07	0.11	0.62	4488	276	NA	56	250	NA	84	268	NA	280	276	NA	NA
aluc_1	aluc	1	424	3484174	NA	0	0	NA	N	0	0	320	26.1	0.11	0.19	2.26	9500	320	NA	72	308	NA	92	320	NA	876	320	NA	NA
aluc_1	aluc	1	425	3484188	NA	0	0	NA	N	0	1	1408	216	0.58	1.14	4.94	17200	1408	NA	76	1370	NA	140	1396	NA	640	1398	NA	NA
aluc_1	aluc	1	426	3484188	NA	0	0	NA	N	0	0	704	101	0.38	1.01	251	21500	704	NA	124	682	NA	272	694	NA	65532	704	NA	NA
aluc_1	aluc	1	427	3484227	NA	0	0	NA	N	0	1	2944	699	1.84	4.76	640	28756	2944	NA	124	2758	NA	304	2760	NA	65532	2722	NA	NA
aluc_1	aluc	1	429	3484338	NA	0	0	NA	N	0	0	96	4.88	0.03	0.04	0.27	4636	96	NA	68	90	NA	60	94	NA	348	96	NA	NA
aluc_1	aluc	1	430	3484714	NA	0	0	NA	N	0	0	892	74.4	0.31	0.55	6.43	11352	892	NA	68	838	NA	108	882	NA	944	892	NA	NA
aluc_1	aluc	1	431	3484727	NA	0	0	NA	N	0	0	104	5.52	0.03	0.05	0.34	4876	104	NA	52	100	NA	84	104	NA	372	104	NA	NA
aluc_1	aluc	1	432	3484792	NA	0	0	NA	N	0	1	5742	1331	3.17	8.14	788	24416	5742	NA	128	5312	NA	296	5554	NA	65532	5742	NA	NA
aluc_1	aluc	1	433	3484796	NA	0	0	NA	N	0	1	9142	2877	5.11	15.1	1603	55544	9142	NA	252	7640	NA	680	7780	NA	65532	9054	NA	NA
aluc_1	aluc	1	434	3484812	NA	0	0	NA	N	0	0	676	53.3	0.21	0.39	4.41	9104	676	NA	72	630	NA	100	672	NA	988	676	NA	NA
aluc_1	aluc	1	435	3484838	NA	0	0	NA	N	0	1	6662	2279	4.77	13.4	868	51008	6662	NA	172	5856	NA	496	5898	NA	65532	6650	NA	NA
aluc_1	aluc	1	436	3485088	NA	0	0	NA	N	0	1	4962	1225	2.64	6.11	880	36100	4962	NA	124	4562	NA	288	4566	NA	65532	4472	NA	NA
aluc_1	aluc	1	437	3485101	NA	0	0	NA	N	0	1	4604	1154	2.22	4.83	785	28780	4604	NA	132	4196	NA	292	4170	NA	65532	3650	NA	NA
aluc_1	aluc	1	438	3485130	NA	0	0	NA	N	0	1	5656	1664	3.43	8.61	787	35176	5656	NA	192	4836	NA	380	5046	NA	65532	4834	NA	NA
aluc_1	aluc	1	439	3485190	NA	0	0	NA	N	0	0	84	4.53	0.03	0.04	0.35	4876	84	NA	60	80	NA	76	84	NA	456	84	NA	NA
aluc_1	aluc	1	440	3485361	NA	0	0	NA	N	0	0	40	1.74	0.01	0.02	0.14	3608	40	NA	44	34	NA	56	40	NA	360	40	NA	NA
aluc_1	aluc	1	441	3485436	NA	0	0	NA	N	0	1	4288	1110	3.01	8.64	865	35416	4288	NA	144	4128	NA	424	4190	NA	65532	4214	NA	NA
aluc_1	aluc	1	442	3485639	NA	0	0	NA	N	0	0	54	2.53	0.01	0.02	0.1	4056	54	NA	48	48	NA	60	50	NA	236	54	NA	NA
aluc_1	aluc	1	443	3485887	NA	0	0	NA	N	0	1	4112	970	2.27	6.06	703	24644	4112	NA	116	3896	NA	308	3922	NA	65532	4112	NA	NA
aluc_1	aluc	1	444	3486001	NA	0	0	NA	N	0	1	5128	1197	2.5	5.7	694	28800	5128	NA	116	4738	NA	304	4832	NA	65532	5128	NA	NA
aluc_1	aluc	1	445	3486144	NA	0	0	NA	N	0	0	102	5.69	0.03	0.04	0.33	5224	102	NA	56	94	NA	60	100	NA	360	102	NA	NA
aluc_1	aluc	1	446	3486215	NA	0	0	NA	N	0	1	4626	923	2.43	5.59	574	24028	4626	NA	112	4436	NA	284	4542	NA	65532	4626	NA	NA
aluc_1	aluc	1	447	3486247	NA	0	0	NA	N	0	1	1124	273	0.81	2.03	7.9	39820	1124	NA	140	1076	NA	352	1112	NA	1372	1124	NA	NA
aluc_1	aluc	1	448	3486247	NA	0	0	NA	N	0	0	1326	99.8	0.43	0.89	461	8064	1326	NA	88	1244	NA	128	1306	NA	65532	1326	NA	NA
aluc_1	aluc	1	449	3486374	NA	0	0	NA	N	0	0	170	8.5	0.05	0.07	0.6	4660	170	NA	64	162	NA	72	168	NA	392	170	NA	NA
aluc_1	aluc	1	450	3486475	NA	0	0	NA	N	0	0	470	31.1	0.15	0.21	1.61	7156	470	NA	64	436	NA	80	466	NA	516	470	NA	NA
aluc_1	aluc	1	451	3486592	NA	0	0	NA	N	0	0	106	5.34	0.04	0.05	0.42	4328	106	NA	60	104	NA	72	104	NA	444	106	NA	NA
aluc_1	aluc	1	452	3486646	NA	0	0	NA	N	0	0	232	20.4	0.08	0.13	1.38	10460	232	NA	60	222	NA	80	228	NA	864	232	NA	NA
aluc_1	aluc	1	453	3486783	NA	0	0	NA	N	0	0	636	49.6	0.24	0.43	5.91	8508	636	NA	64	604	NA	104	634	NA	1140	636	NA	NA
aluc_1	aluc	1	454	3486783	NA	0	0	NA	N	0	0	150	6.67	0.04	0.06	0.65	3760	150	NA	64	136	NA	60	148	NA	444	150	NA	NA
aluc_1	aluc	1	455	3486822	NA	0	0	NA	N	0	0	674	46.1	0.18	0.24	3.36	6136	674	NA	64	602	NA	68	652	NA	1636	630	NA	NA
aluc_1	aluc	1	456	3486861	NA	0	0	NA	N	0	0	104	7.02	0.04	0.06	0.6	6836	104	NA	64	98	NA	76	104	NA	668	104	NA	NA
aluc_1	aluc	1	457	3486904	NA	0	0	NA	N	0	1	4112	914	2.38	6.27	548	26728	4112	NA	172	3948	NA	476	4000	NA	65532	3946	NA	NA
aluc_1	aluc	1	458	3487010	NA	0	0	NA	N	0	1	4036	1111	2.92	8.35	570	31220	4036	NA	132	3806	NA	348	3836	NA	65532	3832	NA	NA
aluc_1	aluc	1	459	3487047	NA	0	0	NA	N	0	0	272	13.6	0.08	0.12	0.73	4332	272	NA	60	256	NA	72	264	NA	308	272	NA	NA
aluc_1	aluc	1	460	3487074	NA	0	0	NA	N	0	0	52	2.55	0.01	0.02	0.12	4400	52	NA	40	48	NA	64	50	NA	280	52	NA	NA
aluc_1	aluc	1	461	3487089	NA	0	0	NA	N	0	1	6816	1259	2.79	6.56	1100	45216	6816	NA	164	6102	NA	300	6298	NA	65532	6816	NA	NA
aluc_1	aluc	1	462	3487185	NA	0	0	NA	N	0	0	56	2.42	0.02	0.02	0.17	3552	56	NA	48	50	NA	60	56	NA	348	56	NA	NA
aluc_1	aluc	1	463	3487216	NA	0	0	NA	N	0	1	4816	1013	2.51	5.87	885	36344	4816	NA	176	4226	NA	488	4048	NA	65532	3732	NA	NA
aluc_1	aluc	1	464	3487299	NA	0	0	NA	N	0	1	4456	737	2.36	6.02	806	25856	4456	NA	116	4150	NA	268	4284	NA	65532	3996	NA	NA
aluc_1	aluc	1	465	3487568	NA	0	0	NA	N	0	0	218	11.1	0.07	0.13	1.82	4792	218	NA	60	208	NA	84	218	NA	964	218	NA	NA
aluc_1	aluc	1	466	3487568	NA	0	0	NA	N	0	0	144	7.43	0.05	0.08	1.12	4776	144	NA	60	138	NA	76	144	NA	768	144	NA	NA
aluc_1	aluc	1	467	3487612	NA	0	0	NA	N	0	0	164	9.67	0.05	0.07	0.55	5400	164	NA	56	152	NA	80	158	NA	372	164	NA	NA
aluc_1	aluc	1	468	3487864	NA	0	0	NA	N	0	1	3700	857	1.84	4.08	757	27568	3700	NA	96	3612	NA	212	3638	NA	65532	3634	NA	NA
aluc_1	aluc	1	469	3487976	NA	0	0	NA	N	0	1	5920	1280	3	7.76	854	31768	5920	NA	108	5414	NA	304	5462	NA	65532	5920	NA	NA
aluc_1	aluc	1	470	3488002	NA	0	0	NA	N	0	1	5418	1294	2.79	6.99	536	35068	5418	NA	152	4808	NA	400	4840	NA	65532	4728	NA	NA
aluc_1	aluc	1	471	3488018	NA	0	0	NA	N	0	0	870	258	1.23	3.58	9.28	49176	870	NA	296	864	NA	792	870	NA	2100	870	NA	NA
aluc_1	aluc	1	472	3488019	NA	0	0	NA	N	0	1	2802	599	1.34	3.13	723	28936	2802	NA	108	2574	NA	224	2550	NA	65532	2802	NA	NA
aluc_1	aluc	1	473	3488033	NA	0	0	NA	N	0	0	134	6.45	0.04	0.05	0.21	4196	134	NA	60	128	NA	60	134	NA	208	134	NA	NA
aluc_1	aluc	1	474	3488080	NA	0	0	NA	N	0	0	598	33.8	0.17	0.24	1.79	5544	598	NA	64	530	NA	68	578	NA	444	598	NA	NA
aluc_1	aluc	1	475	3488153	NA	0	0	NA	N	0	1	4984	710	1.76	3.52	834	28432	4984	NA	108	4266	NA	260	4114	NA	65532	2378	NA	NA
aluc_1	aluc	1	476	3488225	NA	0	0	NA	N	0	0	154	7.67	0.05	0.06	0.38	4424	154	NA	76	148	NA	76	146	NA	316	154	NA	NA
aluc_1	aluc	1	477	3488350	NA	0	0	NA	N	0	1	4236	1213	2.69	7.06	616	31144	4236	NA	140	4020	NA	352	4102	NA	65532	4054	NA	NA
aluc_1	aluc	1	478	3488595	NA	0	0	NA	N	0	1	4846	1359	2.79	6.39	281	33884	4846	NA	116	4534	NA	332	4546	NA	65532	4844	NA	NA
aluc_1	aluc	1	479	3488706	NA	0	0	NA	N	0	1	5556	1447	3.3	9.67	1583	56048	5556	NA	216	4850	NA	468	4956	NA	65532	5556	NA	NA
aluc_1	aluc	1	480	3488712	NA	0	0	NA	N	0	1	5440	1560	4.03	10.4	607	55116	5440	NA	188	4884	NA	480	5136	NA	65532	5440	NA	NA
aluc_1	aluc	1	481	3488739	NA	0	0	NA	N	0	1	4536	1157	3.29	8.97	294	32948	4536	NA	172	4388	NA	476	4450	NA	65532	4536	NA	NA
aluc_1	aluc	1	482	3488865	NA	0	0	NA	N	0	0	60	2.92	0.02	0.03	0.16	4252	60	NA	48	58	NA	56	60	NA	292	60	NA	NA
aluc_1	aluc	1	483	3488935	NA	0	0	NA	N	0	1	5776	925	2.18	3.94	1233	21180	5776	NA	104	5050	NA	152	4750	NA	65532	4102	NA	NA
aluc_1	aluc	1	484	3489063	NA	0	0	NA	N	0	1	1160	294	0.84	2.19	8.07	47896	1160	NA	176	1094	NA	464	1094	NA	1656	1160	NA	NA
aluc_1	aluc	1	485	3489064	NA	0	0	NA	N	0	1	3418	515	1.29	2.45	277	18172	3418	NA	88	3186	NA	168	3284	NA	65532	3418	NA	NA
aluc_1	aluc	1	486	3489081	NA	0	0	NA	N	0	1	4120	1114	2.67	7.48	421	27340	4120	NA	140	4030	NA	372	4044	NA	65532	4120	NA	NA
aluc_1	aluc	1	487	3489379	NA	0	0	NA	N	0	1	5318	1497	2.95	7	748	34748	5318	NA	120	4866	NA	220	4902	NA	65532	4788	NA	NA
aluc_1	aluc	1	488	3489467	NA	0	0	NA	N	0	1	4922	1104	2.5	6.12	566	30064	4922	NA	152	4542	NA	384	4574	NA	65532	4596	NA	NA
aluc_1	aluc	1	489	3489670	NA	0	0	NA	N	0	1	4826	1285	2.74	6.5	559	30524	4826	NA	124	4420	NA	248	4512	NA	65532	4826	NA	NA
aluc_1	aluc	1	490	3489827	NA	0	0	NA	N	0	1	4958	1139	2.72	6.49	1231	55440	4958	NA	232	4390	NA	560	4540	NA	65532	4958	NA	NA
aluc_1	aluc	1	491	3489858	NA	0	0	NA	N	0	1	4532	1162	2.75	7.41	612	35180	4532	NA	196	4270	NA	504	4390	NA	65532	4532	NA	NA
aluc_1	aluc	1	492	3489955	NA	0	0	NA	N	0	0	378	18.2	0.11	0.17	1.48	4044	378	NA	72	348	NA	76	376	NA	544	378	NA	NA
aluc_1	aluc	1	493	3489955	NA	0	0	NA	N	0	0	86	3.67	0.03	0.03	0.25	3472	86	NA	76	82	NA	68	86	NA	320	86	NA	NA
aluc_1	aluc	1	494	3489999	NA	0	0	NA	N	0	1	5200	1388	3.24	8.87	465	40220	5200	NA	128	4950	NA	308	4988	NA	65532	5200	NA	NA
aluc_1	aluc	1	495	3490026	NA	0	0	NA	N	0	1	4658	1220	2.44	5.89	664	29716	4658	NA	124	4322	NA	332	4382	NA	65532	4658	NA	NA
aluc_1	aluc	1	496	3490141	NA	0	0	NA	N	0	1	4142	1172	2.49	6.54	533	37680	4142	NA	184	3646	NA	468	3470	NA	65532	3454	NA	NA
aluc_1	aluc	1	497	3490149	NA	0	0	NA	N	0	1	5016	1285	3.14	9.03	867	38240	5016	NA	120	4864	NA	328	4908	NA	65532	4914	NA	NA
aluc_1	aluc	1	498	3490195	NA	0	0	NA	N	0	0	256	13.3	0.07	0.09	0.69	4476	256	NA	84	228	NA	64	250	NA	332	256	NA	NA
aluc_1	aluc	1	499	3490225	NA	0	0	NA	N	0	1	5084	1195	2.31	5.47	511	31860	5084	NA	108	4404	NA	252	4424	NA	65532	5084	NA	NA
aluc_1	aluc	1	500	3490230	NA	0	0	NA	N	0	1	5882	1550	4.02	13.7	900	42860	5882	NA	204	5130	NA	520	5260	NA	65532	5882	NA	NA
aluc_1	aluc	1	501	3490257	NA	0	0	NA	N	0	1	4272	1117	2.74	7.04	764	35604	4272	NA	116	4200	NA	300	4224	NA	65532	4228	NA	NA
aluc_1	aluc	1	502	3490289	NA	0	0	NA	N	0	0	116	5.75	0.03	0.04	0.09	4328	116	NA	72	106	NA	60	114	NA	120	112	NA	NA
aluc_1	aluc	1	503	3490454	NA	0	0	NA	N	0	0	286	14.6	0.09	0.11	0.76	4552	286	NA	60	266	NA	72	276	NA	332	286	NA	NA
aluc_1	aluc	1	504	3490512	NA	0	0	NA	N	0	1	2356	583	1.5	3.21	420	54292	2356	NA	152	2196	NA	300	2282	NA	65532	2356	NA	NA
aluc_1	aluc	1	505	3490513	NA	0	0	NA	N	0	1	2254	453	0.78	1.62	244	27040	2254	NA	92	1964	NA	172	1972	NA	65532	2008	NA	NA
aluc_1	aluc	1	506	3490596	NA	0	0	NA	N	0	1	4982	1371	2.6	6.19	455	33936	4982	NA	144	3992	NA	360	3794	NA	65532	3684	NA	NA
aluc_1	aluc	1	507	3490666	NA	0	0	NA	N	0	0	306	28.4	0.13	0.28	4.41	10252	306	NA	72	298	NA	156	306	NA	2324	306	NA	NA
aluc_1	aluc	1	508	3490711	NA	0	0	NA	N	0	1	2728	555	1.43	3.44	853	25204	2728	NA	124	2514	NA	296	2508	NA	65532	2642	NA	NA
aluc_1	aluc	1	509	3490711	NA	0	0	NA	N	0	0	1030	212	0.5	1.12	3.11	34552	1030	NA	136	884	NA	288	832	NA	980	628	NA	NA
aluc_1	aluc	1	510	3490727	NA	0	0	NA	N	0	0	108	4.79	0.03	0.04	0.2	3740	108	NA	48	90	NA	60	108	NA	232	108	NA	NA
aluc_1	aluc	1	511	3490727	NA	0	0	NA	N	0	0	52	2.25	0.01	0.02	0.08	3588	52	NA	56	44	NA	52	52	NA	172	52	NA	NA
aluc_1	aluc	1	512	3491038	NA	0	0	NA	N	0	1	4628	883	1.94	4.48	538	25684	4628	NA	112	4022	NA	308	3986	NA	65532	2896	NA	NA
aluc_1	aluc	1	513	3491125	NA	0	0	NA	N	0	0	234	14.8	0.07	0.12	1.11	6192	234	NA	52	216	NA	76	232	NA	604	234	NA	NA
aluc_1	aluc	1	514	3491125	NA	0	0	NA	N	0	0	168	9.45	0.05	0.08	0.61	5308	168	NA	56	154	NA	76	162	NA	456	168	NA	NA
aluc_1	aluc	1	515	3491125	NA	0	0	NA	N	0	0	136	8.28	0.04	0.06	0.56	5840	136	NA	48	126	NA	68	136	NA	496	136	NA	NA
aluc_1	aluc	1	516	3491161	NA	0	0	NA	N	0	1	4468	1261	3.08	8.81	436	32332	4468	NA	172	4236	NA	488	4256	NA	65532	4468	NA	NA
aluc_1	aluc	1	517	3491177	NA	0	0	NA	N	0	0	710	51.3	0.21	0.3	160	7040	710	NA	68	660	NA	76	700	NA	64620	710	NA	NA
aluc_1	aluc	1	518	3491214	NA	0	0	NA	N	0	0	124	8.03	0.03	0.04	0.07	6324	124	NA	56	106	NA	64	116	NA	100	124	NA	NA
aluc_1	aluc	1	519	3491230	NA	0	0	NA	N	0	1	4964	1446	2.95	8.26	556	33712	4964	NA	156	4482	NA	452	4582	NA	65532	4964	NA	NA
aluc_1	aluc	1	520	3491438	NA	0	0	NA	N	0	1	4478	1183	2.39	5.76	760	34992	4478	NA	108	4218	NA	220	4088	NA	65532	4060	NA	NA
aluc_1	aluc	1	521	3491452	NA	0	0	NA	N	0	1	4056	1265	2.73	6.71	561	33856	4056	NA	136	3946	NA	352	3966	NA	65532	3932	NA	NA
aluc_1	aluc	1	522	3491641	NA	0	0	NA	N	0	1	5222	1079	2.63	6.35	922	26120	5222	NA	152	4670	NA	356	4660	NA	65532	4358	NA	NA
aluc_1	aluc	1	523	3491662	NA	0	0	NA	N	0	1	6160	1379	2.79	6.89	892	27724	6160	NA	160	5598	NA	396	5890	NA	65532	6160	NA	NA
aluc_1	aluc	1	524	3491692	NA	0	0	NA	N	0	0	278	24.5	0.1	0.2	2.72	9536	278	NA	60	266	NA	96	278	NA	1284	278	NA	NA
aluc_1	aluc	1	525	3491830	NA	0	0	NA	N	0	1	4302	1144	2.49	6.18	647	31872	4302	NA	124	3880	NA	256	3892	NA	65532	3696	NA	NA
aluc_1	aluc	1	526	3491840	NA	0	0	NA	N	0	1	4680	882	2.31	5.51	616	26288	4680	NA	112	4418	NA	284	4526	NA	65532	4680	NA	NA
aluc_1	aluc	1	527	3491942	NA	0	0	NA	N	0	1	4640	1389	3.52	10.7	468	31864	4640	NA	160	4442	NA	456	4506	NA	65532	4640	NA	NA
aluc_1	aluc	1	528	3492003	NA	0	0	NA	N	0	1	1454	403	1.47	4.3	823	46952	1454	NA	228	1424	NA	572	1454	NA	65532	1454	NA	NA
aluc_1	aluc	1	529	3492004	NA	0	0	NA	N	0	1	2288	457	1.36	3.92	13.4	27684	2288	NA	128	2050	NA	356	2092	NA	1292	2080	NA	NA
aluc_1	aluc	1	530	3492024	NA	0	0	NA	N	0	0	200	12.2	0.06	0.11	0.93	5856	200	NA	52	190	NA	80	200	NA	548	200	NA	NA
aluc_1	aluc	1	531	3492097	NA	0	0	NA	N	0	1	3190	786	1.65	3.96	423	24288	3190	NA	128	3056	NA	308	3054	NA	65532	3030	NA	NA
aluc_1	aluc	1	532	3492099	NA	0	0	NA	N	0	0	108	4.96	0.03	0.04	0.14	3944	108	NA	56	92	NA	56	100	NA	176	108	NA	NA
aluc_1	aluc	1	533	3492156	NA	0	0	NA	N	0	1	2268	900	0.94	1.25	12.7	48716	2268	NA	92	2168	NA	112	2210	NA	844	2194	NA	NA
aluc_1	aluc	1	534	3492349	NA	0	0	NA	N	0	0	942	185	0.8	2.34	447	35508	942	NA	184	904	NA	556	920	NA	65532	942	NA	NA
aluc_1	aluc	1	535	3492350	NA	0	0	NA	N	0	1	2332	418	0.91	1.92	4.89	20268	2332	NA	80	2152	NA	160	2160	NA	532	1966	NA	NA
aluc_1	aluc	1	536	3492417	NA	0	0	NA	N	0	1	4818	1004	2.38	4.96	442	52456	4818	NA	160	4284	NA	336	4482	NA	65532	4818	NA	NA
aluc_1	aluc	1	537	3492506	NA	0	0	NA	N	0	1	5034	1474	2.77	6.19	250	34224	5034	NA	120	4648	NA	244	4736	NA	65532	4516	NA	NA
aluc_1	aluc	1	538	3492528	NA	0	0	NA	N	0	0	56	2.57	0.02	0.02	0.1	3940	56	NA	48	52	NA	52	54	NA	180	56	NA	NA
aluc_1	aluc	1	539	3492660	NA	0	0	NA	N	0	0	60	2.62	0.01	0.02	0.06	3592	60	NA	52	52	NA	56	56	NA	144	60	NA	NA
aluc_1	aluc	1	540	3492760	NA	0	0	NA	N	0	1	4144	1080	2.42	5.93	300	30000	4144	NA	120	3768	NA	276	3850	NA	65532	4140	NA	NA
aluc_1	aluc	1	541	3492898	NA	0	0	NA	N	0	1	3218	864	2.52	6.92	568	49208	3218	NA	216	2988	NA	532	3140	NA	65532	3218	NA	NA
aluc_1	aluc	1	542	3492900	NA	0	0	NA	N	0	1	6100	1526	2.45	5.72	797	32184	6100	NA	104	5410	NA	252	5378	NA	65532	4744	NA	NA
aluc_1	aluc	1	543	3492980	NA	0	0	NA	N	0	1	5012	1062	3.13	10.3	1403	48800	5012	NA	244	4382	NA	612	4594	NA	65532	5012	NA	NA
aluc_1	aluc	1	544	3493030	NA	0	0	NA	N	0	0	654	46	0.21	0.3	3.11	7728	654	NA	72	620	NA	96	652	NA	648	654	NA	NA
aluc_1	aluc	1	545	3493048	NA	0	0	NA	N	0	1	4338	965	2.19	5.14	598	27128	4338	NA	128	4068	NA	304	4150	NA	65532	4020	NA	NA
aluc_1	aluc	1	546	3493124	NA	0	0	NA	N	0	1	4932	971	2.42	5.61	646	25596	4932	NA	132	4588	NA	376	4804	NA	65532	4932	NA	NA
aluc_1	aluc	1	547	3493165	NA	0	0	NA	N	0	0	160	9.95	0.05	0.07	0.75	6052	160	NA	64	156	NA	72	158	NA	520	160	NA	NA
aluc_1	aluc	1	548	3493302	NA	0	0	NA	N	0	1	11836	2162	4.12	7.15	2262	23760	11836	NA	104	10600	NA	188	9958	NA	65532	6120	NA	NA
aluc_1	aluc	1	549	3493390	NA	0	0	NA	N	0	1	5924	1052	3.01	8.65	1692	53544	5924	NA	204	4442	NA	512	3850	NA	65532	5226	NA	NA
aluc_1	aluc	1	550	3493418	NA	0	0	NA	N	0	1	5100	965	2.45	5.46	420	35448	5100	NA	168	4694	NA	444	4552	NA	65532	5100	NA	NA
aluc_1	aluc	1	551	3493510	NA	0	0	NA	N	0	1	3222	818	2.31	6.56	778	33720	3222	NA	152	2756	NA	428	2724	NA	65532	2914	NA	NA
aluc_1	aluc	1	552	3493510	NA	0	0	NA	N	0	0	930	204	0.36	0.86	2.07	33772	930	NA	100	800	NA	220	804	NA	632	626	NA	NA
aluc_1	aluc	1	553	3493863	NA	0	0	NA	N	0	0	250	19.5	0.08	0.12	0.92	7560	250	NA	64	238	NA	72	250	NA	552	250	NA	NA
aluc_1	aluc	1	554	3493880	NA	0	0	NA	N	0	1	4616	1131	2.24	5.01	435	33092	4616	NA	116	4080	NA	240	4162	NA	65532	4616	NA	NA
aluc_1	aluc	1	555	3494147	NA	0	0	NA	N	0	1	4816	1014	2.08	4.33	811	23004	4816	NA	112	4346	NA	240	4224	NA	65532	3544	NA	NA
aluc_1	aluc	1	556	3494266	NA	0	0	NA	N	0	1	1322	272	0.93	2.41	9.67	38392	1322	NA	200	1228	NA	580	1246	NA	1748	1322	NA	NA
aluc_1	aluc	1	557	3494267	NA	0	0	NA	N	0	1	3244	633	1.38	3.16	636	27952	3244	NA	104	2976	NA	248	3166	NA	65532	3242	NA	NA
aluc_1	aluc	1	558	3494449	NA	0	0	NA	N	0	1	4588	966	2.47	6.35	612	45872	4588	NA	196	3950	NA	524	4006	NA	65532	3746	NA	NA
aluc_1	aluc	1	559	3494632	NA	0	0	NA	N	0	1	4432	961	2.28	5.07	303	34488	4432	NA	112	4290	NA	312	4380	NA	65532	4432	NA	NA
aluc_1	aluc	1	560	3494739	NA	0	0	NA	N	0	0	666	35.6	0.25	0.42	416	4748	666	NA	72	642	NA	108	666	NA	65532	666	NA	NA
aluc_1	aluc	1	561	3494740	NA	0	0	NA	N	0	1	2428	454	0.9	1.62	4.61	21472	2428	NA	84	2262	NA	152	2260	NA	596	2038	NA	NA
aluc_1	aluc	1	562	3494962	NA	0	0	NA	N	0	1	7940	1438	3.54	7.51	1063	53140	7940	NA	196	6778	NA	480	6656	NA	65532	7940	NA	NA
aluc_1	aluc	1	563	3494964	NA	0	0	NA	N	0	0	350	18	0.1	0.13	35.2	4736	350	NA	60	318	NA	64	332	NA	30900	350	NA	NA
aluc_1	aluc	1	564	3495102	NA	0	0	NA	N	0	0	72	3.5	0.02	0.02	0.04	4276	72	NA	64	72	NA	52	70	NA	76	70	NA	NA
aluc_1	aluc	1	565	3495214	NA	0	0	NA	N	0	0	208	13.9	0.07	0.12	1.31	6376	208	NA	60	200	NA	80	206	NA	724	208	NA	NA
aluc_1	aluc	1	566	3495223	NA	0	0	NA	N	0	1	4116	1065	2.26	5.54	228	30384	4116	NA	104	3956	NA	292	3978	NA	65532	4116	NA	NA
aluc_1	aluc	1	567	3495297	NA	0	0	NA	N	0	1	4858	1482	3.75	11.1	397	32956	4858	NA	188	4690	NA	592	4750	NA	65532	4858	NA	NA
aluc_1	aluc	1	568	3495374	NA	0	0	NA	N	0	1	4620	1255	2.55	5.91	751	29432	4620	NA	120	4458	NA	272	4488	NA	65532	4500	NA	NA
aluc_1	aluc	1	569	3495393	NA	0	0	NA	N	0	0	58	2.81	0.02	0.03	0.23	4288	58	NA	48	56	NA	60	58	NA	428	58	NA	NA
aluc_1	aluc	1	570	3495588	NA	0	0	NA	N	0	0	792	48.2	0.24	0.42	4.6	5920	792	NA	64	740	NA	80	790	NA	696	792	NA	NA
aluc_1	aluc	1	571	3495676	NA	0	0	NA	N	0	1	5412	1072	2.98	7.8	982	37280	5412	NA	180	4740	NA	572	4442	NA	65532	4170	NA	NA
aluc_1	aluc	1	572	3495805	NA	0	0	NA	N	0	0	126	5.83	0.03	0.04	0.21	3992	126	NA	68	100	NA	64	122	NA	252	126	NA	NA
aluc_1	aluc	1	573	3495818	NA	0	0	NA	N	0	0	82	3.59	0.02	0.04	0.37	3632	82	NA	52	80	NA	68	82	NA	496	82	NA	NA
aluc_1	aluc	1	574	3495819	NA	0	0	NA	N	0	0	88	3.92	0.03	0.04	0.4	3732	88	NA	56	84	NA	76	86	NA	468	88	NA	NA
aluc_1	aluc	1	575	3495841	NA	0	0	NA	N	0	1	6900	1720	3.57	9.8	1647	56164	6900	NA	228	5740	NA	632	5836	NA	65532	6900	NA	NA
aluc_1	aluc	1	576	3495909	NA	0	0	NA	N	0	1	15948	2667	5.3	12.3	896	22244	15948	NA	104	13976	NA	244	13674	NA	65532	15938	NA	NA
aluc_1	aluc	1	577	3496174	NA	0	0	NA	N	0	1	4306	1061	2.72	6.99	888	55972	4306	NA	332	3782	NA	908	3888	NA	65532	3978	NA	NA
aluc_1	aluc	1	578	3496198	NA	0	0	NA	N	0	0	116	8.92	0.03	0.04	0.08	8288	116	NA	60	108	NA	52	112	NA	120	114	NA	NA
aluc_1	aluc	1	579	3496215	NA	0	0	NA	N	0	0	106	4.86	0.03	0.05	0.38	3916	106	NA	60	100	NA	64	104	NA	420	106	NA	NA
aluc_1	aluc	1	580	3496215	NA	0	0	NA	N	0	0	200	9.02	0.05	0.07	0.53	3828	200	NA	52	178	NA	72	194	NA	352	200	NA	NA
aluc_1	aluc	1	581	3496220	NA	0	0	NA	N	0	1	3874	1005	2.42	6.13	673	30536	3874	NA	140	3786	NA	384	3794	NA	65532	3806	NA	NA
aluc_1	aluc	1	582	3496367	NA	0	0	NA	N	0	1	6848	1368	3.31	8.07	1238	30020	6848	NA	124	6138	NA	324	6028	NA	65532	5264	NA	NA
aluc_1	aluc	1	583	3496369	NA	0	0	NA	N	0	1	6640	1638	3.13	6.91	662	53032	6640	NA	184	5942	NA	456	6042	NA	60608	6032	NA	NA
aluc_1	aluc	1	584	3496408	NA	0	0	NA	N	0	1	3516	853	1.69	4.05	19.3	29744	3516	NA	104	3224	NA	248	3208	NA	868	3516	NA	NA
aluc_1	aluc	1	585	3496530	NA	0	0	NA	N	0	0	198	11.9	0.06	0.09	0.93	5528	198	NA	60	190	NA	72	198	NA	588	198	NA	NA
aluc_1	aluc	1	586	3496541	NA	0	0	NA	N	0	1	5194	1116	2.51	5.78	659	29188	5194	NA	136	4734	NA	368	4810	NA	65532	5194	NA	NA
aluc_1	aluc	1	587	3496609	NA	0	0	NA	N	0	0	40	1.75	0.01	0.01	0.07	3660	40	NA	40	30	NA	56	38	NA	160	40	NA	NA
aluc_1	aluc	1	588	3496902	NA	0	0	NA	N	0	0	238	15.8	0.08	0.13	1.1	6976	238	NA	64	226	NA	76	238	NA	604	238	NA	NA
aluc_1	aluc	1	589	3496919	NA	0	0	NA	N	0	0	172	22	0.06	0.1	0.22	15560	172	NA	64	166	NA	100	170	NA	204	166	NA	NA
aluc_1	aluc	1	590	3496993	NA	0	0	NA	N	0	1	4102	962	2.87	7.65	328	36744	4102	NA	152	3928	NA	356	4036	NA	65532	4102	NA	NA
aluc_1	aluc	1	591	3496997	NA	0	0	NA	N	0	0	400	26.5	0.13	0.19	1.91	6836	400	NA	60	374	NA	80	398	NA	648	400	NA	NA
aluc_1	aluc	1	592	3497086	NA	0	0	NA	N	0	0	724	46.6	0.22	0.34	1.04	7188	724	NA	72	668	NA	88	714	NA	264	724	NA	NA
aluc_1	aluc	1	593	3497086	NA	0	0	NA	N	0	1	3020	761	1.91	4.89	339	30984	3020	NA	148	2890	NA	400	2900	NA	65532	3020	NA	NA
aluc_1	aluc	1	594	3497241	NA	0	0	NA	N	0	0	404	27.7	0.12	0.18	1.39	8344	404	NA	64	376	NA	76	400	NA	576	404	NA	NA
aluc_1	aluc	1	595	3497347	NA	0	0	NA	N	0	1	5166	1367	2.86	6.85	551	37652	5166	NA	136	4500	NA	316	4462	NA	65532	5166	NA	NA
aluc_1	aluc	1	596	3497387	NA	0	0	NA	N	0	1	4870	909	2.62	6.76	849	30348	4870	NA	152	4444	NA	432	4536	NA	65532	4380	NA	NA
aluc_1	aluc	1	597	3497697	NA	0	0	NA	N	0	1	4708	1004	2.42	6.07	514	29400	4708	NA	124	4286	NA	316	4352	NA	65532	4708	NA	NA
aluc_1	aluc	1	598	3497761	NA	0	0	NA	N	0	0	984	189	1.07	3.23	514	28196	984	NA	192	958	NA	528	980	NA	65532	984	NA	NA
aluc_1	aluc	1	599	3497762	NA	0	0	NA	N	0	1	2500	539	1.1	2.78	7.23	24612	2500	NA	104	2280	NA	216	2312	NA	608	2268	NA	NA
aluc_1	aluc	1	600	3497798	NA	0	0	NA	N	0	1	4782	1042	2.45	5.76	542	24520	4782	NA	120	4520	NA	260	4594	NA	65532	4376	NA	NA
aluc_1	aluc	1	601	3497839	NA	0	0	NA	N	0	0	344	23.3	0.09	0.14	1.08	7624	344	NA	72	316	NA	68	344	NA	432	344	NA	NA
aluc_1	aluc	1	602	3497883	NA	0	0	NA	N	0	1	4964	961	2.01	3.83	812	29828	4964	NA	112	4546	NA	252	4676	NA	65532	3790	NA	NA
aluc_1	aluc	1	603	3498044	NA	0	0	NA	N	0	1	10028	1820	4.26	11.6	871	35872	10028	NA	200	7636	NA	560	6968	NA	65532	6206	NA	NA
aluc_1	aluc	1	604	3498095	NA	0	0	NA	N	0	1	5006	965	2.1	4.57	430	29896	5006	NA	140	4682	NA	280	4794	NA	65532	5006	NA	NA
aluc_1	aluc	1	605	3498179	NA	0	0	NA	N	0	1	4396	915	2.21	5.47	661	27544	4396	NA	144	3742	NA	352	3656	NA	65532	3410	NA	NA
aluc_1	aluc	1	606	3498199	NA	0	0	NA	N	0	1	5012	1016	2.71	6.8	834	29148	5012	NA	128	4814	NA	292	4868	NA	65532	4774	NA	NA
aluc_1	aluc	1	607	3498347	NA	0	0	NA	N	0	1	4382	900	2.34	5.83	746	26168	4382	NA	128	3986	NA	332	4056	NA	65532	4382	NA	NA
aluc_1	aluc	1	608	3498394	NA	0	0	NA	N	0	0	304	21.1	0.12	0.26	3.6	6732	304	NA	64	298	NA	128	304	NA	1500	304	NA	NA
aluc_1	aluc	1	609	3498417	NA	0	0	NA	N	0	1	4408	1221	3.18	9.45	463	32132	4408	NA	164	4142	NA	428	4196	NA	65532	4408	NA	NA
aluc_1	aluc	1	610	3498455	NA	0	0	NA	N	0	0	200	12.7	0.06	0.1	0.98	6068	200	NA	68	182	NA	72	196	NA	552	200	NA	NA
aluc_1	aluc	1	611	3498566	NA	0	0	NA	N	0	0	608	36.9	0.2	0.39	4.69	5936	608	NA	64	584	NA	92	600	NA	1228	608	NA	NA
aluc_1	aluc	1	612	3498715	NA	0	0	NA	N	0	0	870	76	0.28	0.5	6.48	10364	870	NA	76	816	NA	104	854	NA	1284	870	NA	NA
aluc_1	aluc	1	613	3498762	NA	0	0	NA	N	0	0	318	16.9	0.09	0.12	0.81	5452	318	NA	52	296	NA	72	304	NA	368	318	NA	NA
aluc_1	aluc	1	614	3498884	NA	0	0	NA	N	0	1	5444	1543	2.77	7.13	985	32656	5444	NA	120	5136	NA	300	5190	NA	65532	5234	NA	NA
aluc_1	aluc	1	615	3499014	NA	0	0	NA	N	0	0	62	2.76	0.03	0.04	0.43	3736	62	NA	60	62	NA	108	62	NA	680	62	NA	NA
aluc_1	aluc	1	616	3499017	NA	0	0	NA	N	0	0	234	25.5	0.06	0.08	0.16	11712	234	NA	64	220	NA	64	226	NA	124	230	NA	NA
aluc_1	aluc	1	617	3499151	NA	0	0	NA	N	0	1	4112	1191	2.33	5.4	374	35144	4112	NA	156	3876	NA	460	3924	NA	65532	4112	NA	NA
aluc_1	aluc	1	618	3499247	NA	0	0	NA	N	0	1	4382	1311	2.8	6.93	362	29844	4382	NA	132	4198	NA	348	4304	NA	65532	4382	NA	NA
aluc_1	aluc	1	619	3499345	NA	0	0	NA	N	0	1	6490	1539	3.24	9.06	677	54008	6490	NA	196	5520	NA	480	5496	NA	65532	6490	NA	NA
aluc_1	aluc	1	620	3499388	NA	0	0	NA	N	0	1	4882	1127	2.97	9.14	602	48724	4882	NA	184	4656	NA	368	4832	NA	65532	4882	NA	NA
aluc_1	aluc	1	621	3499388	NA	0	0	NA	N	0	0	680	34.4	0.05	0.04	557	4484	680	NA	64	316	NA	56	224	NA	65532	680	NA	NA
aluc_1	aluc	1	622	3499456	NA	0	0	NA	N	0	1	4132	1036	2.53	6.82	652	27308	4132	NA	160	3936	NA	376	4012	NA	65532	3992	NA	NA
aluc_1	aluc	1	623	3499559	NA	0	0	NA	N	0	1	3754	852	2.05	4.71	391	28936	3754	NA	120	3608	NA	244	3706	NA	65532	3754	NA	NA
aluc_1	aluc	1	624	3499703	NA	0	0	NA	N	0	0	256	16.6	0.07	0.1	0.56	6624	256	NA	52	236	NA	68	238	NA	296	256	NA	NA
aluc_1	aluc	1	625	3499745	NA	0	0	NA	N	0	1	4974	947	2.34	5.33	682	23472	4974	NA	104	4626	NA	220	4628	NA	65532	4260	NA	NA
aluc_1	aluc	1	626	3499783	NA	0	0	NA	N	0	0	116	5.63	0.02	0.04	0.21	4204	116	NA	52	98	NA	56	110	NA	272	116	NA	NA
aluc_1	aluc	1	627	3499813	NA	0	0	NA	N	0	0	636	63.6	0.29	0.58	9.21	11640	636	NA	88	620	NA	140	636	NA	2092	636	NA	NA
aluc_1	aluc	1	628	3499881	NA	0	0	NA	N	0	0	492	47	0.19	0.37	4.98	11748	492	NA	72	480	NA	132	490	NA	1672	492	NA	NA
aluc_1	aluc	1	629	3500051	NA	0	0	NA	N	0	1	3532	721	1.58	3.52	575	22956	3532	NA	92	3392	NA	184	3458	NA	65532	3532	NA	NA
aluc_1	aluc	1	630	3500061	NA	0	0	NA	N	0	0	1116	212	0.81	2.16	555	28944	1116	NA	144	1070	NA	372	1096	NA	65532	1116	NA	NA
aluc_1	aluc	1	631	3500062	NA	0	0	NA	N	0	1	2820	688	1.21	2.65	7.42	28056	2820	NA	92	2578	NA	260	2558	NA	568	2520	NA	NA
aluc_1	aluc	1	632	3500319	NA	0	0	NA	N	0	1	4012	1035	2.47	6.5	502	36012	4012	NA	136	3684	NA	328	3894	NA	65532	4012	NA	NA
aluc_1	aluc	1	633	3500353	NA	0	0	NA	N	0	1	6472	1269	4.02	10.7	503	52172	6472	NA	244	5774	NA	620	5958	NA	46848	6206	NA	NA
aluc_1	aluc	1	634	3500353	NA	0	0	NA	N	0	0	106	5.41	0.02	0.03	0.21	4588	106	NA	40	78	NA	60	98	NA	260	106	NA	NA
aluc_1	aluc	1	635	3500620	NA	0	0	NA	N	0	1	3298	1147	2.64	6.96	794	54772	3298	NA	184	3000	NA	436	2984	NA	65532	3298	NA	NA
aluc_1	aluc	1	636	3500659	NA	0	0	NA	N	0	1	4536	1077	2.32	6.1	682	32528	4536	NA	124	3726	NA	288	3480	NA	65532	3350	NA	NA
aluc_1	aluc	1	637	3500758	NA	0	0	NA	N	0	1	5478	1428	3.28	7.71	359	47032	5478	NA	156	5100	NA	412	5246	NA	65532	5478	NA	NA
aluc_1	aluc	1	638	3500825	NA	0	0	NA	N	0	1	5174	1452	3.7	10.3	531	39172	5174	NA	172	4740	NA	532	4952	NA	65532	4828	NA	NA
aluc_1	aluc	1	639	3500937	NA	0	0	NA	N	0	0	348	21.6	0.1	0.16	1.58	5896	348	NA	60	326	NA	76	348	NA	544	348	NA	NA
aluc_1	aluc	1	640	3501198	NA	0	0	NA	N	0	1	4564	1230	2.43	5.75	433	32428	4564	NA	132	4168	NA	264	4240	NA	65532	4564	NA	NA
aluc_1	aluc	1	641	3501238	NA	0	0	NA	N	0	1	4462	1180	2.7	7.44	849	32420	4462	NA	128	4132	NA	352	4146	NA	65532	4098	NA	NA
aluc_1	aluc	1	642	3501260	NA	0	0	NA	N	0	1	4324	1146	2.66	6.93	400	37692	4324	NA	220	3770	NA	584	3810	NA	65532	3476	NA	NA
aluc_1	aluc	1	643	3501646	NA	0	0	NA	N	0	1	3546	787	2.04	5.19	947	28240	3546	NA	156	3122	NA	364	2996	NA	65532	3044	NA	NA
aluc_1	aluc	1	644	3501647	NA	0	0	NA	N	0	1	1834	365	0.74	1.56	4.44	32148	1834	NA	104	1542	NA	240	1386	NA	804	1090	NA	NA
aluc_1	aluc	1	645	3501654	NA	0	0	NA	N	0	0	252	14.8	0.07	0.11	1.04	5676	252	NA	56	230	NA	64	250	NA	528	252	NA	NA
aluc_1	aluc	1	646	3501675	NA	0	0	NA	N	0	1	4298	1274	2.73	6.66	166	32412	4298	NA	120	4036	NA	280	4088	NA	65532	4296	NA	NA
aluc_1	aluc	1	647	3501732	NA	0	0	NA	N	0	1	3524	764	1.59	3.42	531	23720	3524	NA	108	3396	NA	296	3458	NA	65532	3524	NA	NA
aluc_1	aluc	1	648	3501747	NA	0	0	NA	N	0	0	94	5	0.03	0.03	0.23	5080	94	NA	64	90	NA	68	90	NA	304	94	NA	NA
aluc_1	aluc	1	649	3501951	NA	0	0	NA	N	0	1	5200	1286	2.87	8.72	1148	28140	5200	NA	120	4706	NA	332	4762	NA	65532	5200	NA	NA
aluc_1	aluc	1	650	3502001	NA	0	0	NA	N	0	0	102	4.93	0.03	0.04	0.4	4172	102	NA	56	94	NA	68	100	NA	404	102	NA	NA
aluc_1	aluc	1	651	3502276	NA	0	0	NA	N	0	1	2858	833	2.58	6.98	1299	53904	2858	NA	236	2460	NA	604	2594	NA	65532	2858	NA	NA
aluc_1	aluc	1	652	3502287	NA	0	0	NA	N	0	1	3280	696	1.72	4.06	552	23236	3280	NA	104	3170	NA	208	3210	NA	65532	3280	NA	NA
aluc_1	aluc	1	653	3502396	NA	0	0	NA	N	0	0	154	8.35	0.03	0.07	0.52	4744	154	NA	48	132	NA	64	154	NA	392	154	NA	NA
aluc_1	aluc	1	654	3502396	NA	0	0	NA	N	0	0	114	6.22	0.03	0.03	0.21	5208	114	NA	44	102	NA	44	110	NA	212	114	NA	NA
aluc_1	aluc	1	655	3502430	NA	0	0	NA	N	0	1	4516	965	2.36	5.43	961	52652	4516	NA	148	3988	NA	308	4058	NA	65532	4362	NA	NA
aluc_1	aluc	1	656	3502514	NA	0	0	NA	N	0	1	1808	402	1.68	4.69	577	42936	1808	NA	268	1544	NA	760	1572	NA	65532	1778	NA	NA
aluc_1	aluc	1	657	3502514	NA	0	0	NA	N	0	1	3420	334	0.75	1.18	0.71	10488	3420	NA	60	2842	NA	104	2862	NA	212	1132	NA	NA
aluc_1	aluc	1	658	3502583	NA	0	0	NA	N	0	0	130	6.43	0.04	0.06	0.43	4160	130	NA	64	124	NA	64	130	NA	324	130	NA	NA
aluc_1	aluc	1	659	3502591	NA	0	0	NA	N	0	1	4274	1207	2.69	7.34	544	33696	4274	NA	200	3722	NA	580	3642	NA	65532	3510	NA	NA
aluc_1	aluc	1	660	3502617	NA	0	0	NA	N	0	1	6544	1544	3.48	9.06	107	55064	6544	NA	188	5454	NA	432	6148	NA	3044	6544	NA	NA
aluc_1	aluc	1	661	3502631	NA	0	0	NA	N	0	1	4420	1207	2.28	5.21	610	30720	4420	NA	128	3888	NA	288	3946	NA	65532	3554	NA	NA
aluc_1	aluc	1	662	3502686	NA	0	0	NA	N	0	1	4286	821	2.15	5.21	337	28652	4286	NA	120	4110	NA	308	4234	NA	65532	4286	NA	NA
aluc_1	aluc	1	663	3502693	NA	0	0	NA	N	0	1	4916	1358	3.02	8.36	688	40224	4916	NA	152	4504	NA	312	4674	NA	65532	4916	NA	NA
aluc_1	aluc	1	664	3502721	NA	0	0	NA	N	0	0	232	18.2	0.08	0.14	1.76	8124	232	NA	72	218	NA	104	232	NA	988	232	NA	NA
aluc_1	aluc	1	665	3502735	NA	0	0	NA	N	0	0	88	3.99	0.03	0.04	0.22	3892	88	NA	64	88	NA	72	88	NA	284	88	NA	NA
aluc_1	aluc	1	666	3502816	NA	0	0	NA	N	0	1	5174	1175	2.93	8.37	854	24776	5174	NA	132	4948	NA	332	5032	NA	65532	5024	NA	NA
aluc_1	aluc	1	667	3503079	NA	0	0	NA	N	0	1	4018	872	1.86	3.9	686	27456	4018	NA	108	3742	NA	260	3670	NA	65532	3152	NA	NA
aluc_1	aluc	1	668	3503208	NA	0	0	NA	N	0	0	310	28.7	0.12	0.18	2.03	9980	310	NA	68	292	NA	88	308	NA	864	310	NA	NA
aluc_1	aluc	1	669	3503214	NA	0	0	NA	N	0	1	5818	1547	3.06	7.72	121	41832	5818	NA	136	5268	NA	316	5244	NA	8516	5818	NA	NA
aluc_1	aluc	1	670	3503402	NA	0	0	NA	N	0	0	66	3.07	0.02	0.02	0.09	3980	66	NA	52	56	NA	56	64	NA	192	66	NA	NA
aluc_1	aluc	1	671	3503472	NA	0	0	NA	N	0	1	4766	1335	2.75	6.19	754	40388	4766	NA	140	4486	NA	308	4520	NA	65532	4578	NA	NA
aluc_1	aluc	1	672	3503575	NA	0	0	NA	N	0	1	4708	1324	2.53	5.65	724	34220	4708	NA	116	4470	NA	264	4554	NA	65532	4476	NA	NA
aluc_1	aluc	1	673	3503692	NA	0	0	NA	N	0	1	5068	1371	2.56	5.77	584	35048	5068	NA	140	4132	NA	348	3762	NA	65532	3652	NA	NA
aluc_1	aluc	1	674	3503730	NA	0	0	NA	N	0	1	4558	828	2.13	4.61	486	22936	4558	NA	100	4410	NA	196	4460	NA	65532	4558	NA	NA
aluc_1	aluc	1	675	3503777	NA	0	0	NA	N	0	0	66	3.02	0.02	0.03	0.22	3868	66	NA	52	64	NA	56	66	NA	360	66	NA	NA
aluc_1	aluc	1	676	3503951	NA	0	0	NA	N	0	1	4570	1217	2.39	5.2	133	33124	4570	NA	120	4300	NA	256	4460	NA	65532	4570	NA	NA
aluc_1	aluc	1	677	3503975	NA	0	0	NA	N	0	1	4908	1068	2.3	5.17	780	27264	4908	NA	136	4386	NA	328	4140	NA	65532	3582	NA	NA
aluc_1	aluc	1	678	3504350	NA	0	0	NA	N	0	1	4904	1396	2.44	5.51	693	30724	4904	NA	120	4450	NA	224	4506	NA	65532	4482	NA	NA
aluc_1	aluc	1	679	3504366	NA	0	0	NA	N	0	0	104	5.18	0.04	0.05	0.55	4408	104	NA	76	98	NA	72	102	NA	564	104	NA	NA
aluc_1	aluc	1	680	3504474	NA	0	0	NA	N	0	0	180	11.2	0.05	0.07	0.49	6200	180	NA	52	164	NA	56	174	NA	304	180	NA	NA
aluc_1	aluc	1	681	3504581	NA	0	0	NA	N	0	1	5032	1172	3.4	8.93	1132	56076	5032	NA	228	4068	NA	556	4026	NA	65532	5032	NA	NA
aluc_1	aluc	1	682	3504604	NA	0	0	NA	N	0	0	238	15	0.08	0.11	1.01	6776	238	NA	64	232	NA	80	234	NA	488	238	NA	NA
aluc_1	aluc	1	683	3504650	NA	0	0	NA	N	0	1	5312	1213	2.36	5.14	626	34736	5312	NA	116	5008	NA	220	4968	NA	65532	5312	NA	NA
aluc_1	aluc	1	684	3504755	NA	0	0	NA	N	0	1	5158	957	2.78	7.12	560	29612	5158	NA	144	4844	NA	344	5072	NA	65532	5156	NA	NA
aluc_1	aluc	1	685	3504761	NA	0	0	NA	N	0	1	4534	1249	3.02	8.29	628	33288	4534	NA	148	4320	NA	392	4366	NA	65532	4428	NA	NA
aluc_1	aluc	1	686	3504986	NA	0	0	NA	N	0	1	5110	1191	2.64	6.73	80.6	51676	5110	NA	160	4348	NA	364	4548	NA	2948	5110	NA	NA
aluc_1	aluc	1	687	3505008	NA	0	0	NA	N	0	0	314	17.6	0.09	0.12	0.84	5292	314	NA	72	286	NA	68	310	NA	324	314	NA	NA
aluc_1	aluc	1	688	3505113	NA	0	0	NA	N	0	1	4354	1143	2.64	6.99	492	29248	4354	NA	132	4104	NA	348	4106	NA	65532	4074	NA	NA
aluc_1	aluc	1	689	3505173	NA	0	0	NA	N	0	0	222	12.5	0.06	0.08	0.36	5052	222	NA	60	206	NA	64	214	NA	208	220	NA	NA
aluc_1	aluc	1	690	3505320	NA	0	0	NA	N	0	1	4696	1262	2.51	6.46	524	32768	4696	NA	140	3968	NA	360	3784	NA	65532	3556	NA	NA
aluc_1	aluc	1	691	3505437	NA	0	0	NA	N	0	1	4324	794	2.16	5.4	408	26756	4324	NA	120	3990	NA	256	3980	NA	65532	4324	NA	NA
aluc_1	aluc	1	692	3505467	NA	0	0	NA	N	0	1	4078	982	2.58	5.91	29	54984	4078	NA	184	3516	NA	368	3600	NA	1864	4078	NA	NA
aluc_1	aluc	1	693	3505513	NA	0	0	NA	N	0	0	76	3.37	0.02	0.03	0.18	3664	76	NA	52	66	NA	64	76	NA	272	76	NA	NA
aluc_1	aluc	1	694	3505565	NA	0	0	NA	N	0	0	284	15.5	0.09	0.14	1.47	4856	284	NA	64	274	NA	84	284	NA	604	284	NA	NA
aluc_1	aluc	1	695	3505628	NA	0	0	NA	N	0	1	4312	1124	2.51	6.75	486	35432	4312	NA	140	3860	NA	344	3730	NA	65532	3682	NA	NA
aluc_1	aluc	1	696	3505642	NA	0	0	NA	N	0	0	78	3.5	0.02	0.04	0.28	3792	78	NA	44	72	NA	72	78	NA	416	78	NA	NA
aluc_1	aluc	1	697	3505703	NA	0	0	NA	N	0	1	5386	1448	3.42	8.57	238	38764	5386	NA	152	5028	NA	328	5170	NA	65532	5386	NA	NA
aluc_1	aluc	1	698	3505734	NA	0	0	NA	N	0	0	926	70.2	0.28	0.44	5.24	12236	926	NA	80	864	NA	100	906	NA	1204	926	NA	NA
aluc_1	aluc	1	699	3505780	NA	0	0	NA	N	0	1	1028	243	0.96	2.72	509	45568	1028	NA	232	964	NA	688	1012	NA	65532	1028	NA	NA
aluc_1	aluc	1	700	3505781	NA	0	0	NA	N	0	1	3218	702	1.43	3.27	8.9	29420	3218	NA	92	3012	NA	164	3070	NA	708	2770	NA	NA
aluc_1	aluc	1	701	3505843	NA	0	0	NA	N	0	1	4838	963	2.04	4.37	611	21488	4838	NA	140	4252	NA	372	4026	NA	65532	3588	NA	NA
aluc_1	aluc	1	702	3505857	NA	0	0	NA	N	0	0	144	7.55	0.04	0.06	0.49	4796	144	NA	60	138	NA	64	142	NA	444	144	NA	NA
aluc_1	aluc	1	703	3506012	NA	0	0	NA	N	0	1	4394	1232	2.47	6.28	627	34040	4394	NA	140	3882	NA	360	3786	NA	65532	3578	NA	NA
aluc_1	aluc	1	704	3506021	NA	0	0	NA	N	0	1	4246	1126	2.84	7.88	419	40628	4246	NA	188	4038	NA	552	4206	NA	65532	4246	NA	NA
aluc_1	aluc	1	705	3506099	NA	0	0	NA	N	0	1	3826	679	2.18	5.66	667	29104	3826	NA	132	3740	NA	324	3808	NA	65532	3766	NA	NA
aluc_1	aluc	1	706	3506100	NA	0	0	NA	N	0	0	502	30.6	0.04	0.04	0.01	6836	502	NA	44	200	NA	64	124	NA	88	24	NA	NA
aluc_1	aluc	1	707	3506264	NA	0	0	NA	N	0	1	4396	1226	2.61	6.56	719	31668	4396	NA	124	4034	NA	272	4128	NA	65532	3922	NA	NA
aluc_1	aluc	1	708	3506285	NA	0	0	NA	N	0	0	88	3.98	0.02	0.03	0.16	3852	88	NA	64	84	NA	108	88	NA	240	88	NA	NA
aluc_1	aluc	1	709	3506291	NA	0	0	NA	N	0	1	4886	1371	2.7	6.19	836	31800	4886	NA	116	4652	NA	288	4702	NA	65532	4634	NA	NA
aluc_1	aluc	1	710	3506503	NA	0	0	NA	N	0	1	6622	1615	3.04	6.43	944	29160	6622	NA	136	6004	NA	284	6054	NA	65532	4934	NA	NA
aluc_1	aluc	1	711	3506524	NA	0	0	NA	N	0	1	5092	1406	2.96	7.42	220	35764	5092	NA	124	4736	NA	264	4742	NA	65532	5092	NA	NA
aluc_1	aluc	1	712	3506581	NA	0	0	NA	N	0	1	3990	1152	2.35	5.59	508	33580	3990	NA	132	3444	NA	300	3360	NA	65532	3344	NA	NA
aluc_1	aluc	1	713	3506654	NA	0	0	NA	N	0	1	4798	1463	3.23	9.04	418	35596	4798	NA	136	4690	NA	328	4726	NA	65532	4798	NA	NA
aluc_1	aluc	1	714	3506730	NA	0	0	NA	N	0	0	156	10.6	0.04	0.05	0.18	6644	156	NA	56	136	NA	64	142	NA	144	156	NA	NA
aluc_1	aluc	1	715	3506798	NA	0	0	NA	N	0	1	4614	1393	2.97	7.33	773	32072	4614	NA	116	4404	NA	236	4472	NA	65532	4506	NA	NA
aluc_1	aluc	1	716	3506967	NA	0	0	NA	N	0	1	4406	1205	2.58	5.99	58.1	37564	4406	NA	116	4188	NA	268	4206	NA	4752	4406	NA	NA
aluc_1	aluc	1	717	3506990	NA	0	0	NA	N	0	0	374	34.5	0.14	0.29	3.85	10368	374	NA	68	350	NA	120	372	NA	1508	374	NA	NA
aluc_1	aluc	1	718	3507029	NA	0	0	NA	N	0	1	4236	1065	2.48	5.89	668	38752	4236	NA	156	3854	NA	364	3882	NA	65532	3860	NA	NA
aluc_1	aluc	1	719	3507051	NA	0	0	NA	N	0	1	6824	1365	3.36	8.35	924	34112	6824	NA	248	5636	NA	684	5416	NA	65532	4806	NA	NA
aluc_1	aluc	1	720	3507119	NA	0	0	NA	N	0	0	70	3.31	0.02	0.02	0.12	4044	70	NA	56	64	NA	64	66	NA	204	70	NA	NA
aluc_1	aluc	1	721	3507218	NA	0	0	NA	N	0	1	4704	901	2.53	6.59	617	42992	4704	NA	176	4286	NA	428	4350	NA	65532	4704	NA	NA
aluc_1	aluc	1	722	3507360	NA	0	0	NA	N	0	1	4700	1084	3.19	8.7	486	39548	4700	NA	228	4342	NA	632	4556	NA	65532	4348	NA	NA
aluc_1	aluc	1	723	3507392	NA	0	0	NA	N	0	1	5342	1421	2.81	6.26	665	26824	5342	NA	104	4894	NA	240	5048	NA	65532	5342	NA	NA
aluc_1	aluc	1	724	3507433	NA	0	0	NA	N	0	0	86	4.5	0.02	0.03	0.24	4732	86	NA	52	78	NA	56	86	NA	284	86	NA	NA
aluc_1	aluc	1	725	3507488	NA	0	0	NA	N	0	1	4922	995	2.79	7.25	826	33436	4922	NA	180	4174	NA	512	4060	NA	65532	3684	NA	NA
aluc_1	aluc	1	726	3507520	NA	0	0	NA	N	0	1	4602	689	1.83	4.02	855	24704	4602	NA	120	3962	NA	288	3882	NA	65532	2800	NA	NA
aluc_1	aluc	1	727	3507707	NA	0	0	NA	N	0	1	4358	1013	2.39	5.73	186	31184	4358	NA	140	4112	NA	372	4206	NA	65532	4356	NA	NA
aluc_1	aluc	1	728	3507712	NA	0	0	NA	N	0	1	4268	749	2.1	4.55	356	25264	4268	NA	128	4142	NA	304	4220	NA	65532	4268	NA	NA
aluc_1	aluc	1	729	3507771	NA	0	0	NA	N	0	1	4638	1222	2.42	5.79	617	27188	4638	NA	112	4360	NA	216	4534	NA	65532	4638	NA	NA
aluc_1	aluc	1	730	3507816	NA	0	0	NA	N	0	0	314	32.3	0.11	0.11	0.3	11328	314	NA	72	304	NA	68	294	NA	184	308	NA	NA
aluc_1	aluc	1	731	3507852	NA	0	0	NA	N	0	0	72	3.8	0.02	0.03	0.21	4804	72	NA	44	64	NA	60	72	NA	328	72	NA	NA
aluc_1	aluc	1	732	3507993	NA	0	0	NA	N	0	1	3898	892	1.83	4.13	441	27484	3898	NA	100	3692	NA	212	3850	NA	65532	3898	NA	NA
aluc_1	aluc	1	733	3508002	NA	0	0	NA	N	0	0	160	8.38	0.05	0.05	0.2	4760	160	NA	56	146	NA	60	150	NA	172	160	NA	NA
aluc_1	aluc	1	734	3508028	NA	0	0	NA	N	0	1	4406	1359	2.8	7.9	650	31912	4406	NA	160	4154	NA	396	4196	NA	65532	4108	NA	NA
aluc_1	aluc	1	735	3508056	NA	0	0	NA	N	0	0	378	23.8	0.11	0.17	1.43	6124	378	NA	60	362	NA	72	378	NA	464	378	NA	NA
aluc_1	aluc	1	736	3508056	NA	0	0	NA	N	0	0	220	12.6	0.05	0.07	0.54	5196	220	NA	52	196	NA	64	214	NA	268	220	NA	NA
aluc_1	aluc	1	737	3508237	NA	0	0	NA	N	0	1	4498	1139	2.28	5.09	496	30904	4498	NA	144	4098	NA	332	4098	NA	65532	3904	NA	NA
aluc_1	aluc	1	738	3508265	NA	0	0	NA	N	0	1	6830	1142	2.49	5.65	27.8	21284	6830	NA	84	6220	NA	180	5886	NA	680	6810	NA	NA
aluc_1	aluc	1	739	3508382	NA	0	0	NA	N	0	0	222	14.9	0.07	0.09	44.7	6404	222	NA	56	206	NA	64	218	NA	37604	222	NA	NA
aluc_1	aluc	1	740	3508396	NA	0	0	NA	N	0	0	304	23	0.08	0.13	0.32	7628	304	NA	56	282	NA	76	296	NA	172	304	NA	NA
aluc_1	aluc	1	741	3508405	NA	0	0	NA	N	0	1	4400	893	2.49	6.22	303	36180	4400	NA	124	4294	NA	404	4340	NA	65532	4400	NA	NA
aluc_1	aluc	1	742	3508449	NA	0	0	NA	N	0	1	6528	1184	2.84	5.71	1008	53752	6528	NA	184	5580	NA	460	5618	NA	65532	6528	NA	NA
aluc_1	aluc	1	743	3508641	NA	0	0	NA	N	0	0	266	18.1	0.08	0.11	0.93	6904	266	NA	84	260	NA	76	262	NA	488	266	NA	NA
aluc_1	aluc	1	744	3508710	NA	0	0	NA	N	0	1	5072	1066	2.6	6.03	602	22152	5072	NA	112	4762	NA	288	4896	NA	65532	5072	NA	NA
aluc_1	aluc	1	745	3508721	NA	0	0	NA	N	0	1	5432	1091	2.8	7.21	902	34784	5432	NA	208	4652	NA	596	4340	NA	65532	3960	NA	NA
aluc_1	aluc	1	746	3508744	NA	0	0	NA	N	0	0	196	9.48	0.05	0.07	0.32	4224	196	NA	72	176	NA	60	184	NA	196	196	NA	NA
aluc_1	aluc	1	747	3508841	NA	0	0	NA	N	0	1	3760	612	1.48	2.89	531	20536	3760	NA	88	3498	NA	168	3490	NA	65532	2946	NA	NA
aluc_1	aluc	1	748	3508999	NA	0	0	NA	N	0	1	4094	965	2.16	5.4	468	27512	4094	NA	112	3786	NA	248	3936	NA	65532	4094	NA	NA
aluc_1	aluc	1	749	3509128	NA	0	0	NA	N	0	1	4156	1056	2.43	6.18	736	29964	4156	NA	124	4026	NA	352	4056	NA	65532	4048	NA	NA
aluc_1	aluc	1	750	3509185	NA	0	0	NA	N	0	0	74	3.47	0.02	0.04	0.15	4020	74	NA	48	66	NA	88	74	NA	252	74	NA	NA
aluc_1	aluc	1	751	3509302	NA	0	0	NA	N	0	1	4558	1381	2.97	7.83	476	33692	4558	NA	172	4016	NA	444	4008	NA	65532	3986	NA	NA
aluc_1	aluc	1	752	3509315	NA	0	0	NA	N	0	0	188	9.61	0.05	0.07	0.4	4532	188	NA	56	176	NA	60	184	NA	256	188	NA	NA
aluc_1	aluc	1	753	3509368	NA	0	0	NA	N	0	1	6992	1477	3.14	8.3	1375	49704	6992	NA	188	6202	NA	424	6584	NA	65532	6992	NA	NA
aluc_1	aluc	1	754	3509372	NA	0	0	NA	N	0	0	264	15.1	0.08	0.12	1.31	5348	264	NA	60	244	NA	80	264	NA	640	264	NA	NA
aluc_1	aluc	1	755	3509408	NA	0	0	NA	N	0	0	404	43.1	0.14	0.25	2.88	12784	404	NA	64	382	NA	112	400	NA	1084	404	NA	NA
aluc_1	aluc	1	756	3509696	NA	0	0	NA	N	0	1	3330	744	1.91	5.12	345	26896	3330	NA	116	3254	NA	272	3250	NA	65532	3330	NA	NA
aluc_1	aluc	1	757	3509765	NA	0	0	NA	N	0	1	4484	1293	2.86	7.66	489	33208	4484	NA	156	4122	NA	388	4212	NA	65532	4102	NA	NA
aluc_1	aluc	1	758	3509765	NA	0	0	NA	N	0	0	126	5.97	0.02	0.03	0.3	3996	126	NA	40	100	NA	48	112	NA	264	126	NA	NA
aluc_1	aluc	1	759	3509776	NA	0	0	NA	N	0	0	184	10.5	0.05	0.07	0.27	5384	184	NA	48	168	NA	68	176	NA	180	184	NA	NA
aluc_1	aluc	1	760	3510016	NA	0	0	NA	N	0	0	148	7.19	0.04	0.05	0.33	4316	148	NA	52	134	NA	56	142	NA	280	148	NA	NA
aluc_1	aluc	1	761	3510070	NA	0	0	NA	N	0	1	4980	1476	3.18	7.81	350	31752	4980	NA	120	4814	NA	324	4850	NA	65532	4980	NA	NA
aluc_1	aluc	1	762	3510227	NA	0	0	NA	N	0	0	160	7.36	0.04	0.06	0.25	3912	160	NA	52	144	NA	68	156	NA	212	160	NA	NA
aluc_1	aluc	1	763	3510227	NA	0	0	NA	N	0	0	68	2.88	0.02	0.03	0.15	3440	68	NA	56	58	NA	84	64	NA	256	68	NA	NA
aluc_1	aluc	1	764	3510233	NA	0	0	NA	N	0	0	62	3.47	0.02	0.02	0.09	5224	62	NA	56	56	NA	64	58	NA	192	62	NA	NA
aluc_1	aluc	1	765	3510239	NA	0	0	NA	N	0	1	4894	1436	3.18	7.95	311	32316	4894	NA	152	4570	NA	364	4676	NA	65532	4894	NA	NA
aluc_1	aluc	1	766	3510277	NA	0	0	NA	N	0	0	542	28.4	0.15	0.23	1.88	5244	542	NA	64	492	NA	76	534	NA	412	542	NA	NA
aluc_1	aluc	1	767	3510309	NA	0	0	NA	N	0	1	4216	959	2.39	6.55	664	31660	4216	NA	176	3634	NA	496	3654	NA	65532	3418	NA	NA
aluc_1	aluc	1	768	3510349	NA	0	0	NA	N	0	0	124	6.08	0.04	0.04	0.31	4272	124	NA	60	114	NA	60	120	NA	308	124	NA	NA
aluc_1	aluc	1	769	3510363	NA	0	0	NA	N	0	1	5602	1024	2.79	5.98	506	53156	5602	NA	180	5052	NA	464	4940	NA	64088	5602	NA	NA
aluc_1	aluc	1	770	3510382	NA	0	0	NA	N	0	0	168	8.5	0.05	0.08	0.61	4448	168	NA	72	154	NA	76	166	NA	376	168	NA	NA
aluc_1	aluc	1	771	3510420	NA	0	0	NA	N	0	1	3216	697	1.77	4.54	728	28168	3216	NA	144	2920	NA	328	2926	NA	65532	2726	NA	NA
aluc_1	aluc	1	772	3510421	NA	0	0	NA	N	0	0	1020	152	0.25	0.48	1.41	27000	1020	NA	80	766	NA	188	714	NA	692	476	NA	NA
aluc_1	aluc	1	773	3510440	NA	0	0	NA	N	0	1	4828	1222	2.44	5.94	663	36376	4828	NA	140	4142	NA	296	4172	NA	65532	3842	NA	NA
aluc_1	aluc	1	774	3510528	NA	0	0	NA	N	0	1	4026	954	2.14	5.45	539	32564	4026	NA	172	3572	NA	432	3548	NA	65532	3478	NA	NA
aluc_1	aluc	1	775	3510730	NA	0	0	NA	N	0	0	168	7.72	0.05	0.06	0.32	4244	168	NA	56	154	NA	56	162	NA	248	168	NA	NA
aluc_1	aluc	1	776	3510831	NA	0	0	NA	N	0	0	166	9.73	0.05	0.08	0.7	5732	166	NA	64	158	NA	76	166	NA	536	166	NA	NA
aluc_1	aluc	1	777	3510844	NA	0	0	NA	N	0	1	5238	954	2.5	5.79	537	28332	5238	NA	124	4730	NA	280	4714	NA	65532	5238	NA	NA
aluc_1	aluc	1	778	3510848	NA	0	0	NA	N	0	1	4468	1268	2.4	5.69	500	32088	4468	NA	144	4278	NA	336	4396	NA	65532	4468	NA	NA
aluc_1	aluc	1	779	3510870	NA	0	0	NA	N	0	1	5244	1738	3.25	9.31	723	33700	5244	NA	132	4846	NA	344	5030	NA	65532	5244	NA	NA
aluc_1	aluc	1	780	3510874	NA	0	0	NA	N	0	0	270	17.5	0.1	0.19	2.71	7092	270	NA	56	258	NA	104	270	NA	1196	270	NA	NA
aluc_1	aluc	1	781	3510962	NA	0	0	NA	N	0	0	294	16.2	0.08	0.1	0.62	4888	294	NA	60	274	NA	68	274	NA	284	294	NA	NA
aluc_1	aluc	1	782	3511088	NA	0	0	NA	N	0	0	872	220	0.95	2.87	521	45232	872	NA	220	822	NA	652	870	NA	65532	872	NA	NA
aluc_1	aluc	1	783	3511089	NA	0	0	NA	N	0	1	3112	664	1.46	3.77	12.3	27808	3112	NA	104	2850	NA	204	2894	NA	808	2766	NA	NA
aluc_1	aluc	1	784	3511283	NA	0	0	NA	N	0	1	4286	782	1.9	4.81	496	27612	4286	NA	148	3848	NA	428	3844	NA	65532	3792	NA	NA
aluc_1	aluc	1	785	3511379	NA	0	0	NA	N	0	0	396	38.8	0.15	0.3	4.26	10456	396	NA	72	374	NA	128	392	NA	1632	396	NA	NA
aluc_1	aluc	1	786	3511379	NA	0	0	NA	N	0	0	98	4.37	0.02	0.03	0.26	3684	98	NA	48	82	NA	44	92	NA	284	98	NA	NA
aluc_1	aluc	1	787	3511471	NA	0	0	NA	N	0	1	3360	656	1.72	4.11	460	21308	3360	NA	100	3298	NA	208	3352	NA	65532	3360	NA	NA
aluc_1	aluc	1	788	3511480	NA	0	0	NA	N	0	0	76	3.58	0.02	0.03	0.17	4036	76	NA	56	74	NA	56	72	NA	380	76	NA	NA
aluc_1	aluc	1	789	3511558	NA	0	0	NA	N	0	0	132	7.06	0.04	0.05	0.26	4876	132	NA	56	120	NA	60	130	NA	280	132	NA	NA
aluc_1	aluc	1	790	3511646	NA	0	0	NA	N	0	1	5088	867	2.49	6.32	515	27008	5088	NA	152	4684	NA	416	4786	NA	65532	5086	NA	NA
aluc_1	aluc	1	791	3511666	NA	0	0	NA	N	0	1	4536	1312	2.42	5.44	735	36452	4536	NA	104	4290	NA	244	4292	NA	65532	4172	NA	NA
aluc_1	aluc	1	792	3511677	NA	0	0	NA	N	0	0	50	2.16	0.01	0.01	0.08	3568	50	NA	52	40	NA	48	46	NA	176	50	NA	NA
aluc_1	aluc	1	793	3511720	NA	0	0	NA	N	0	0	236	17.4	0.07	0.12	1.19	8496	236	NA	64	216	NA	84	236	NA	732	236	NA	NA
aluc_1	aluc	1	794	3511774	NA	0	0	NA	N	0	0	392	21.2	0.11	0.18	1.73	5560	392	NA	56	374	NA	84	388	NA	564	392	NA	NA
aluc_1	aluc	1	795	3511886	NA	0	0	NA	N	0	1	4788	1026	2.41	5.95	826	39132	4788	NA	156	4130	NA	364	3912	NA	65532	3648	NA	NA
aluc_1	aluc	1	796	3511926	NA	0	0	NA	N	0	1	5256	1568	4.12	11.4	335	36884	5256	NA	164	4948	NA	428	5028	NA	65532	5256	NA	NA
aluc_1	aluc	1	797	3511935	NA	0	0	NA	N	0	0	62	2.83	0.01	0.02	0.03	3912	62	NA	40	50	NA	52	58	NA	92	56	NA	NA
aluc_1	aluc	1	798	3511982	NA	0	0	NA	N	0	0	536	38.7	0.18	0.28	2.82	7500	536	NA	80	514	NA	84	526	NA	644	536	NA	NA
aluc_1	aluc	1	799	3512255	NA	0	0	NA	N	0	0	98	5.29	0.03	0.04	0.25	4828	98	NA	56	94	NA	60	96	NA	288	98	NA	NA
aluc_1	aluc	1	800	3512292	NA	0	0	NA	N	0	1	7316	1776	3.25	8.87	1067	27908	7316	NA	124	6452	NA	272	6588	NA	65532	6336	NA	NA
aluc_1	aluc	1	801	3512334	NA	0	0	NA	N	0	0	42	1.81	0.01	0.01	0.06	3544	42	NA	60	36	NA	52	40	NA	184	42	NA	NA
aluc_1	aluc	1	802	3512428	NA	0	0	NA	N	0	0	66	2.88	0.02	0.02	0.09	3576	66	NA	56	58	NA	60	62	NA	156	66	NA	NA
aluc_1	aluc	1	803	3512483	NA	0	0	NA	N	0	1	1714	223	0.65	1.32	391	13072	1714	NA	84	1630	NA	184	1686	NA	65532	1668	NA	NA
aluc_1	aluc	1	804	3512490	NA	0	0	NA	N	0	1	2918	649	1.6	3.9	22.1	28188	2918	NA	112	2652	NA	260	2618	NA	1272	2918	NA	NA
aluc_1	aluc	1	805	3512490	NA	0	0	NA	N	0	1	1346	240	0.57	1.54	496	29296	1346	NA	92	1194	NA	200	1184	NA	65532	1346	NA	NA
aluc_1	aluc	1	806	3512491	NA	0	0	NA	N	0	1	3762	1039	1.38	2.34	433	35168	3762	NA	96	3302	NA	164	3294	NA	65532	3762	NA	NA
aluc_1	aluc	1	807	3512504	NA	0	0	NA	N	0	0	170	8.21	0.04	0.06	0.33	4136	170	NA	60	154	NA	60	166	NA	252	170	NA	NA
aluc_1	aluc	1	808	3512559	NA	0	0	NA	N	0	0	108	5.24	0.04	0.05	0.37	4200	108	NA	52	102	NA	68	106	NA	372	108	NA	NA
aluc_1	aluc	1	809	3512574	NA	0	0	NA	N	0	0	342	31.2	0.12	0.22	2.58	10476	342	NA	76	334	NA	92	342	NA	1040	342	NA	NA
aluc_1	aluc	1	810	3512623	NA	0	0	NA	N	0	0	800	51.6	0.23	0.37	3.14	8016	800	NA	76	716	NA	104	792	NA	624	800	NA	NA
aluc_1	aluc	1	811	3512676	NA	0	0	NA	N	0	1	1200	304	1.05	2.99	749	38976	1200	NA	172	1170	NA	428	1200	NA	65532	1200	NA	NA
aluc_1	aluc	1	812	3512681	NA	0	0	NA	N	0	0	802	58.3	0.22	0.31	133	6964	802	NA	68	728	NA	88	784	NA	60692	802	NA	NA
aluc_1	aluc	1	813	3512777	NA	0	0	NA	N	0	1	2768	429	1.26	2.99	312	25300	2768	NA	164	2614	NA	448	2536	NA	65532	2516	NA	NA
aluc_1	aluc	1	814	3512790	NA	0	0	NA	N	0	1	5206	991	2.75	7.37	593	28780	5206	NA	152	4656	NA	400	4730	NA	65532	5206	NA	NA
aluc_1	aluc	1	815	3512801	NA	0	0	NA	N	0	1	4206	851	1.83	3.95	740	29160	4206	NA	120	3658	NA	268	3416	NA	65532	4168	NA	NA
aluc_1	aluc	1	816	3512816	NA	0	0	NA	N	0	1	4344	1007	2.01	4.87	37.4	26792	4344	NA	108	3884	NA	260	3820	NA	2628	3716	NA	NA
aluc_1	aluc	1	817	3512847	NA	0	0	NA	N	0	1	8538	977	3.04	5.85	1697	11200	8538	NA	92	7924	NA	164	7920	NA	65532	5058	NA	NA
aluc_1	aluc	1	818	3512858	NA	0	0	NA	N	0	1	4922	1361	3.08	8.12	398	35524	4922	NA	136	4778	NA	376	4816	NA	65532	4916	NA	NA
aluc_1	aluc	1	819	3513038	NA	0	0	NA	N	0	1	4962	1340	3.65	11.2	484	39240	4962	NA	188	4578	NA	516	4762	NA	65532	4962	NA	NA
aluc_1	aluc	1	820	3513060	NA	0	0	NA	N	0	0	246	26.3	0.1	0.18	0.37	12100	246	NA	60	238	NA	108	246	NA	248	246	NA	NA
aluc_1	aluc	1	821	3513140	NA	0	0	NA	N	0	0	402	23.7	0.14	0.22	2.48	5492	402	NA	72	382	NA	84	402	NA	696	402	NA	NA
aluc_1	aluc	1	822	3513161	NA	0	0	NA	N	0	0	170	10.5	0.05	0.06	0.33	5856	170	NA	56	154	NA	64	162	NA	264	170	NA	NA
aluc_1	aluc	1	823	3513178	NA	0	0	NA	N	0	1	3430	830	2.74	7.94	628	53872	3430	NA	252	2968	NA	676	2938	NA	65532	3122	NA	NA
aluc_1	aluc	1	824	3513394	NA	0	0	NA	N	0	1	4752	1320	2.77	6.95	842	33576	4752	NA	116	4516	NA	276	4540	NA	65532	4436	NA	NA
aluc_1	aluc	1	825	3513408	NA	0	0	NA	N	0	0	258	16.3	0.08	0.13	1.3	6256	258	NA	56	240	NA	84	256	NA	604	258	NA	NA
aluc_1	aluc	1	826	3513468	NA	0	0	NA	N	0	0	208	9.75	0.07	0.08	0.5	4192	208	NA	56	202	NA	64	200	NA	352	208	NA	NA
aluc_1	aluc	1	827	3513617	NA	0	0	NA	N	0	1	3458	779	1.7	4.09	307	26844	3458	NA	112	3340	NA	256	3420	NA	65532	3458	NA	NA
aluc_1	aluc	1	828	3513639	NA	0	0	NA	N	0	0	66	3	0.02	0.03	0.11	3848	66	NA	48	60	NA	52	64	NA	200	66	NA	NA
aluc_1	aluc	1	829	3513639	NA	0	0	NA	N	0	0	160	7.18	0.04	0.07	0.57	3744	160	NA	48	142	NA	72	160	NA	396	160	NA	NA
aluc_1	aluc	1	830	3513715	NA	0	0	NA	N	0	0	354	20.1	0.12	0.2	2.33	5520	354	NA	64	332	NA	92	350	NA	864	354	NA	NA
aluc_1	aluc	1	831	3513715	NA	0	0	NA	N	0	0	66	2.93	0.02	0.02	0.17	3700	66	NA	60	60	NA	56	64	NA	272	66	NA	NA
aluc_1	aluc	1	832	3513863	NA	0	0	NA	N	0	1	4020	984	2.5	6.57	300	31872	4020	NA	148	3852	NA	352	3914	NA	65532	4020	NA	NA
aluc_1	aluc	1	833	3513871	NA	0	0	NA	N	0	0	136	6.59	0.04	0.05	0.33	4232	136	NA	48	130	NA	56	134	NA	292	136	NA	NA
aluc_1	aluc	1	834	3514019	NA	0	0	NA	N	0	1	5162	907	2.5	5.76	465	32556	5162	NA	144	4846	NA	408	4850	NA	65532	5162	NA	NA
aluc_1	aluc	1	835	3514139	NA	0	0	NA	N	0	0	54	2.39	0.02	0.02	0.13	3700	54	NA	52	48	NA	64	52	NA	256	54	NA	NA
aluc_1	aluc	1	836	3514158	NA	0	0	NA	N	0	0	328	16.5	0.1	0.16	1.66	4644	328	NA	52	310	NA	80	326	NA	644	328	NA	NA
aluc_1	aluc	1	837	3514225	NA	0	0	NA	N	0	0	70	3.38	0.02	0.03	0.15	4220	70	NA	44	64	NA	60	70	NA	248	70	NA	NA
brde1_1	brde1	1	1	3595993	NA	0	0	NA	N	0	0	78	5.57	0.02	0.02	0.08	7108	78	NA	48	76	NA	60	72	NA	136	78	NA	NA
brde1_1	brde1	1	2	3596015	NA	0	0	NA	N	0	0	50	2.9	0.01	0.01	0.03	5664	50	NA	36	48	NA	48	48	NA	72	50	NA	NA
brde1_1	brde1	1	3	3596288	NA	0	0	NA	N	0	0	134	15	0.04	0.04	0.2	12588	134	NA	64	122	NA	56	122	NA	220	134	NA	NA
brde1_1	brde1	1	4	3597329	NA	0	0	NA	N	0	0	98	6.71	0.03	0.03	0.05	6960	98	NA	80	96	NA	60	92	NA	88	96	NA	NA
brde1_1	brde1	1	5	3598350	NA	0	0	NA	N	0	0	112	8.64	0.03	0.04	0.16	8060	112	NA	56	112	NA	56	112	NA	192	112	NA	NA
brde1_1	brde1	1	6	3598410	NA	0	0	NA	N	0	0	70	3.73	0.02	0.02	0.05	4844	70	NA	60	62	NA	44	62	NA	100	68	NA	NA
brde1_1	brde1	1	7	3598623	NA	0	0	NA	N	0	0	292	49.4	0.11	0.13	0.8	20176	292	NA	64	286	NA	76	290	NA	392	292	NA	NA
brde1_1	brde1	1	8	3599122	NA	0	0	NA	N	0	0	800	115	0.25	0.29	1.46	23068	800	NA	68	758	NA	68	776	NA	352	800	NA	NA
brde1_1	brde1	1	9	3599209	NA	0	0	NA	N	0	0	346	50.7	0.1	0.14	0.6	20560	346	NA	76	316	NA	84	338	NA	328	340	NA	NA
brde1_1	brde1	1	10	3599298	NA	0	0	NA	N	0	0	40	1.7	0.01	0.01	0.03	3492	40	NA	36	36	NA	60	40	NA	108	40	NA	NA
brde1_1	brde1	1	11	3599439	NA	0	0	NA	N	0	0	88	5.5	0.02	0.03	0.07	5888	88	NA	52	78	NA	72	88	NA	124	86	NA	NA
brde1_1	brde1	1	12	3599482	NA	0	0	NA	N	0	0	74	4.52	0.02	0.02	0.07	6060	74	NA	56	66	NA	52	72	NA	116	74	NA	NA
brde1_1	brde1	1	13	3599609	NA	0	0	NA	N	0	0	452	135	0.2	0.23	1.87	38176	452	NA	84	436	NA	96	446	NA	768	450	NA	NA
brde1_1	brde1	1	14	3599697	NA	0	0	NA	N	0	0	82	4.58	0.02	0.03	0.06	5212	82	NA	56	74	NA	60	78	NA	124	82	NA	NA
brde1_1	brde1	1	15	3599901	NA	0	0	NA	N	0	0	154	16.5	0.05	0.05	0.25	12136	154	NA	56	142	NA	60	148	NA	268	154	NA	NA
brde1_1	brde1	1	16	3600108	NA	0	0	NA	N	0	0	260	37.2	0.09	0.11	0.48	16172	260	NA	64	244	NA	72	258	NA	260	260	NA	NA
brde1_1	brde1	1	17	3600240	NA	0	0	NA	N	0	0	64	3.1	0.02	0.02	0.05	4236	64	NA	44	58	NA	56	60	NA	116	64	NA	NA
brde1_1	brde1	1	18	3600725	NA	0	0	NA	N	0	1	3160	631	3.26	10.8	343	27620	3160	NA	236	2818	NA	788	3040	NA	65532	3160	NA	NA
brde1_1	brde1	1	19	3600906	NA	0	0	NA	N	0	0	88	5.09	0.02	0.03	0.09	5524	88	NA	44	70	NA	60	86	NA	116	88	NA	NA
brde1_1	brde1	1	20	3600953	NA	0	0	NA	N	0	0	364	52.8	0.11	0.13	0.68	17960	364	NA	72	340	NA	84	354	NA	280	364	NA	NA
brde1_1	brde1	1	21	3600990	NA	0	0	NA	N	0	0	228	26.4	0.07	0.08	0.3	12336	228	NA	68	204	NA	72	222	NA	200	228	NA	NA
brde1_1	brde1	1	22	3601039	NA	0	0	NA	N	0	1	2918	568	2.85	8.72	381	19184	2918	NA	224	2702	NA	644	2824	NA	65532	2918	NA	NA
brde1_1	brde1	1	23	3601133	NA	0	0	NA	N	0	1	3318	819	3.31	10.8	486	27832	3318	NA	248	3010	NA	772	3040	NA	65532	3030	NA	NA
brde1_1	brde1	1	24	3601161	NA	0	0	NA	N	0	1	3446	994	4.17	13.9	447	34892	3446	NA	252	3018	NA	844	3088	NA	65532	3446	NA	NA
brde1_1	brde1	1	25	3601252	NA	0	0	NA	N	0	0	66	3.01	0.02	0.03	0.13	3876	66	NA	56	62	NA	64	64	NA	252	66	NA	NA
brde1_1	brde1	1	26	3601341	NA	0	0	NA	N	0	1	3124	773	4.45	15.7	602	35028	3124	NA	272	3050	NA	948	3086	NA	65532	3062	NA	NA
brde1_1	brde1	1	27	3601424	NA	0	0	NA	N	0	1	4178	352	1.8	3.72	2600	8824	4178	NA	100	4044	NA	196	4166	NA	65532	4178	NA	NA
brde1_1	brde1	1	28	3601464	NA	0	0	NA	N	0	0	236	24	0.08	0.08	0.37	11644	236	NA	68	222	NA	68	228	NA	288	236	NA	NA
brde1_1	brde1	1	29	3601630	NA	0	0	NA	N	0	1	3280	753	3.89	13.6	424	23148	3280	NA	340	2998	NA	1268	3058	NA	65532	3280	NA	NA
brde1_1	brde1	1	30	3601699	NA	0	0	NA	N	0	1	2708	520	1.38	3.13	461	20304	2708	NA	108	2648	NA	224	2642	NA	65532	2708	NA	NA
brde1_1	brde1	1	31	3601868	NA	0	0	NA	N	0	1	3394	966	4.68	16.6	555	32780	3394	NA	412	2874	NA	1264	2992	NA	65532	3394	NA	NA
brde1_1	brde1	1	32	3601877	NA	0	0	NA	N	0	1	3004	632	2.8	8.66	533	20940	3004	NA	212	2702	NA	612	2738	NA	65532	2778	NA	NA
brde1_1	brde1	1	33	3601877	NA	0	0	NA	N	0	0	208	11.8	0.02	0.02	0.01	5328	208	NA	48	128	NA	52	112	NA	48	50	NA	NA
brde1_1	brde1	1	34	3601996	NA	0	0	NA	N	0	0	68	3.18	0.02	0.03	0.22	4032	68	NA	56	68	NA	72	66	NA	392	68	NA	NA
brde1_1	brde1	1	35	3602007	NA	0	0	NA	N	0	1	3106	796	2.84	9.04	575	27352	3106	NA	220	2976	NA	636	2970	NA	65532	2966	NA	NA
brde1_1	brde1	1	36	3602166	NA	0	0	NA	N	0	0	416	43.2	0.17	0.31	4.33	11904	416	NA	80	410	NA	112	414	NA	1400	416	NA	NA
brde1_1	brde1	1	37	3602349	NA	0	0	NA	N	0	1	3446	1007	5.02	17.7	616	30816	3446	NA	412	3284	NA	1252	3310	NA	65532	3320	NA	NA
brde1_1	brde1	1	38	3602350	NA	0	0	NA	N	0	0	52	2.38	0.01	0.02	0.02	3948	52	NA	60	42	NA	52	44	NA	68	42	NA	NA
brde1_1	brde1	1	39	3602353	NA	0	0	NA	N	0	0	258	17.8	0.07	0.07	0.29	8596	258	NA	56	240	NA	68	238	NA	156	254	NA	NA
brde1_1	brde1	1	40	3602387	NA	0	0	NA	N	0	1	4100	958	6.33	22.7	596	29048	4100	NA	496	3812	NA	1632	4010	NA	65532	4020	NA	NA
brde1_1	brde1	1	41	3602499	NA	0	0	NA	N	0	1	2728	736	3.9	13.2	497	32744	2728	NA	296	2608	NA	996	2650	NA	65532	2634	NA	NA
brde1_1	brde1	1	42	3602566	NA	0	0	NA	N	0	1	3238	896	7.74	26.8	261	52020	3238	NA	536	2930	NA	1884	2982	NA	65532	3238	NA	NA
brde1_1	brde1	1	43	3602790	NA	0	0	NA	N	0	1	3630	650	3.19	9.69	583	25064	3630	NA	360	3296	NA	1184	3412	NA	65532	3268	NA	NA
brde1_1	brde1	1	44	3603141	NA	0	0	NA	N	0	1	4772	1192	7.27	29.3	105	55600	4772	NA	580	3990	NA	1848	4490	NA	5172	4772	NA	NA
brde1_1	brde1	1	45	3603146	NA	0	0	NA	N	0	1	4184	1021	5.83	20.6	548	32068	4184	NA	520	3906	NA	1760	3942	NA	65532	3960	NA	NA
brde1_1	brde1	1	46	3603210	NA	0	0	NA	N	0	0	198	22.7	0.06	0.07	0.17	12188	198	NA	64	186	NA	64	190	NA	156	192	NA	NA
brde1_1	brde1	1	47	3603699	NA	0	0	NA	N	0	1	5048	883	4.91	14.2	222	52840	5048	NA	508	4462	NA	1552	4542	NA	65532	5048	NA	NA
brde1_1	brde1	1	48	3603780	NA	0	0	NA	N	0	0	284	19.7	0.08	0.1	0.34	6772	284	NA	68	252	NA	64	264	NA	204	284	NA	NA
brde1_1	brde1	1	49	3603794	NA	0	0	NA	N	0	0	310	14.1	0.11	0.2	181	3908	310	NA	64	296	NA	92	308	NA	65532	310	NA	NA
brde1_1	brde1	1	50	3603795	NA	0	0	NA	N	0	0	1574	183	0.51	0.82	91.5	14228	1574	NA	80	1466	NA	124	1520	NA	65532	1412	NA	NA
brde1_1	brde1	1	51	3604183	NA	0	0	NA	N	0	1	4340	1210	4.7	15.5	683	29064	4340	NA	408	3954	NA	1352	4012	NA	65532	4014	NA	NA
brde1_1	brde1	1	52	3604235	NA	0	0	NA	N	0	1	3862	655	4.07	13.1	448	27096	3862	NA	336	3542	NA	1088	3606	NA	65532	3862	NA	NA
brde1_1	brde1	1	53	3604248	NA	0	0	NA	N	0	1	3756	1043	5.23	18.7	340	38212	3756	NA	348	3648	NA	1344	3688	NA	65532	3750	NA	NA
brde1_1	brde1	1	54	3604606	NA	0	0	NA	N	0	0	216	31.8	0.14	0.31	5.32	19104	216	NA	104	216	NA	188	216	NA	3268	216	NA	NA
brde1_1	brde1	1	55	3604707	NA	0	0	NA	N	0	0	378	45.6	0.12	0.18	1.14	16520	378	NA	72	346	NA	88	376	NA	492	378	NA	NA
brde1_1	brde1	1	56	3604984	NA	0	0	NA	N	0	1	3838	862	4.29	14.2	1060	33688	3838	NA	300	3716	NA	908	3782	NA	65532	3838	NA	NA
brde1_1	brde1	1	57	3605083	NA	0	0	NA	N	0	1	3730	1049	5.4	17.6	371	30404	3730	NA	360	3350	NA	1272	3446	NA	65532	3730	NA	NA
brde1_1	brde1	1	58	3605340	NA	0	0	NA	N	0	1	3060	658	3.31	11	617	27428	3060	NA	228	2954	NA	784	2974	NA	65532	2964	NA	NA
brde1_1	brde1	1	59	3605496	NA	0	0	NA	N	0	1	4130	1198	6.03	20.3	353	31408	4130	NA	372	3808	NA	1364	3942	NA	65532	4130	NA	NA
brde1_1	brde1	1	60	3605507	NA	0	0	NA	N	0	1	5122	1303	5.96	20.6	102	40048	5122	NA	264	4930	NA	1004	5002	NA	7112	5122	NA	NA
brde1_1	brde1	1	61	3605635	NA	0	0	NA	N	0	1	2022	562	4	12.8	29.5	52804	2022	NA	476	1974	NA	1464	2022	NA	3476	2022	NA	NA
brde1_1	brde1	1	62	3605668	NA	0	0	NA	N	0	1	4058	743	3.59	11.4	583	25356	4058	NA	272	3708	NA	936	3954	NA	65532	4058	NA	NA
brde1_1	brde1	1	63	3605787	NA	0	0	NA	N	0	1	3622	760	3.46	11.4	539	27376	3622	NA	360	3254	NA	1192	3374	NA	65532	3202	NA	NA
brde1_1	brde1	1	64	3605889	NA	0	0	NA	N	0	0	260	17.7	0.07	0.11	0.99	7520	260	NA	60	242	NA	76	248	NA	576	260	NA	NA
brde1_1	brde1	1	65	3606061	NA	0	0	NA	N	0	1	4594	1175	6.82	23.3	792	35752	4594	NA	376	4492	NA	1372	4526	NA	65532	4530	NA	NA
brde1_1	brde1	1	66	3606067	NA	0	0	NA	N	0	0	134	8.5	0.04	0.06	0.39	6452	134	NA	56	130	NA	64	132	NA	384	134	NA	NA
brde1_1	brde1	1	67	3606070	NA	0	0	NA	N	0	1	3592	946	4.02	13.1	564	29628	3592	NA	424	3156	NA	1400	3242	NA	65532	3592	NA	NA
brde1_1	brde1	1	68	3606274	NA	0	0	NA	N	0	1	3632	932	5.12	17.3	281	32712	3632	NA	440	3346	NA	1644	3428	NA	65532	3632	NA	NA
brde1_1	brde1	1	69	3606407	NA	0	0	NA	N	0	1	4308	1046	5.28	17.5	722	33332	4308	NA	424	3580	NA	1372	3870	NA	65532	3608	NA	NA
brde1_1	brde1	1	70	3606430	NA	0	0	NA	N	0	1	3642	777	2.73	7.96	289	27420	3642	NA	200	3564	NA	564	3592	NA	65532	3642	NA	NA
brde1_1	brde1	1	71	3606541	NA	0	0	NA	N	0	1	4292	1030	4.37	14.2	732	29240	4292	NA	328	3926	NA	1084	4132	NA	65532	3994	NA	NA
brde1_1	brde1	1	72	3606587	NA	0	0	NA	N	0	1	4460	1230	4.56	16.2	772	28660	4460	NA	208	4196	NA	616	4222	NA	65532	4222	NA	NA
brde1_1	brde1	1	73	3606656	NA	0	0	NA	N	0	1	3830	865	4.1	13.2	612	30620	3830	NA	320	3614	NA	1012	3642	NA	65532	3642	NA	NA
brde1_1	brde1	1	74	3606752	NA	0	0	NA	N	0	0	42	1.8	0.01	0.01	0.07	3528	42	NA	44	34	NA	56	42	NA	200	42	NA	NA
brde1_1	brde1	1	75	3606830	NA	0	0	NA	N	0	1	5112	1366	5.7	18.9	707	34600	5112	NA	248	4694	NA	884	4720	NA	65532	4722	NA	NA
brde1_1	brde1	1	76	3606867	NA	0	0	NA	N	0	1	4912	1293	6.86	25.4	706	29724	4912	NA	632	4388	NA	2356	4458	NA	65532	4466	NA	NA
brde1_1	brde1	1	77	3607051	NA	0	0	NA	N	0	0	176	15.9	0.06	0.09	0.26	9676	176	NA	64	170	NA	84	174	NA	208	176	NA	NA
brde1_1	brde1	1	78	3607179	NA	0	0	NA	N	0	0	572	47.3	0.16	0.19	0.61	8696	572	NA	68	522	NA	72	544	NA	200	570	NA	NA
brde1_1	brde1	1	79	3607378	NA	0	0	NA	N	0	1	4234	1446	7.94	29.3	344	33440	4234	NA	544	3964	NA	1760	4048	NA	65532	4234	NA	NA
brde1_1	brde1	1	80	3607424	NA	0	0	NA	N	0	1	3956	1103	4.04	13.5	329	32276	3956	NA	312	3516	NA	972	3858	NA	65532	3572	NA	NA
brde1_1	brde1	1	81	3607545	NA	0	0	NA	N	0	1	4840	462	2.24	5.74	877	10864	4840	NA	176	4342	NA	516	4170	NA	65532	3352	NA	NA
brde1_1	brde1	1	82	3607607	NA	0	0	NA	N	0	1	4012	1005	4.83	16.3	516	33264	4012	NA	356	3522	NA	1148	3622	NA	65532	4012	NA	NA
brde1_1	brde1	1	83	3607626	NA	0	0	NA	N	0	0	44	2.03	0.01	0.02	0.07	4012	44	NA	64	44	NA	56	44	NA	156	44	NA	NA
brde1_1	brde1	1	84	3607689	NA	0	0	NA	N	0	1	4690	996	4.79	16.2	719	24884	4690	NA	396	4302	NA	1228	4352	NA	65532	4348	NA	NA
brde1_1	brde1	1	85	3607746	NA	0	0	NA	N	0	1	4668	1297	5.93	19.9	747	34428	4668	NA	316	4424	NA	924	4472	NA	65532	4484	NA	NA
brde1_1	brde1	1	86	3607837	NA	0	0	NA	N	0	0	122	6.93	0.04	0.05	0.1	5332	122	NA	56	118	NA	68	120	NA	132	116	NA	NA
brde1_1	brde1	1	87	3607972	NA	0	0	NA	N	0	1	2040	462	2.88	9.83	25.7	50844	2040	NA	452	1636	NA	1528	1622	NA	3508	2034	NA	NA
brde1_1	brde1	1	88	3607972	NA	0	0	NA	N	0	1	1980	415	2.74	8.92	764	44012	1980	NA	424	1728	NA	1360	1782	NA	65532	1980	NA	NA
brde1_1	brde1	1	89	3607990	NA	0	0	NA	N	0	0	326	28.4	0.09	0.12	0.55	9076	326	NA	60	296	NA	60	316	NA	248	326	NA	NA
brde1_1	brde1	1	90	3607996	NA	0	0	NA	N	0	1	4232	899	4.55	15.8	679	29796	4232	NA	408	3570	NA	1376	3864	NA	65532	3650	NA	NA
brde1_1	brde1	1	91	3608011	NA	0	0	NA	N	0	1	4404	1250	9.17	30.9	497	54200	4404	NA	648	3922	NA	2148	4012	NA	65532	4404	NA	NA
brde1_1	brde1	1	92	3608071	NA	0	0	NA	N	0	1	1624	460	4.58	16.1	34.7	51920	1624	NA	648	1548	NA	2216	1624	NA	4636	1624	NA	NA
brde1_1	brde1	1	93	3608072	NA	0	0	NA	N	0	1	3846	406	1.63	4.4	96.1	12424	3846	NA	140	3192	NA	400	3304	NA	18500	3842	NA	NA
brde1_1	brde1	1	94	3608280	NA	0	0	NA	N	0	0	296	22	0.08	0.11	0.62	7972	296	NA	56	274	NA	68	288	NA	292	296	NA	NA
brde1_1	brde1	1	95	3608368	NA	0	0	NA	N	0	1	4072	1150	6.33	21.5	721	32888	4072	NA	300	3932	NA	1072	3976	NA	65532	3970	NA	NA
brde1_1	brde1	1	96	3608412	NA	0	0	NA	N	0	1	4252	870	4.26	14.4	711	31064	4252	NA	328	3906	NA	1004	3980	NA	65532	4002	NA	NA
brde1_1	brde1	1	97	3608620	NA	0	0	NA	N	0	1	3748	1071	4.99	15.5	702	55636	3748	NA	284	3660	NA	824	3708	NA	65532	3748	NA	NA
brde1_1	brde1	1	98	3608696	NA	0	0	NA	N	0	1	3364	723	3.04	9.14	351	24104	3364	NA	248	3166	NA	676	3286	NA	65532	3364	NA	NA
brde1_1	brde1	1	99	3608880	NA	0	0	NA	N	0	1	5212	1308	6.07	21.2	861	29380	5212	NA	356	4828	NA	1264	4906	NA	65532	4924	NA	NA
brde1_1	brde1	1	100	3608909	NA	0	0	NA	N	0	1	5820	1376	6.2	23.2	1374	52028	5820	NA	460	4418	NA	1432	4588	NA	65532	5820	NA	NA
brde1_1	brde1	1	101	3609119	NA	0	0	NA	N	0	1	4518	1210	6.04	22.7	608	33400	4518	NA	284	3990	NA	1060	4160	NA	65532	4518	NA	NA
brde1_1	brde1	1	102	3609222	NA	0	0	NA	N	0	1	4432	1164	5.97	19.6	349	34116	4432	NA	536	4166	NA	1760	4238	NA	65532	4432	NA	NA
brde1_1	brde1	1	103	3609243	NA	0	0	NA	N	0	0	492	90.2	0.17	0.21	1.07	21752	492	NA	64	468	NA	80	486	NA	432	492	NA	NA
brde1_1	brde1	1	104	3609249	NA	0	0	NA	N	0	1	5158	1159	5.13	17.5	887	30508	5158	NA	372	4796	NA	1328	4992	NA	65532	4920	NA	NA
brde1_1	brde1	1	105	3609617	NA	0	0	NA	N	0	0	70	3.15	0.02	0.02	0.13	3780	70	NA	60	58	NA	52	68	NA	224	70	NA	NA
brde1_1	brde1	1	106	3609750	NA	0	0	NA	N	0	1	4238	1157	6.3	24.5	573	35540	4238	NA	460	3828	NA	1580	4028	NA	65532	3998	NA	NA
brde1_1	brde1	1	107	3609956	NA	0	0	NA	N	0	1	4092	1140	4.99	17.6	535	32256	4092	NA	220	3780	NA	816	3860	NA	65532	3850	NA	NA
brde1_1	brde1	1	108	3610128	NA	0	0	NA	N	0	1	3700	806	3.38	11.4	427	22088	3700	NA	232	3524	NA	756	3542	NA	65532	3540	NA	NA
brde1_1	brde1	1	109	3610200	NA	0	0	NA	N	0	0	164	10.6	0.05	0.08	0.81	6632	164	NA	72	156	NA	68	164	NA	564	164	NA	NA
brde1_1	brde1	1	110	3610293	NA	0	0	NA	N	0	1	4738	1345	6.06	21.9	436	34100	4738	NA	252	4164	NA	864	4210	NA	65532	4738	NA	NA
brde1_1	brde1	1	111	3610354	NA	0	0	NA	N	0	1	4550	1141	5.01	17.4	839	28532	4550	NA	324	4056	NA	1040	4150	NA	65532	4412	NA	NA
brde1_1	brde1	1	112	3610356	NA	0	0	NA	N	0	1	1644	228	0.78	1.33	13.7	17308	1644	NA	92	1628	NA	128	1630	NA	1180	1644	NA	NA
brde1_1	brde1	1	113	3610396	NA	0	0	NA	N	0	1	8820	1762	9.96	44.6	1229	51568	8820	NA	756	7138	NA	2676	7584	NA	65532	8820	NA	NA
brde1_1	brde1	1	114	3610483	NA	0	0	NA	N	0	0	72	3.67	0.02	0.04	0.31	4512	72	NA	56	68	NA	72	70	NA	496	72	NA	NA
brde1_1	brde1	1	115	3610685	NA	0	0	NA	N	0	1	2128	589	5.02	15.3	672	54156	2128	NA	720	1794	NA	2228	1950	NA	65532	2128	NA	NA
brde1_1	brde1	1	116	3610686	NA	0	0	NA	N	0	1	3458	255	0.78	1.56	9.38	7500	3458	NA	64	2874	NA	116	3196	NA	3720	1870	NA	NA
brde1_1	brde1	1	117	3610722	NA	0	0	NA	N	0	1	5428	1208	7.92	32.6	1149	52516	5428	NA	576	4108	NA	1888	4292	NA	65532	5428	NA	NA
brde1_1	brde1	1	118	3610747	NA	0	0	NA	N	0	1	3132	603	1.88	5.18	405	23404	3132	NA	148	2808	NA	400	2766	NA	65532	2736	NA	NA
brde1_1	brde1	1	119	3610916	NA	0	0	NA	N	0	1	5420	1414	6.36	19.6	595	55204	5420	NA	404	4726	NA	1208	4818	NA	65532	5420	NA	NA
brde1_1	brde1	1	120	3610942	NA	0	0	NA	N	0	1	5010	1499	7.66	29.5	580	36248	5010	NA	516	4576	NA	1816	4650	NA	65532	4666	NA	NA
brde1_1	brde1	1	121	3611005	NA	0	0	NA	N	0	1	5238	1255	6.11	22.1	750	30520	5238	NA	632	4584	NA	2208	4708	NA	65532	4850	NA	NA
brde1_1	brde1	1	122	3611128	NA	0	0	NA	N	0	0	72	3.68	0.02	0.02	0.04	4556	72	NA	44	60	NA	52	70	NA	84	68	NA	NA
brde1_1	brde1	1	123	3611129	NA	0	0	NA	N	0	1	4558	1366	4.36	15.2	441	31996	4558	NA	232	4208	NA	784	4324	NA	65532	4558	NA	NA
brde1_1	brde1	1	124	3611324	NA	0	0	NA	N	0	1	3130	547	1.94	5.09	537	18204	3130	NA	180	2962	NA	504	2952	NA	65532	3004	NA	NA
brde1_1	brde1	1	125	3611485	NA	0	0	NA	N	0	0	306	19.6	0.08	0.09	0.24	6448	306	NA	60	264	NA	48	286	NA	140	304	NA	NA
brde1_1	brde1	1	126	3611558	NA	0	0	NA	N	0	1	4308	1103	5.79	18	320	53424	4308	NA	436	3918	NA	1356	4038	NA	65532	4308	NA	NA
brde1_1	brde1	1	127	3611657	NA	0	0	NA	N	0	0	446	44.5	0.13	0.19	3.9	9840	446	NA	56	410	NA	72	440	NA	1432	446	NA	NA
brde1_1	brde1	1	128	3611778	NA	0	0	NA	N	0	1	2608	641	2.43	6.73	780	40824	2608	NA	184	2250	NA	464	2322	NA	65532	2608	NA	NA
brde1_1	brde1	1	129	3611845	NA	0	0	NA	N	0	1	4184	675	2.98	8.97	452	18180	4184	NA	196	3804	NA	648	3828	NA	65532	3818	NA	NA
brde1_1	brde1	1	130	3611875	NA	0	0	NA	N	0	1	4578	1116	6.41	21.9	506	37044	4578	NA	456	4132	NA	1444	4174	NA	65532	4578	NA	NA
brde1_1	brde1	1	131	3611973	NA	0	0	NA	N	0	1	4704	1324	5.99	19.9	806	34500	4704	NA	316	4620	NA	1060	4642	NA	65532	4638	NA	NA
brde1_1	brde1	1	132	3611995	NA	0	0	NA	N	0	0	54	2.6	0.01	0.02	0.13	4224	54	NA	56	48	NA	48	54	NA	276	54	NA	NA
brde1_1	brde1	1	133	3612043	NA	0	0	NA	N	0	1	2244	411	1.92	5.73	826	22848	2244	NA	272	2034	NA	880	2016	NA	65532	2230	NA	NA
brde1_1	brde1	1	134	3612044	NA	0	0	NA	N	0	1	1444	295	1.37	4.07	7.56	31996	1444	NA	172	1390	NA	488	1434	NA	1088	1278	NA	NA
brde1_1	brde1	1	135	3612054	NA	0	0	NA	N	0	1	7398	2187	9.21	37.8	1050	37964	7398	NA	424	6340	NA	1636	6428	NA	65532	7398	NA	NA
brde1_1	brde1	1	136	3612208	NA	0	0	NA	N	0	0	536	29.9	0.15	0.23	7.98	5088	536	NA	64	494	NA	72	522	NA	5544	508	NA	NA
brde1_1	brde1	1	137	3612215	NA	0	0	NA	N	0	1	4600	953	3.59	11.9	518	26336	4600	NA	208	4172	NA	644	4228	NA	65532	4600	NA	NA
brde1_1	brde1	1	138	3612223	NA	0	0	NA	N	0	1	4768	995	4.73	15.7	711	27980	4768	NA	324	4038	NA	1072	4178	NA	65532	4136	NA	NA
brde1_1	brde1	1	139	3612329	NA	0	0	NA	N	0	1	1958	212	0.65	1.09	302	14936	1958	NA	80	1836	NA	144	1846	NA	65532	1504	NA	NA
brde1_1	brde1	1	140	3612339	NA	0	0	NA	N	0	1	5332	1052	5.05	18.1	760	27508	5332	NA	328	4308	NA	1084	4762	NA	65532	5332	NA	NA
brde1_1	brde1	1	141	3612451	NA	0	0	NA	N	0	1	5564	1087	5.09	17.1	791	30656	5564	NA	268	5036	NA	904	5116	NA	65532	5110	NA	NA
brde1_1	brde1	1	142	3612621	NA	0	0	NA	N	0	1	4606	1465	6.74	25.5	671	33748	4606	NA	468	4178	NA	1628	4444	NA	65532	4338	NA	NA
brde1_1	brde1	1	143	3612626	NA	0	0	NA	N	0	0	354	34.2	0.1	0.13	0.75	10272	354	NA	68	334	NA	68	346	NA	364	352	NA	NA
brde1_1	brde1	1	144	3612910	NA	0	0	NA	N	0	1	4306	1252	6.55	23.6	359	31768	4306	NA	420	4144	NA	1396	4194	NA	65532	4304	NA	NA
brde1_1	brde1	1	146	3613044	NA	0	0	NA	N	0	1	4730	1080	5.68	20.2	875	30160	4730	NA	528	3986	NA	1984	4230	NA	65532	4082	NA	NA
brde1_1	brde1	1	147	3613155	NA	0	0	NA	N	0	0	82	4.93	0.02	0.02	0.01	5840	82	NA	40	72	NA	56	80	NA	40	58	NA	NA
brde1_1	brde1	1	148	3613409	NA	0	0	NA	N	0	1	4650	1278	7.15	24.4	355	33076	4650	NA	448	4238	NA	1540	4310	NA	65532	4650	NA	NA
brde1_1	brde1	1	149	3613444	NA	0	0	NA	N	0	1	1918	482	3.96	14.6	32.9	49100	1918	NA	520	1764	NA	1732	1902	NA	3724	1918	NA	NA
brde1_1	brde1	1	150	3613445	NA	0	0	NA	N	0	1	3730	766	4.33	16.1	855	26692	3730	NA	400	2706	NA	1496	3074	NA	65532	3730	NA	NA
brde1_1	brde1	1	151	3613460	NA	0	0	NA	N	0	0	162	11.4	0.04	0.05	0.14	7288	162	NA	44	142	NA	72	152	NA	132	160	NA	NA
brde1_1	brde1	1	152	3613557	NA	0	0	NA	N	0	0	44	2.03	0.01	0.01	0.01	3992	44	NA	52	38	NA	44	38	NA	48	28	NA	NA
brde1_1	brde1	1	153	3613701	NA	0	0	NA	N	0	1	4344	884	3.08	9.56	537	35704	4344	NA	196	3826	NA	572	3908	NA	65532	4108	NA	NA
brde1_1	brde1	1	154	3613904	NA	0	0	NA	N	0	1	4622	1417	6.54	24.5	639	34620	4622	NA	316	3998	NA	1212	4136	NA	65532	4622	NA	NA
brde1_1	brde1	1	155	3613989	NA	0	0	NA	N	0	1	4934	1391	7.7	28.5	879	35840	4934	NA	536	4790	NA	1720	4840	NA	65532	4842	NA	NA
brde1_1	brde1	1	156	3613994	NA	0	0	NA	N	0	1	2172	288	0.81	1.39	355	13640	2172	NA	88	2050	NA	160	2068	NA	65532	1722	NA	NA
brde1_1	brde1	1	157	3614058	NA	0	0	NA	N	0	1	4904	777	4.42	14.3	818	25168	4904	NA	432	4612	NA	1376	4770	NA	65532	4674	NA	NA
brde1_1	brde1	1	158	3614305	NA	0	0	NA	N	0	1	3884	934	3.17	9.68	267	29560	3884	NA	204	3526	NA	620	3624	NA	65532	3884	NA	NA
brde1_1	brde1	1	159	3614416	NA	0	0	NA	N	0	0	112	5.36	0.03	0.04	0.26	4080	112	NA	44	106	NA	72	106	NA	304	112	NA	NA
brde1_1	brde1	1	160	3614513	NA	0	0	NA	N	0	1	4778	1003	5.65	20	637	27764	4778	NA	352	4282	NA	1136	4450	NA	65532	4444	NA	NA
brde1_1	brde1	1	161	3614607	NA	0	0	NA	N	0	0	164	10.5	0.06	0.08	0.13	6284	164	NA	68	156	NA	72	162	NA	132	162	NA	NA
brde1_1	brde1	1	162	3614633	NA	0	0	NA	N	0	0	60	2.62	0.02	0.02	0.16	3640	60	NA	56	52	NA	60	56	NA	324	60	NA	NA
brde1_1	brde1	1	163	3614697	NA	0	0	NA	N	0	1	3576	983	5.93	22.4	525	51032	3576	NA	572	3212	NA	1860	3266	NA	65532	3576	NA	NA
brde1_1	brde1	1	164	3614729	NA	0	0	NA	N	0	0	126	7.13	0.04	0.05	0.33	5484	126	NA	52	120	NA	64	124	NA	288	126	NA	NA
brde1_1	brde1	1	165	3614984	NA	0	0	NA	N	0	0	174	12.9	0.05	0.07	0.63	7272	174	NA	60	164	NA	68	172	NA	444	174	NA	NA
brde1_1	brde1	1	166	3615054	NA	0	0	NA	N	0	1	5210	1232	6.92	21.6	64.4	54388	5210	NA	452	4496	NA	1400	5080	NA	3464	5210	NA	NA
brde1_1	brde1	1	167	3615200	NA	0	0	NA	N	0	1	5048	1318	5.51	18.6	523	34516	5048	NA	296	4124	NA	1008	4262	NA	65532	5048	NA	NA
brde1_1	brde1	1	168	3615217	NA	0	0	NA	N	0	1	4344	1245	5.56	20.1	760	31832	4344	NA	412	4086	NA	1432	4214	NA	65532	4180	NA	NA
brde1_1	brde1	1	169	3615255	NA	0	0	NA	N	0	1	1514	438	3.62	12.5	30	52668	1514	NA	452	1342	NA	1572	1400	NA	3528	1514	NA	NA
brde1_1	brde1	1	170	3615256	NA	0	0	NA	N	0	1	4252	960	4.89	19	1104	31016	4252	NA	452	2886	NA	1668	3258	NA	65532	4252	NA	NA
brde1_1	brde1	1	171	3615410	NA	0	0	NA	N	0	1	4558	997	3.58	11.6	449	22384	4558	NA	244	4130	NA	784	4220	NA	65532	4214	NA	NA
brde1_1	brde1	1	172	3615461	NA	0	0	NA	N	0	1	3916	971	3.53	11.1	439	27736	3916	NA	196	3724	NA	588	3846	NA	65532	3916	NA	NA
brde1_1	brde1	1	173	3615608	NA	0	0	NA	N	0	1	4358	1231	4.68	16.6	605	29268	4358	NA	192	4234	NA	636	4264	NA	65532	4248	NA	NA
brde1_1	brde1	1	174	3615611	NA	0	0	NA	N	0	1	6156	1683	9.42	36.8	1158	46708	6156	NA	520	4694	NA	1732	4792	NA	65532	6156	NA	NA
brde1_1	brde1	1	175	3615618	NA	0	0	NA	N	0	0	214	26.2	0.08	0.11	0.28	14660	214	NA	84	190	NA	84	214	NA	200	214	NA	NA
brde1_1	brde1	1	176	3615697	NA	0	0	NA	N	0	0	422	20.4	0.12	0.13	1.16	4264	422	NA	64	390	NA	60	402	NA	1024	422	NA	NA
brde1_1	brde1	1	177	3615795	NA	0	0	NA	N	0	1	3270	831	3.02	9.69	89.8	32532	3270	NA	328	3034	NA	1040	3052	NA	65532	3270	NA	NA
brde1_1	brde1	1	178	3615818	NA	0	0	NA	N	0	1	4772	921	5.64	19.4	824	25948	4772	NA	468	4140	NA	1632	4392	NA	65532	4150	NA	NA
brde1_1	brde1	1	179	3615849	NA	0	0	NA	N	0	1	7246	2308	11.6	43.2	1745	54644	7246	NA	412	6594	NA	1252	6746	NA	65532	7124	NA	NA
brde1_1	brde1	1	180	3615851	NA	0	0	NA	N	0	1	4636	1308	5.37	19.7	563	37532	4636	NA	300	3880	NA	952	4242	NA	65532	4636	NA	NA
brde1_1	brde1	1	181	3616025	NA	0	0	NA	N	0	1	2958	621	3.99	13.1	34.8	28908	2958	NA	392	2560	NA	1264	2692	NA	2652	2958	NA	NA
brde1_1	brde1	1	182	3616025	NA	0	0	NA	N	0	1	2090	380	2.63	9.45	584	28428	2090	NA	452	1338	NA	1584	1400	NA	65532	2090	NA	NA
brde1_1	brde1	1	183	3616175	NA	0	0	NA	N	0	0	260	20.1	0.08	0.11	0.23	7724	260	NA	60	248	NA	76	252	NA	160	256	NA	NA
brde1_1	brde1	1	184	3616228	NA	0	0	NA	N	0	1	5122	1088	6.3	21.5	891	26220	5122	NA	416	4540	NA	1344	4822	NA	65532	4806	NA	NA
brde1_1	brde1	1	185	3616275	NA	0	0	NA	N	0	0	178	22.8	0.06	0.11	0.29	15380	178	NA	80	170	NA	100	176	NA	304	176	NA	NA
brde1_1	brde1	1	186	3616305	NA	0	0	NA	N	0	1	4958	891	3.52	9.34	845	52648	4958	NA	252	4040	NA	684	4288	NA	65532	4958	NA	NA
brde1_1	brde1	1	187	3616306	NA	0	0	NA	N	0	1	5238	1173	5.68	19.7	565	47180	5238	NA	560	4604	NA	1916	4808	NA	65532	4820	NA	NA
brde1_1	brde1	1	188	3616339	NA	0	0	NA	N	0	0	194	11.4	0.05	0.08	0.55	5816	194	NA	56	180	NA	72	190	NA	336	194	NA	NA
brde1_1	brde1	1	189	3616358	NA	0	0	NA	N	0	1	4710	730	3.2	10.7	668	16404	4710	NA	188	4008	NA	524	4034	NA	65532	4710	NA	NA
brde1_1	brde1	1	190	3616402	NA	0	0	NA	N	0	1	1056	258	2.18	7.02	568	45632	1056	NA	428	1050	NA	1356	1056	NA	65532	1056	NA	NA
brde1_1	brde1	1	191	3616403	NA	0	0	NA	N	0	1	3776	824	4.3	16.7	35.7	31448	3776	NA	280	3402	NA	1012	3600	NA	2228	3564	NA	NA
brde1_1	brde1	1	192	3616433	NA	0	0	NA	N	0	1	4734	1477	5.59	19.6	759	32544	4734	NA	372	4264	NA	1316	4344	NA	65532	4396	NA	NA
brde1_1	brde1	1	193	3616459	NA	0	0	NA	N	0	0	104	6.34	0.03	0.03	0.13	5784	104	NA	60	100	NA	56	94	NA	188	104	NA	NA
brde1_1	brde1	1	194	3616603	NA	0	0	NA	N	0	1	3748	563	2.42	6.78	454	23160	3748	NA	188	3496	NA	512	3646	NA	65532	3748	NA	NA
brde1_1	brde1	1	195	3616757	NA	0	0	NA	N	0	0	162	8.05	0.05	0.06	0.27	4352	162	NA	52	150	NA	64	154	NA	200	162	NA	NA
brde1_1	brde1	1	196	3616911	NA	0	0	NA	N	0	1	4542	921	5.07	16.9	649	27064	4542	NA	340	4146	NA	1096	4376	NA	65532	4338	NA	NA
brde1_1	brde1	1	197	3616980	NA	0	0	NA	N	0	1	4852	948	4.41	14	744	24648	4852	NA	328	4322	NA	1056	4512	NA	65532	4428	NA	NA
brde1_1	brde1	1	198	3617142	NA	0	0	NA	N	0	1	4656	1243	7.09	26.6	857	35904	4656	NA	476	4524	NA	1748	4564	NA	65532	4574	NA	NA
brde1_1	brde1	1	199	3617214	NA	0	0	NA	N	0	1	3730	352	1.35	2.35	575	11772	3730	NA	88	3532	NA	160	3554	NA	65532	2842	NA	NA
brde1_1	brde1	1	200	3617279	NA	0	0	NA	N	0	1	4510	931	4.99	20.2	1039	48724	4510	NA	304	3568	NA	892	3924	NA	65532	4510	NA	NA
brde1_1	brde1	1	201	3617363	NA	0	0	NA	N	0	0	224	25.7	0.07	0.08	0.38	13028	224	NA	56	206	NA	72	220	NA	244	224	NA	NA
brde1_1	brde1	1	202	3617381	NA	0	0	NA	N	0	1	6654	1556	8.53	31.8	1058	29436	6654	NA	436	5490	NA	1792	5614	NA	65532	6654	NA	NA
brde1_1	brde1	1	203	3617452	NA	0	0	NA	N	0	1	5150	991	5.03	17.2	659	28664	5150	NA	308	3932	NA	1024	4304	NA	65532	5150	NA	NA
brde1_1	brde1	1	204	3617469	NA	0	0	NA	N	0	1	4968	1238	6.04	20.5	764	37072	4968	NA	416	4108	NA	1336	4372	NA	65532	4968	NA	NA
brde1_1	brde1	1	205	3617472	NA	0	0	NA	N	0	1	3590	1036	6.81	24.5	469	32660	3590	NA	576	3122	NA	1900	3310	NA	65532	3318	NA	NA
brde1_1	brde1	1	206	3617479	NA	0	0	NA	N	0	1	4646	1250	4.7	14.7	723	28104	4646	NA	216	4296	NA	720	4360	NA	65532	4394	NA	NA
brde1_1	brde1	1	207	3617495	NA	0	0	NA	N	0	1	1706	466	4.8	15.7	919	52256	1706	NA	976	1382	NA	3236	1666	NA	65532	1706	NA	NA
brde1_1	brde1	1	208	3617496	NA	0	0	NA	N	0	1	3488	739	4.1	15.1	35	29136	3488	NA	252	3180	NA	824	3246	NA	1832	3180	NA	NA
brde1_1	brde1	1	209	3617563	NA	0	0	NA	N	0	1	4724	1373	5.96	21.6	141	35924	4724	NA	256	4360	NA	776	4434	NA	24260	4724	NA	NA
brde1_1	brde1	1	210	3617627	NA	0	0	NA	N	0	1	4512	1205	5.83	21.4	676	33528	4512	NA	408	4112	NA	1388	4410	NA	65532	4272	NA	NA
brde1_1	brde1	1	211	3617655	NA	0	0	NA	N	0	1	4378	1107	5.22	17.5	386	32676	4378	NA	272	3880	NA	808	3948	NA	65532	4378	NA	NA
brde1_1	brde1	1	212	3617743	NA	0	0	NA	N	0	1	4826	857	3.89	11.3	444	23732	4826	NA	352	4380	NA	1132	4498	NA	65532	4826	NA	NA
brde1_1	brde1	1	213	3617928	NA	0	0	NA	N	0	0	728	109	0.24	0.29	1.63	15892	728	NA	68	692	NA	76	716	NA	356	728	NA	NA
brde1_1	brde1	1	214	3618139	NA	0	0	NA	N	0	1	3714	848	3.33	10.1	654	27876	3714	NA	192	3596	NA	580	3622	NA	65532	3634	NA	NA
brde1_1	brde1	1	215	3618155	NA	0	0	NA	N	0	1	5376	1320	5.29	16.2	752	33512	5376	NA	232	4998	NA	692	5052	NA	65532	5048	NA	NA
brde1_1	brde1	1	216	3618331	NA	0	0	NA	N	0	1	4428	1258	6.55	22.1	759	29660	4428	NA	304	4206	NA	1032	4236	NA	65532	4244	NA	NA
brde1_1	brde1	1	217	3618349	NA	0	0	NA	N	0	1	5612	1086	5.66	19.2	656	28980	5612	NA	356	4166	NA	1144	4288	NA	65532	5610	NA	NA
brde1_1	brde1	1	218	3618425	NA	0	0	NA	N	0	0	202	24.3	0.07	0.14	0.28	15248	202	NA	68	186	NA	112	198	NA	244	192	NA	NA
brde1_1	brde1	1	219	3618447	NA	0	0	NA	N	0	1	1748	466	4.66	14.5	643	53576	1748	NA	776	1534	NA	2372	1726	NA	65532	1748	NA	NA
brde1_1	brde1	1	220	3618448	NA	0	0	NA	N	0	1	2866	552	2.39	7.92	28.1	25140	2866	NA	196	2228	NA	620	2398	NA	8100	2448	NA	NA
brde1_1	brde1	1	221	3618566	NA	0	0	NA	N	0	1	5054	1559	6.58	22.5	354	33352	5054	NA	232	4742	NA	708	4888	NA	65532	5052	NA	NA
brde1_1	brde1	1	222	3618577	NA	0	0	NA	N	0	0	208	15.3	0.06	0.1	0.91	7364	208	NA	56	188	NA	76	206	NA	516	208	NA	NA
brde1_1	brde1	1	223	3618602	NA	0	0	NA	N	0	1	4218	1054	5.36	17.8	363	33260	4218	NA	376	3810	NA	1356	3844	NA	65532	4218	NA	NA
brde1_1	brde1	1	224	3618642	NA	0	0	NA	N	0	1	4948	1179	6.38	21.5	830	31724	4948	NA	496	4138	NA	1600	4352	NA	65532	4236	NA	NA
brde1_1	brde1	1	225	3618653	NA	0	0	NA	N	0	1	5408	1491	6.62	25.2	985	40440	5408	NA	540	4246	NA	1744	4442	NA	65532	5408	NA	NA
brde1_1	brde1	1	226	3618773	NA	0	0	NA	N	0	0	118	8.41	0.03	0.04	6.67	7404	118	NA	40	102	NA	64	108	NA	11864	118	NA	NA
brde1_1	brde1	1	227	3618789	NA	0	0	NA	N	0	1	5142	1523	10.1	35	796	36648	5142	NA	500	4652	NA	1648	4940	NA	65532	4950	NA	NA
brde1_1	brde1	1	228	3619224	NA	0	0	NA	N	0	1	4556	974	3.62	11.5	646	23380	4556	NA	200	3808	NA	748	3932	NA	65532	4552	NA	NA
brde1_1	brde1	1	229	3619331	NA	0	0	NA	N	0	1	2700	487	1.47	3.81	538	16644	2700	NA	148	2592	NA	400	2638	NA	65532	2700	NA	NA
brde1_1	brde1	1	230	3619340	NA	0	0	NA	N	0	1	5166	1524	6.17	22.9	772	34644	5166	NA	288	4268	NA	924	4400	NA	65532	5166	NA	NA
brde1_1	brde1	1	231	3619353	NA	0	0	NA	N	0	0	216	14.7	0.07	0.12	1.35	6792	216	NA	64	200	NA	84	216	NA	684	216	NA	NA
brde1_1	brde1	1	232	3619393	NA	0	0	NA	N	0	1	4850	1369	4.13	12.3	747	29360	4850	NA	188	4532	NA	564	4576	NA	65532	4570	NA	NA
brde1_1	brde1	1	233	3619431	NA	0	0	NA	N	0	0	274	21.9	0.09	0.16	1.87	7508	274	NA	64	260	NA	88	274	NA	832	274	NA	NA
brde1_1	brde1	1	234	3619818	NA	0	0	NA	N	0	1	5408	1168	6.13	21.2	591	31360	5408	NA	316	3750	NA	1024	3920	NA	65532	5408	NA	NA
brde1_1	brde1	1	235	3619820	NA	0	0	NA	N	0	1	3560	628	4.18	14.1	1077	30088	3560	NA	560	2816	NA	1936	2904	NA	65532	2534	NA	NA
brde1_1	brde1	1	236	3619820	NA	0	0	NA	N	0	0	88	3.75	0.03	0.08	0.01	3488	88	NA	72	84	NA	108	88	NA	76	24	NA	NA
brde1_1	brde1	1	237	3619820	NA	0	0	NA	N	0	1	1756	330	2.62	9.29	17.9	34592	1756	NA	416	1576	NA	1368	1646	NA	2872	1408	NA	NA
brde1_1	brde1	1	238	3619901	NA	0	0	NA	N	0	1	2640	775	4.52	14.3	1108	53172	2640	NA	480	2088	NA	1460	2310	NA	65532	2640	NA	NA
brde1_1	brde1	1	239	3619915	NA	0	0	NA	N	0	0	224	15.9	0.07	0.13	1.49	7504	224	NA	72	218	NA	80	224	NA	748	224	NA	NA
brde1_1	brde1	1	240	3619981	NA	0	0	NA	N	0	0	100	6.21	0.02	0.04	0.17	6096	100	NA	56	84	NA	56	100	NA	244	100	NA	NA
brde1_1	brde1	1	241	3619982	NA	0	0	NA	N	0	0	50	2.16	0.01	0.02	0.05	3552	50	NA	44	46	NA	52	50	NA	128	48	NA	NA
brde1_1	brde1	1	242	3620040	NA	0	0	NA	N	0	1	3964	1161	7.13	25.6	545	41468	3964	NA	440	3190	NA	1460	3740	NA	65532	3820	NA	NA
brde1_1	brde1	1	243	3620130	NA	0	0	NA	N	0	1	5582	1218	6.63	28.4	771	47836	5582	NA	412	4588	NA	1236	4754	NA	65532	5582	NA	NA
brde1_1	brde1	1	244	3620158	NA	0	0	NA	N	0	1	6368	1793	8.66	37.2	889	39552	6368	NA	528	5464	NA	1656	5548	NA	65532	6368	NA	NA
brde1_1	brde1	1	245	3620181	NA	0	0	NA	N	0	0	138	7.7	0.04	0.06	0.56	5092	138	NA	68	130	NA	64	136	NA	500	138	NA	NA
brde1_1	brde1	1	246	3620249	NA	0	0	NA	N	0	1	4806	1224	5.79	20.6	308	32324	4806	NA	368	4490	NA	1340	4540	NA	65532	4806	NA	NA
brde1_1	brde1	1	247	3620284	NA	0	0	NA	N	0	0	180	10.4	0.05	0.07	0.12	5416	180	NA	52	162	NA	76	176	NA	116	178	NA	NA
brde1_1	brde1	1	248	3620497	NA	0	0	NA	N	0	1	5054	1224	6.69	24.6	847	43252	5054	NA	620	4144	NA	2224	4278	NA	65532	5054	NA	NA
brde1_1	brde1	1	249	3620528	NA	0	0	NA	N	0	1	5020	1074	4.31	14.3	712	34664	5020	NA	232	3780	NA	672	4016	NA	65532	5020	NA	NA
brde1_1	brde1	1	250	3620658	NA	0	0	NA	N	0	1	4798	1157	4.33	14.2	775	31060	4798	NA	288	4312	NA	896	4498	NA	65532	4254	NA	NA
brde1_1	brde1	1	251	3620676	NA	0	0	NA	N	0	0	772	209	1.06	3.21	8.2	45672	772	NA	296	772	NA	864	772	NA	2224	772	NA	NA
brde1_1	brde1	1	252	3620677	NA	0	0	NA	N	0	1	1788	250	1.07	3.1	333	16604	1788	NA	172	1612	NA	448	1708	NA	65532	1786	NA	NA
brde1_1	brde1	1	253	3620834	NA	0	0	NA	N	0	1	5376	1210	6.48	26.5	1002	48984	5376	NA	556	4388	NA	1796	4650	NA	65532	5376	NA	NA
brde1_1	brde1	1	254	3620908	NA	0	0	NA	N	0	1	6866	1464	9.14	42.3	822	51072	6866	NA	572	5664	NA	1804	5964	NA	65532	6866	NA	NA
brde1_1	brde1	1	255	3620946	NA	0	0	NA	N	0	1	1610	214	1.01	2.59	18	15872	1610	NA	132	1576	NA	308	1598	NA	3188	1610	NA	NA
brde1_1	brde1	1	256	3620946	NA	0	0	NA	N	0	1	1320	212	0.76	2.13	460	19524	1320	NA	120	1248	NA	276	1310	NA	65532	1320	NA	NA
brde1_1	brde1	1	257	3620995	NA	0	0	NA	N	0	1	4984	1283	4.88	17.6	556	26108	4984	NA	344	4592	NA	1444	4692	NA	65532	4984	NA	NA
brde1_1	brde1	1	258	3621032	NA	0	0	NA	N	0	0	258	17.4	0.09	0.12	1.19	6660	258	NA	64	236	NA	76	258	NA	608	258	NA	NA
brde1_1	brde1	1	259	3621041	NA	0	0	NA	N	0	1	3228	632	2.93	9.17	1008	28500	3228	NA	320	2960	NA	1020	3212	NA	65532	3136	NA	NA
brde1_1	brde1	1	260	3621041	NA	0	0	NA	N	0	1	1670	342	1.48	4.49	8.67	31248	1670	NA	200	1472	NA	592	1542	NA	1236	1266	NA	NA
brde1_1	brde1	1	261	3621160	NA	0	0	NA	N	0	1	4530	1230	6.03	21.1	626	31396	4530	NA	420	4380	NA	1368	4424	NA	65532	4420	NA	NA
brde1_1	brde1	1	262	3621167	NA	0	0	NA	N	0	0	102	5.38	0.03	0.04	0.17	4804	102	NA	44	90	NA	60	98	NA	188	102	NA	NA
brde1_1	brde1	1	263	3621305	NA	0	0	NA	N	0	1	3236	869	3.11	9.69	290	31728	3236	NA	216	3008	NA	716	3024	NA	65532	3236	NA	NA
brde1_1	brde1	1	264	3621352	NA	0	0	NA	N	0	0	42	1.92	0.01	0.02	0.1	3936	42	NA	80	40	NA	64	38	NA	252	42	NA	NA
brde1_1	brde1	1	265	3621420	NA	0	0	NA	N	0	0	150	7.84	0.04	0.05	0.12	4700	150	NA	60	132	NA	72	148	NA	136	146	NA	NA
brde1_1	brde1	1	266	3621470	NA	0	0	NA	N	0	0	1176	190	0.85	2.39	671	21644	1176	NA	132	1164	NA	380	1176	NA	65532	1176	NA	NA
brde1_1	brde1	1	267	3621471	NA	0	0	NA	N	0	1	2772	729	3.57	12	26.8	33772	2772	NA	264	2680	NA	924	2708	NA	1988	2710	NA	NA
brde1_1	brde1	1	268	3621559	NA	0	0	NA	N	0	1	6266	1859	7.16	23.6	977	31172	6266	NA	436	5642	NA	1376	5752	NA	65532	5702	NA	NA
brde1_1	brde1	1	269	3621722	NA	0	0	NA	N	0	0	48	2.07	0.01	0.02	0.11	3568	48	NA	48	42	NA	44	46	NA	232	48	NA	NA
brde1_1	brde1	1	270	3621739	NA	0	0	NA	N	0	1	2382	492	1.5	3.91	552	25104	2382	NA	132	2298	NA	312	2326	NA	65532	2274	NA	NA
brde1_1	brde1	1	272	3622045	NA	0	0	NA	N	0	1	4946	1281	6.64	22.8	819	34944	4946	NA	264	4760	NA	804	4816	NA	65532	4844	NA	NA
brde1_1	brde1	1	273	3622080	NA	0	0	NA	N	0	0	886	171	1.47	4.59	10.3	40328	886	NA	448	880	NA	1420	886	NA	3116	886	NA	NA
brde1_1	brde1	1	274	3622080	NA	0	0	NA	N	0	1	2726	481	1.9	5.73	438	21252	2726	NA	188	2326	NA	580	2414	NA	65532	2726	NA	NA
brde1_1	brde1	1	275	3622153	NA	0	0	NA	N	0	0	236	27.3	0.07	0.08	0.18	12920	236	NA	56	220	NA	72	228	NA	128	234	NA	NA
brde1_1	brde1	1	276	3622203	NA	0	0	NA	N	0	1	4770	1237	6.22	21	278	34384	4770	NA	372	4482	NA	1300	4552	NA	65532	4770	NA	NA
brde1_1	brde1	1	277	3622321	NA	0	0	NA	N	0	1	2372	384	1	1.95	310	16584	2372	NA	84	2322	NA	144	2368	NA	65532	2364	NA	NA
brde1_1	brde1	1	278	3622608	NA	0	0	NA	N	0	0	68	3.2	0.02	0.02	0.04	4044	68	NA	52	60	NA	56	62	NA	88	68	NA	NA
brde1_1	brde1	1	279	3622683	NA	0	0	NA	N	0	1	4400	1107	6.09	21.5	476	39620	4400	NA	352	4144	NA	1084	4232	NA	65532	4212	NA	NA
brde1_1	brde1	1	280	3622942	NA	0	0	NA	N	0	1	7320	2165	11	44.3	1121	29940	7320	NA	496	6128	NA	1608	6170	NA	65532	7320	NA	NA
brde1_1	brde1	1	281	3623204	NA	0	0	NA	N	0	0	140	7.26	0.04	0.05	0.33	4616	140	NA	48	132	NA	60	134	NA	344	140	NA	NA
brde1_1	brde1	1	282	3623348	NA	0	0	NA	N	0	1	1314	315	2.21	7.17	17.5	50056	1314	NA	508	1194	NA	1708	1304	NA	4056	1314	NA	NA
brde1_1	brde1	1	283	3623350	NA	0	0	NA	N	0	1	4018	827	4.61	17.2	892	30228	4018	NA	444	3040	NA	1684	3284	NA	65532	4018	NA	NA
brde1_1	brde1	1	284	3623411	NA	0	0	NA	N	0	1	4592	1117	5.72	20.1	754	31700	4592	NA	448	3982	NA	1476	4420	NA	65532	4106	NA	NA
brde1_1	brde1	1	285	3623461	NA	0	0	NA	N	0	1	4536	1303	6.27	20.8	663	32900	4536	NA	364	4402	NA	1180	4448	NA	65532	4448	NA	NA
brde1_1	brde1	1	286	3623503	NA	0	0	NA	N	0	0	138	6.87	0.04	0.05	0.08	4312	138	NA	52	120	NA	64	136	NA	96	136	NA	NA
brde1_1	brde1	1	287	3623577	NA	0	0	NA	N	0	1	2800	465	1.5	3.76	291	24220	2800	NA	112	2718	NA	272	2772	NA	65532	2800	NA	NA
brde1_1	brde1	1	288	3623676	NA	0	0	NA	N	0	1	4982	1093	5.79	20.1	890	28032	4982	NA	400	4288	NA	1392	4408	NA	65532	4304	NA	NA
brde1_1	brde1	1	289	3623702	NA	0	0	NA	N	0	1	3776	747	3.48	11.3	35.9	24512	3776	NA	276	3130	NA	892	3300	NA	2136	3776	NA	NA
brde1_1	brde1	1	290	3623702	NA	0	0	NA	N	0	1	1106	354	3.77	13.1	855	54636	1106	NA	884	1030	NA	2996	1062	NA	65532	1106	NA	NA
brde1_1	brde1	1	291	3624024	NA	0	0	NA	N	0	1	4838	846	3.86	11.9	891	31344	4838	NA	268	4252	NA	792	4244	NA	65532	3976	NA	NA
brde1_1	brde1	1	292	3624170	NA	0	0	NA	N	0	1	3856	1019	4.5	15.5	764	32364	3856	NA	416	3528	NA	1428	3576	NA	65532	3642	NA	NA
brde1_1	brde1	1	293	3624266	NA	0	0	NA	N	0	1	4244	1339	6.28	21	534	33292	4244	NA	312	3820	NA	1016	4132	NA	65532	4036	NA	NA
brde1_1	brde1	1	294	3624379	NA	0	0	NA	N	0	0	754	176	0.26	0.34	2.45	27680	754	NA	64	730	NA	84	742	NA	464	750	NA	NA
brde1_1	brde1	1	295	3624551	NA	0	0	NA	N	0	1	4502	1381	5.87	21.2	547	35988	4502	NA	392	4228	NA	1340	4330	NA	65532	4346	NA	NA
brde1_1	brde1	1	296	3624711	NA	0	0	NA	N	0	0	360	25.5	0.13	0.17	1.05	7124	360	NA	68	348	NA	76	356	NA	328	360	NA	NA
brde1_1	brde1	1	297	3624778	NA	0	0	NA	N	0	1	4958	1597	6.78	25.8	658	35280	4958	NA	268	4272	NA	960	4470	NA	65532	4958	NA	NA
brde1_1	brde1	1	298	3625027	NA	0	0	NA	N	0	0	344	26.6	0.11	0.14	0.7	9252	344	NA	64	324	NA	76	340	NA	284	344	NA	NA
brde1_1	brde1	1	299	3625239	NA	0	0	NA	N	0	0	92	5.16	0.14	0.41	6.13	5224	92	NA	172	92	NA	476	92	NA	6456	92	NA	NA
brde1_1	brde1	1	300	3625269	NA	0	0	NA	N	0	0	1906	104	0.7	1.48	2.65	5116	1906	NA	72	1838	NA	136	1886	NA	304	1870	NA	NA
brde1_1	brde1	1	301	3625736	NA	0	0	NA	N	0	1	5414	1365	6.27	24.4	838	33136	5414	NA	300	4438	NA	1120	4556	NA	65532	5414	NA	NA
brde1_1	brde1	1	302	3625762	NA	0	0	NA	N	0	1	1026	301	3.19	10	20.7	49344	1026	NA	712	974	NA	2312	1020	NA	4624	1026	NA	NA
brde1_1	brde1	1	303	3625763	NA	0	0	NA	N	0	1	3048	630	2.45	8.22	778	30404	3048	NA	228	2312	NA	684	2406	NA	65532	3048	NA	NA
brde1_1	brde1	1	304	3625906	NA	0	0	NA	N	0	0	248	29.1	0.08	0.13	0.33	12716	248	NA	72	232	NA	96	244	NA	220	248	NA	NA
brde1_1	brde1	1	305	3625958	NA	0	0	NA	N	0	1	4538	1201	5.14	16.5	765	27916	4538	NA	240	4232	NA	696	4284	NA	65532	4336	NA	NA
brde1_1	brde1	1	306	3625962	NA	0	0	NA	N	0	1	3760	841	3.61	12	653	23836	3760	NA	244	3588	NA	772	3608	NA	65532	3626	NA	NA
brde1_1	brde1	1	307	3626032	NA	0	0	NA	N	0	1	4664	1276	6.14	22.6	753	30940	4664	NA	348	4394	NA	1116	4442	NA	65532	4436	NA	NA
brde1_1	brde1	1	308	3626096	NA	0	0	NA	N	0	0	1362	104	0.38	0.52	2.35	10672	1362	NA	72	1224	NA	72	1312	NA	352	1360	NA	NA
brde1_1	brde1	1	309	3626110	NA	0	0	NA	N	0	1	4228	985	4.23	13.7	693	29896	4228	NA	232	4076	NA	748	4112	NA	65532	4128	NA	NA
brde1_1	brde1	1	310	3626114	NA	0	0	NA	N	0	0	696	38.2	0.32	0.7	1.51	5032	696	NA	80	680	NA	164	692	NA	360	696	NA	NA
brde1_1	brde1	1	311	3626115	NA	0	0	NA	N	0	1	2520	305	1.81	5.37	514	13988	2520	NA	192	2242	NA	584	2290	NA	65532	2520	NA	NA
brde1_1	brde1	1	312	3626252	NA	0	0	NA	N	0	1	4232	504	1.53	3.11	660	13888	4232	NA	92	3960	NA	164	3856	NA	65532	3712	NA	NA
brde1_1	brde1	1	313	3626634	NA	0	0	NA	N	0	1	6242	1489	6.48	22.6	897	34944	6242	NA	400	5220	NA	1364	5340	NA	65532	6242	NA	NA
brde1_1	brde1	1	314	3626652	NA	0	0	NA	N	0	1	4872	1379	5.79	20.6	849	33580	4872	NA	356	4738	NA	1388	4772	NA	65532	4768	NA	NA
brde1_1	brde1	1	315	3626725	NA	0	0	NA	N	0	1	7296	1571	9.04	41.5	1173	52308	7296	NA	504	6306	NA	1584	6924	NA	65532	7296	NA	NA
brde1_1	brde1	1	316	3626763	NA	0	0	NA	N	0	1	4472	1122	6.03	22.1	405	35000	4472	NA	308	4096	NA	1128	4192	NA	65532	4472	NA	NA
brde1_1	brde1	1	317	3626781	NA	0	0	NA	N	0	0	374	20.8	0.13	0.17	1.59	5184	374	NA	68	352	NA	76	374	NA	524	374	NA	NA
brde1_1	brde1	1	318	3626781	NA	0	0	NA	N	0	0	78	3.63	0.02	0.03	0.22	3956	78	NA	44	76	NA	76	76	NA	308	78	NA	NA
brde1_1	brde1	1	319	3627291	NA	0	0	NA	N	0	0	348	20.1	0.1	0.14	1.03	5252	348	NA	60	328	NA	72	336	NA	332	348	NA	NA
brde1_1	brde1	1	320	3627319	NA	0	0	NA	N	0	1	4182	1071	5.62	20.6	535	35228	4182	NA	244	3584	NA	832	3882	NA	65532	4182	NA	NA
brde1_1	brde1	1	321	3627363	NA	0	0	NA	N	0	1	4176	1009	4.25	13.3	288	28396	4176	NA	256	3756	NA	772	3938	NA	65532	4176	NA	NA
brde1_1	brde1	1	322	3627593	NA	0	0	NA	N	0	0	160	9.39	0.05	0.07	0.6	5696	160	NA	60	154	NA	68	156	NA	472	160	NA	NA
brde1_1	brde1	1	323	3627883	NA	0	0	NA	N	0	0	252	28.9	0.08	0.11	0.27	12608	252	NA	60	242	NA	72	250	NA	156	248	NA	NA
brde1_1	brde1	1	324	3628052	NA	0	0	NA	N	0	1	3478	854	5.16	17.1	662	48380	3478	NA	588	2904	NA	1904	3094	NA	65532	3478	NA	NA
brde1_1	brde1	1	325	3628075	NA	0	0	NA	N	0	0	46	2.13	0.01	0.01	0.03	3984	46	NA	60	40	NA	44	42	NA	100	44	NA	NA
brde1_1	brde1	1	326	3628257	NA	0	0	NA	N	0	1	4396	1078	4.75	15.8	728	33460	4396	NA	348	4318	NA	1144	4340	NA	65532	4340	NA	NA
brde1_1	brde1	1	327	3628286	NA	0	0	NA	N	0	1	4528	1163	5.46	20	425	30596	4528	NA	300	4144	NA	944	4246	NA	65532	4526	NA	NA
brde1_1	brde1	1	328	3628344	NA	0	0	NA	N	0	0	522	74.5	0.26	0.57	9.3	18500	522	NA	92	516	NA	176	522	NA	2840	522	NA	NA
brde1_1	brde1	1	329	3628459	NA	0	0	NA	N	0	1	4426	956	3.94	15.1	891	50580	4426	NA	252	3678	NA	732	3914	NA	65532	4426	NA	NA
brde1_1	brde1	1	330	3628553	NA	0	0	NA	N	0	0	1366	139	0.53	0.98	2.81	12408	1366	NA	80	1320	NA	136	1356	NA	384	1366	NA	NA
brde1_1	brde1	1	331	3628553	NA	0	0	NA	N	0	0	952	149	0.74	2.07	306	20588	952	NA	144	946	NA	384	952	NA	65532	952	NA	NA
brde1_1	brde1	1	332	3628585	NA	0	0	NA	N	0	0	272	21.3	0.09	0.13	0.26	7612	272	NA	56	248	NA	88	268	NA	180	272	NA	NA
brde1_1	brde1	1	333	3628696	NA	0	0	NA	N	0	1	4928	936	5.44	19.4	421	32704	4928	NA	284	4288	NA	936	4666	NA	65532	4928	NA	NA
brde1_1	brde1	1	334	3628720	NA	0	0	NA	N	0	1	4096	1139	5.78	18.4	33.8	32828	4096	NA	236	3852	NA	716	3892	NA	1516	3762	NA	NA
brde1_1	brde1	1	335	3628799	NA	0	0	NA	N	0	0	62	2.82	0.02	0.02	0.04	3840	62	NA	44	60	NA	56	62	NA	84	62	NA	NA
brde1_1	brde1	1	336	3628835	NA	0	0	NA	N	0	0	60	2.93	0.02	0.02	0.18	4320	60	NA	48	58	NA	56	60	NA	304	60	NA	NA
brde1_1	brde1	1	337	3628841	NA	0	0	NA	N	0	1	4584	1157	6.33	25.6	940	52688	4584	NA	464	3892	NA	1568	4118	NA	65532	4584	NA	NA
brde1_1	brde1	1	338	3628852	NA	0	0	NA	N	0	1	4010	851	3.42	11.3	650	23548	4010	NA	252	3796	NA	880	3814	NA	65532	3832	NA	NA
brde1_1	brde1	1	339	3629012	NA	0	0	NA	N	0	1	5714	1276	3.84	10	1177	23668	5714	NA	200	5308	NA	560	5408	NA	65532	5152	NA	NA
brde1_1	brde1	1	340	3629045	NA	0	0	NA	N	0	1	4862	1015	5.25	18.8	956	46592	4862	NA	416	3974	NA	1368	4270	NA	65532	4862	NA	NA
brde1_1	brde1	1	341	3629133	NA	0	0	NA	N	0	1	4040	1064	4.37	15.8	162	46296	4040	NA	276	3980	NA	956	3992	NA	65532	3994	NA	NA
brde1_1	brde1	1	342	3629528	NA	0	0	NA	N	0	0	110	6.12	0.03	0.03	0.04	5128	110	NA	48	98	NA	48	100	NA	80	94	NA	NA
brde1_1	brde1	1	343	3629644	NA	0	0	NA	N	0	1	5792	1432	5.42	19.6	794	33596	5792	NA	196	5162	NA	604	5248	NA	65532	5250	NA	NA
brde1_1	brde1	1	344	3629679	NA	0	0	NA	N	0	1	3732	612	1.54	3.54	508	19312	3732	NA	112	3390	NA	272	3388	NA	65532	3072	NA	NA
brde1_1	brde1	1	345	3629770	NA	0	0	NA	N	0	1	4234	1023	5.59	19.8	432	29612	4234	NA	416	3352	NA	1440	3824	NA	65532	3672	NA	NA
brde1_1	brde1	1	346	3629839	NA	0	0	NA	N	0	1	4870	1259	5.93	20.4	835	34088	4870	NA	292	4752	NA	1080	4796	NA	65532	4794	NA	NA
brde1_1	brde1	1	347	3629995	NA	0	0	NA	N	0	1	2982	612	2.32	7.57	608	20028	2982	NA	200	2884	NA	648	2914	NA	65532	2918	NA	NA
brde1_1	brde1	1	348	3630268	NA	0	0	NA	N	0	1	4434	1112	5.89	20.4	733	29408	4434	NA	276	4200	NA	904	4240	NA	65532	4260	NA	NA
brde1_1	brde1	1	349	3630272	NA	0	0	NA	N	0	1	3876	945	3.92	13.7	779	25448	3876	NA	204	3670	NA	732	3716	NA	65532	3706	NA	NA
brde1_1	brde1	1	350	3630297	NA	0	0	NA	N	0	1	4324	1137	5.52	18.8	425	31516	4324	NA	392	3934	NA	1308	4020	NA	65532	4324	NA	NA
brde1_1	brde1	1	351	3630517	NA	0	0	NA	N	0	0	226	14.4	0.07	0.09	0.15	6136	226	NA	60	218	NA	72	226	NA	124	218	NA	NA
brde1_1	brde1	1	352	3630542	NA	0	0	NA	N	0	0	1788	160	0.63	1.13	417	9628	1788	NA	80	1696	NA	132	1748	NA	65532	1546	NA	NA
brde1_1	brde1	1	353	3630542	NA	0	0	NA	N	0	0	714	77.6	0.22	0.34	0.49	18940	714	NA	72	630	NA	136	610	NA	292	298	NA	NA
brde1_1	brde1	1	354	3630683	NA	0	0	NA	N	0	1	4812	1130	5.79	21.3	852	28448	4812	NA	340	4614	NA	1064	4656	NA	65532	4668	NA	NA
brde1_1	brde1	1	355	3630832	NA	0	0	NA	N	0	1	4682	1345	8.25	29.7	335	33684	4682	NA	400	4466	NA	1360	4532	NA	65532	4682	NA	NA
brde1_1	brde1	1	356	3630847	NA	0	0	NA	N	0	1	7032	2657	15.3	63.3	1267	55648	7032	NA	596	6204	NA	1904	6818	NA	65532	7032	NA	NA
brde1_1	brde1	1	357	3630876	NA	0	0	NA	N	0	1	4988	1376	6.94	25.7	817	35964	4988	NA	400	4842	NA	1476	4890	NA	65532	4888	NA	NA
brde1_1	brde1	1	358	3630935	NA	0	0	NA	N	0	1	4752	969	3.48	10.9	490	29488	4752	NA	224	4262	NA	580	4320	NA	65532	4316	NA	NA
brde1_1	brde1	1	359	3630978	NA	0	0	NA	N	0	1	2478	369	1.36	3.36	11.4	19332	2478	NA	144	2270	NA	360	2338	NA	956	2478	NA	NA
brde1_1	brde1	1	360	3630979	NA	0	0	NA	N	0	1	1070	304	2.21	6.68	763	49804	1070	NA	532	1042	NA	1708	1062	NA	65532	1070	NA	NA
brde1_1	brde1	1	361	3630995	NA	0	0	NA	N	0	1	5600	1782	10.1	35	431	32756	5600	NA	608	5270	NA	2176	5332	NA	65532	5600	NA	NA
brde1_1	brde1	1	362	3631073	NA	0	0	NA	N	0	1	4154	1004	5.96	22	386	33672	4154	NA	400	3922	NA	1484	3968	NA	65532	4154	NA	NA
brde1_1	brde1	1	363	3631186	NA	0	0	NA	N	0	1	4536	1238	7.19	25.9	479	32712	4536	NA	572	4212	NA	2232	4308	NA	65532	4536	NA	NA
brde1_1	brde1	1	364	3631557	NA	0	0	NA	N	0	1	4536	1298	6.43	21.7	761	33876	4536	NA	384	4124	NA	1288	4434	NA	65532	4370	NA	NA
brde1_1	brde1	1	365	3631976	NA	0	0	NA	N	0	1	5980	1216	5.52	18.2	1274	38556	5980	NA	416	4376	NA	1380	4394	NA	65532	5352	NA	NA
brde1_1	brde1	1	366	3632211	NA	0	0	NA	N	0	1	1684	344	2.64	9.08	794	36308	1684	NA	344	1604	NA	1144	1652	NA	65532	1684	NA	NA
brde1_1	brde1	1	367	3632211	NA	0	0	NA	N	0	1	3246	743	3.7	12.2	25.2	33120	3246	NA	272	3200	NA	836	3246	NA	1912	3090	NA	NA
brde1_1	brde1	1	369	3632379	NA	0	0	NA	N	0	1	4450	1039	5.54	18.5	765	33540	4450	NA	312	4348	NA	1068	4388	NA	65532	4392	NA	NA
brde1_1	brde1	1	370	3632433	NA	0	0	NA	N	0	1	6230	1874	7.25	27.7	1010	35260	6230	NA	308	5756	NA	1072	5816	NA	65532	5828	NA	NA
brde1_1	brde1	1	371	3632698	NA	0	0	NA	N	0	1	4568	1189	6.11	22	545	31992	4568	NA	324	3830	NA	1124	4288	NA	65532	4568	NA	NA
brde1_1	brde1	1	372	3632731	NA	0	0	NA	N	0	0	326	16.3	0.1	0.16	1.44	4468	326	NA	72	314	NA	88	324	NA	592	326	NA	NA
brde1_1	brde1	1	373	3632809	NA	0	0	NA	N	0	0	168	9.52	0.05	0.08	0.62	5340	168	NA	52	150	NA	64	166	NA	464	168	NA	NA
brde1_1	brde1	1	374	3632822	NA	0	0	NA	N	0	1	4260	1130	5.1	18.7	508	32040	4260	NA	436	3586	NA	1592	4070	NA	65532	3786	NA	NA
brde1_1	brde1	1	375	3632851	NA	0	0	NA	N	0	1	5666	1492	6.41	21.3	848	35940	5666	NA	320	4724	NA	976	4786	NA	65532	5666	NA	NA
brde1_1	brde1	1	376	3632915	NA	0	0	NA	N	0	1	3138	423	1.31	2.7	550	19416	3138	NA	104	2846	NA	244	2828	NA	65532	2358	NA	NA
brde1_1	brde1	1	377	3633120	NA	0	0	NA	N	0	1	4010	1046	2.75	8.2	652	29124	4010	NA	204	3790	NA	636	3860	NA	65532	3588	NA	NA
brde1_1	brde1	1	378	3633288	NA	0	0	NA	N	0	1	5250	702	3.3	9.76	356	39616	5250	NA	404	4400	NA	1320	4618	NA	65532	5248	NA	NA
brde1_1	brde1	1	379	3633363	NA	0	0	NA	N	0	0	270	19.1	0.11	0.17	1.3	8832	270	NA	68	258	NA	100	270	NA	676	270	NA	NA
brde1_1	brde1	1	380	3633363	NA	0	0	NA	N	0	0	120	5.9	0.03	0.04	0.29	4244	120	NA	48	112	NA	56	116	NA	324	120	NA	NA
brde1_1	brde1	1	381	3633505	NA	0	0	NA	N	0	1	4746	1155	4.67	15.1	565	32364	4746	NA	368	4204	NA	1300	4326	NA	65532	4746	NA	NA
brde1_1	brde1	1	382	3633636	NA	0	0	NA	N	0	1	7948	1527	8	26.2	620	53784	7948	NA	380	6114	NA	1136	6468	NA	45380	7908	NA	NA
brde1_1	brde1	1	383	3633726	NA	0	0	NA	N	0	1	6582	1335	7.39	24.7	550	49488	6582	NA	328	5978	NA	992	6172	NA	52084	6312	NA	NA
brde1_1	brde1	1	384	3633902	NA	0	0	NA	N	0	1	9456	1910	7.58	23.4	666	50060	9456	NA	344	7706	NA	992	8230	NA	65532	8752	NA	NA
brde1_1	brde1	1	385	3633905	NA	0	0	NA	N	0	1	4688	1276	6.73	24.9	355	32860	4688	NA	480	4476	NA	1488	4544	NA	65532	4526	NA	NA
brde1_1	brde1	1	386	3633955	NA	0	0	NA	N	0	1	3954	1002	4.13	13.5	660	24444	3954	NA	268	3736	NA	852	3800	NA	65532	3774	NA	NA
brde1_1	brde1	1	387	3634000	NA	0	0	NA	N	0	1	2408	719	4.51	13.7	30.7	53316	2408	NA	416	2246	NA	1264	2344	NA	2728	2408	NA	NA
brde1_1	brde1	1	388	3634024	NA	0	0	NA	N	0	1	7346	1355	5.35	15.9	570	50744	7346	NA	332	6138	NA	960	6324	NA	52152	7298	NA	NA
brde1_1	brde1	1	389	3634140	NA	0	0	NA	N	0	1	4546	1297	5.44	20.4	540	29696	4546	NA	340	4116	NA	1316	4170	NA	65532	4174	NA	NA
brde1_1	brde1	1	390	3634168	NA	0	0	NA	N	0	0	94	4.35	0.03	0.04	0.23	3924	94	NA	48	94	NA	60	94	NA	280	94	NA	NA
brde1_1	brde1	1	391	3634226	NA	0	0	NA	N	0	1	7784	1591	6.49	27.9	1497	48856	7784	NA	320	6458	NA	912	7434	NA	65532	7462	NA	NA
brde1_1	brde1	1	392	3634363	NA	0	0	NA	N	0	1	4412	902	4.33	14.7	515	37568	4412	NA	268	4022	NA	836	4086	NA	65532	4082	NA	NA
brde1_1	brde1	1	393	3634390	NA	0	0	NA	N	0	1	4206	1079	5.53	19.1	762	35844	4206	NA	404	3948	NA	1356	4050	NA	65532	4008	NA	NA
brde1_1	brde1	1	394	3634402	NA	0	0	NA	N	0	1	2508	464	2.18	6.42	998	22648	2508	NA	248	2406	NA	772	2470	NA	65532	2502	NA	NA
brde1_1	brde1	1	395	3634403	NA	0	0	NA	N	0	1	1848	358	1.85	6.07	12.4	31448	1848	NA	224	1794	NA	720	1832	NA	1528	1698	NA	NA
brde1_1	brde1	1	396	3634469	NA	0	0	NA	N	0	1	4688	1226	6.44	22.7	463	33276	4688	NA	296	4166	NA	956	4286	NA	65532	4688	NA	NA
brde1_1	brde1	1	397	3634728	NA	0	0	NA	N	0	1	4548	1013	4.32	14.5	791	28984	4548	NA	280	4248	NA	944	4364	NA	65532	4342	NA	NA
brde1_1	brde1	1	398	3634738	NA	0	0	NA	N	0	0	848	73.8	0.41	0.96	2.47	11448	848	NA	88	828	NA	184	844	NA	464	848	NA	NA
brde1_1	brde1	1	399	3634739	NA	0	0	NA	N	0	1	2924	734	3.62	11.7	346	33720	2924	NA	304	2654	NA	968	2714	NA	65532	2924	NA	NA
brde1_1	brde1	1	400	3634784	NA	0	0	NA	N	0	0	128	8.84	0.04	0.04	0.09	6932	128	NA	64	124	NA	52	120	NA	108	124	NA	NA
brde1_1	brde1	1	401	3634889	NA	0	0	NA	N	0	1	2832	977	4.59	15.7	809	54292	2832	NA	376	2362	NA	1348	2470	NA	65532	2832	NA	NA
brde1_1	brde1	1	402	3634893	NA	0	0	NA	N	0	0	150	7.73	0.05	0.08	0.67	4668	150	NA	68	142	NA	68	150	NA	452	150	NA	NA
brde1_1	brde1	1	403	3634908	NA	0	0	NA	N	0	1	4286	1232	5.59	18	98.6	30864	4286	NA	288	3980	NA	1108	4052	NA	65532	4286	NA	NA
brde1_1	brde1	1	404	3634964	NA	0	0	NA	N	0	1	4128	1202	6.42	22	501	32016	4128	NA	460	3734	NA	1468	3888	NA	65532	3804	NA	NA
brde1_1	brde1	1	405	3634983	NA	0	0	NA	N	0	1	4610	1214	5.4	17.7	468	30060	4610	NA	452	4044	NA	1616	4204	NA	65532	4610	NA	NA
brde1_1	brde1	1	406	3635024	NA	0	0	NA	N	0	1	2074	302	0.74	1.22	457	14340	2074	NA	72	1992	NA	112	2044	NA	65532	2056	NA	NA
brde1_1	brde1	1	407	3635030	NA	0	0	NA	N	0	1	1346	387	3.26	10	24.3	53348	1346	NA	640	1342	NA	2008	1346	NA	4640	1346	NA	NA
brde1_1	brde1	1	408	3635031	NA	0	0	NA	N	0	1	2436	497	2.89	10.2	762	27760	2436	NA	316	1902	NA	1064	2004	NA	65532	2436	NA	NA
brde1_1	brde1	1	409	3635036	NA	0	0	NA	N	0	1	4842	1048	4.21	13.2	491	30220	4842	NA	180	4502	NA	604	4758	NA	65532	4842	NA	NA
brde1_1	brde1	1	410	3635038	NA	0	0	NA	N	0	1	4266	954	3.42	11.4	588	23376	4266	NA	152	3824	NA	496	3872	NA	65532	4264	NA	NA
brde1_1	brde1	1	411	3635065	NA	0	0	NA	N	0	0	208	23.6	0.07	0.11	0.27	13012	208	NA	64	188	NA	84	206	NA	220	208	NA	NA
brde1_1	brde1	1	412	3635083	NA	0	0	NA	N	0	1	5102	964	4.35	13.4	887	24744	5102	NA	312	4554	NA	896	4768	NA	65532	4602	NA	NA
brde1_1	brde1	1	413	3635090	NA	0	0	NA	N	0	1	4414	839	4.26	14	674	26252	4414	NA	260	4168	NA	824	4246	NA	65532	4202	NA	NA
brde1_1	brde1	1	414	3635191	NA	0	0	NA	N	0	1	4756	1205	4.37	13	843	26600	4756	NA	256	4416	NA	776	4464	NA	65532	4498	NA	NA
brde1_1	brde1	1	415	3635353	NA	0	0	NA	N	0	1	4342	982	5.01	16.6	733	34796	4342	NA	288	4274	NA	980	4288	NA	65532	4300	NA	NA
brde1_1	brde1	1	416	3635534	NA	0	0	NA	N	0	1	3092	609	2.22	6.39	440	23516	3092	NA	180	2992	NA	612	3024	NA	65532	3092	NA	NA
brde1_1	brde1	1	417	3635739	NA	0	0	NA	N	0	0	388	40.2	0.15	0.27	3.36	11476	388	NA	60	368	NA	96	386	NA	1096	388	NA	NA
brde1_1	brde1	1	418	3635849	NA	0	0	NA	N	0	0	246	16.1	0.08	0.13	1.06	6144	246	NA	60	232	NA	76	244	NA	548	246	NA	NA
brde1_1	brde1	1	419	3635893	NA	0	0	NA	N	0	1	4808	1254	5.26	18.2	636	29048	4808	NA	240	4164	NA	904	4356	NA	65532	4808	NA	NA
brde1_1	brde1	1	420	3636549	NA	0	0	NA	N	0	1	4486	1000	5.15	16.7	738	33752	4486	NA	308	4334	NA	1028	4390	NA	65532	4382	NA	NA
brde1_1	brde1	1	421	3636598	NA	0	0	NA	N	0	1	4724	1390	5.99	20.3	432	34008	4724	NA	480	3878	NA	1536	4318	NA	65532	4166	NA	NA
brde1_1	brde1	1	422	3636732	NA	0	0	NA	N	0	1	1060	311	2.62	8.16	17.2	49728	1060	NA	544	990	NA	1644	1046	NA	3484	1060	NA	NA
brde1_1	brde1	1	423	3636733	NA	0	0	NA	N	0	1	3274	506	2.91	10.3	379	18724	3274	NA	272	2814	NA	912	2934	NA	65532	3274	NA	NA
brde1_1	brde1	1	424	3636747	NA	0	0	NA	N	0	1	3108	494	3.03	9.91	26.8	22432	3108	NA	316	2726	NA	1028	2810	NA	2152	3108	NA	NA
brde1_1	brde1	1	425	3636748	NA	0	0	NA	N	0	1	1552	474	3.42	10.7	951	56076	1552	NA	672	1464	NA	2064	1508	NA	65532	1552	NA	NA
brde1_1	brde1	1	426	3636858	NA	0	0	NA	N	0	1	4230	1221	5.79	21.5	464	30284	4230	NA	248	3910	NA	888	4044	NA	65532	4230	NA	NA
brde1_1	brde1	1	427	3636945	NA	0	0	NA	N	0	1	3648	987	5.82	20.1	510	38352	3648	NA	340	3264	NA	1112	3358	NA	65532	3330	NA	NA
brde1_1	brde1	1	429	3637021	NA	0	0	NA	N	0	1	4066	1364	6	20.7	613	42256	4066	NA	416	3600	NA	1364	3926	NA	65532	3908	NA	NA
brde1_1	brde1	1	430	3637434	NA	0	0	NA	N	0	1	5150	1115	8.5	31.8	651	34612	5150	NA	848	4714	NA	2896	5002	NA	65532	4934	NA	NA
brde1_1	brde1	1	431	3637436	NA	0	0	NA	N	0	1	5004	1540	7.92	28.9	674	35344	5004	NA	396	4316	NA	1408	4478	NA	65532	5004	NA	NA
brde1_1	brde1	1	432	3637464	NA	0	0	NA	N	0	1	4878	907	3.93	12.3	467	26076	4878	NA	204	4586	NA	664	4756	NA	65532	4878	NA	NA
brde1_1	brde1	1	433	3637662	NA	0	0	NA	N	0	1	1250	330	2.32	7.11	15.6	51124	1250	NA	476	1088	NA	1480	1188	NA	3324	1250	NA	NA
brde1_1	brde1	1	434	3637663	NA	0	0	NA	N	0	1	4108	925	5.89	19.9	823	31628	4108	NA	464	3056	NA	1484	3178	NA	65532	4108	NA	NA
brde1_1	brde1	1	435	3637703	NA	0	0	NA	N	0	1	4776	983	6.76	24.2	886	29948	4776	NA	636	4278	NA	2372	4568	NA	65532	4396	NA	NA
brde1_1	brde1	1	436	3637766	NA	0	0	NA	N	0	0	202	13.3	0.07	0.08	0.15	6172	202	NA	60	188	NA	76	198	NA	116	202	NA	NA
brde1_1	brde1	1	437	3637815	NA	0	0	NA	N	0	0	486	102	0.19	0.24	1.5	27344	486	NA	76	468	NA	84	480	NA	536	486	NA	NA
brde1_1	brde1	1	438	3638043	NA	0	0	NA	N	0	0	170	9.91	0.05	0.06	0.22	5596	170	NA	60	156	NA	60	158	NA	188	168	NA	NA
brde1_1	brde1	1	439	3638044	NA	0	0	NA	N	0	0	464	57.6	0.14	0.2	1.19	12580	464	NA	56	440	NA	72	456	NA	392	464	NA	NA
brde1_1	brde1	1	440	3638161	NA	0	0	NA	N	0	1	982	283	2.38	7.51	16.5	50056	982	NA	680	952	NA	2080	976	NA	4416	982	NA	NA
brde1_1	brde1	1	441	3638162	NA	0	0	NA	N	0	1	3016	625	3.41	11.7	702	27680	3016	NA	420	2462	NA	1452	2560	NA	65532	3016	NA	NA
brde1_1	brde1	1	442	3638293	NA	0	0	NA	N	0	1	4564	1271	4.74	15.1	678	30548	4564	NA	256	4428	NA	756	4474	NA	65532	4454	NA	NA
brde1_1	brde1	1	443	3638372	NA	0	0	NA	N	0	1	5588	1087	4.86	16.3	623	27472	5588	NA	284	4814	NA	876	5186	NA	65532	5588	NA	NA
brde1_1	brde1	1	444	3638420	NA	0	0	NA	N	0	1	9508	2358	10	39.1	1116	40956	9508	NA	440	8064	NA	1756	8352	NA	65532	9278	NA	NA
brde1_1	brde1	1	445	3638608	NA	0	0	NA	N	0	1	7582	1637	6.54	27.7	905	47508	7582	NA	384	6460	NA	1172	7010	NA	65532	7032	NA	NA
brde1_1	brde1	1	446	3638611	NA	0	0	NA	N	0	0	142	6.68	0.04	0.05	0.07	3960	142	NA	52	130	NA	76	136	NA	108	132	NA	NA
brde1_1	brde1	1	447	3638618	NA	0	0	NA	N	0	1	4806	1068	5.69	18.8	717	26756	4806	NA	412	4122	NA	1268	4200	NA	65532	4806	NA	NA
brde1_1	brde1	1	448	3638708	NA	0	0	NA	N	0	1	15712	2153	7.21	19.5	1014	20876	15712	NA	148	12422	NA	360	11700	NA	65532	15702	NA	NA
brde1_1	brde1	1	449	3638865	NA	0	0	NA	N	0	1	4062	956	3.39	11.5	420	27148	4062	NA	184	3416	NA	556	3576	NA	65532	3618	NA	NA
brde1_1	brde1	1	450	3638988	NA	0	0	NA	N	0	1	4932	1313	6.59	23.9	827	26412	4932	NA	392	4490	NA	1316	4518	NA	65532	4514	NA	NA
brde1_1	brde1	1	451	3638998	NA	0	0	NA	N	0	1	4558	1070	5.25	18.8	726	27576	4558	NA	324	3976	NA	956	4164	NA	65532	4058	NA	NA
brde1_1	brde1	1	452	3639114	NA	0	0	NA	N	0	1	4364	1008	5.78	18.4	54	54952	4364	NA	548	3756	NA	1728	4274	NA	3916	4364	NA	NA
brde1_1	brde1	1	453	3639293	NA	0	0	NA	N	0	1	5190	1318	6.71	23.7	870	27732	5190	NA	384	4802	NA	1324	4918	NA	65532	4936	NA	NA
brde1_1	brde1	1	454	3639295	NA	0	0	NA	N	0	1	1586	350	3.42	11.5	25.5	48240	1586	NA	604	1470	NA	2028	1566	NA	4404	1584	NA	NA
brde1_1	brde1	1	455	3639296	NA	0	0	NA	N	0	1	3712	515	2.59	7.89	459	17004	3712	NA	252	3010	NA	792	3028	NA	65532	3702	NA	NA
brde1_1	brde1	1	456	3639337	NA	0	0	NA	N	0	1	5196	1069	5.7	20.4	635	36628	5196	NA	496	4472	NA	1544	4778	NA	65532	4754	NA	NA
brde1_1	brde1	1	457	3639352	NA	0	0	NA	N	0	0	88	4.17	0.03	0.03	0.03	4120	88	NA	52	84	NA	52	88	NA	68	70	NA	NA
brde1_1	brde1	1	458	3639505	NA	0	0	NA	N	0	1	2766	564	3.27	10.9	30.5	23780	2766	NA	268	2634	NA	812	2742	NA	1808	2766	NA	NA
brde1_1	brde1	1	459	3639505	NA	0	0	NA	N	0	1	1500	286	1.08	3.68	492	27192	1500	NA	224	1074	NA	724	1090	NA	65532	1500	NA	NA
brde1_1	brde1	1	460	3639597	NA	0	0	NA	N	0	1	4770	1333	6.87	23.6	821	37364	4770	NA	424	4312	NA	1432	4622	NA	65532	4540	NA	NA
brde1_1	brde1	1	461	3639633	NA	0	0	NA	N	0	1	5054	873	5.82	19.8	569	29708	5054	NA	420	4200	NA	1456	4574	NA	65532	5054	NA	NA
brde1_1	brde1	1	462	3639638	NA	0	0	NA	N	0	1	5494	1366	5.83	20.2	818	25196	5494	NA	428	4952	NA	1320	5042	NA	65532	4996	NA	NA
brde1_1	brde1	1	463	3639670	NA	0	0	NA	N	0	1	7552	1599	6.97	26.1	1397	35168	7552	NA	268	6392	NA	924	6748	NA	65532	6606	NA	NA
brde1_1	brde1	1	464	3639694	NA	0	0	NA	N	0	1	4440	985	4.76	15.5	319	40064	4440	NA	280	4262	NA	888	4398	NA	65532	4440	NA	NA
brde1_1	brde1	1	465	3640083	NA	0	0	NA	N	0	1	4864	1234	5.96	21.2	482	31564	4864	NA	340	4502	NA	1292	4586	NA	65532	4864	NA	NA
brde1_1	brde1	1	466	3640147	NA	0	0	NA	N	0	1	4096	1124	7.17	27.9	688	49172	4096	NA	644	3582	NA	2112	3686	NA	65532	4096	NA	NA
brde1_1	brde1	1	467	3640246	NA	0	0	NA	N	0	1	6628	1395	6.93	30	1251	48868	6628	NA	348	5702	NA	1048	6328	NA	65532	6628	NA	NA
brde1_1	brde1	1	468	3640249	NA	0	0	NA	N	0	1	4934	1495	8.04	29	224	33056	4934	NA	376	4566	NA	1396	4644	NA	65532	4932	NA	NA
brde1_1	brde1	1	469	3640363	NA	0	0	NA	N	0	1	4330	997	4.37	14.8	702	28264	4330	NA	264	3734	NA	908	3926	NA	65532	3760	NA	NA
brde1_1	brde1	1	470	3640415	NA	0	0	NA	N	0	0	406	20.4	0.17	0.34	0.75	4552	406	NA	100	390	NA	172	406	NA	348	404	NA	NA
brde1_1	brde1	1	471	3640416	NA	0	0	NA	N	0	1	2964	738	4.09	14.3	424	29040	2964	NA	292	2650	NA	1000	2734	NA	65532	2964	NA	NA
brde1_1	brde1	1	472	3640747	NA	0	0	NA	N	0	0	156	7.13	0.05	0.05	0.17	3948	156	NA	64	134	NA	56	154	NA	140	156	NA	NA
brde1_1	brde1	1	473	3640772	NA	0	0	NA	N	0	0	86	4.16	0.02	0.02	0.03	4244	86	NA	44	80	NA	60	76	NA	100	68	NA	NA
brde1_1	brde1	1	474	3640803	NA	0	0	NA	N	0	0	262	17.8	0.08	0.08	0.16	6604	262	NA	56	250	NA	64	254	NA	116	260	NA	NA
brde1_1	brde1	1	475	3640811	NA	0	0	NA	N	0	1	4732	1249	6.12	20.9	342	32940	4732	NA	424	4366	NA	1524	4454	NA	65532	4732	NA	NA
brde1_1	brde1	1	476	3640825	NA	0	0	NA	N	0	1	5270	1373	6.56	25.4	749	34124	5270	NA	316	4080	NA	1064	4268	NA	65532	5270	NA	NA
brde1_1	brde1	1	477	3640886	NA	0	0	NA	N	0	1	4762	1134	5.52	19.5	754	34752	4762	NA	280	4598	NA	1112	4642	NA	65532	4658	NA	NA
brde1_1	brde1	1	478	3640891	NA	0	0	NA	N	0	0	216	13.3	0.07	0.1	0.86	5900	216	NA	60	208	NA	88	216	NA	448	216	NA	NA
brde1_1	brde1	1	479	3640893	NA	0	0	NA	N	0	0	874	206	1.55	5	11.6	43112	874	NA	420	854	NA	1360	872	NA	3044	874	NA	NA
brde1_1	brde1	1	480	3640896	NA	0	0	NA	N	0	1	3616	719	4.78	16.7	482	25028	3616	NA	408	3010	NA	1452	3084	NA	65532	3616	NA	NA
brde1_1	brde1	1	481	3640941	NA	0	0	NA	N	0	1	4352	1043	4.9	15.8	717	32188	4352	NA	376	3762	NA	1076	4178	NA	65532	4096	NA	NA
brde1_1	brde1	1	482	3640998	NA	0	0	NA	N	0	1	4172	963	3.69	12.7	448	29528	4172	NA	280	3224	NA	904	3336	NA	65532	3258	NA	NA
brde1_1	brde1	1	483	3641007	NA	0	0	NA	N	0	0	180	10.5	0.05	0.06	0.21	5628	180	NA	56	166	NA	68	164	NA	156	180	NA	NA
brde1_1	brde1	1	484	3641014	NA	0	0	NA	N	0	0	206	17.3	0.06	0.07	0.2	9040	206	NA	68	186	NA	60	196	NA	144	206	NA	NA
brde1_1	brde1	1	485	3641066	NA	0	0	NA	N	0	1	5002	1284	6.59	22.2	411	36416	5002	NA	352	4804	NA	1176	4918	NA	65532	4868	NA	NA
brde1_1	brde1	1	486	3641157	NA	0	0	NA	N	0	0	772	50.6	0.22	0.29	12.8	6108	772	NA	64	702	NA	68	752	NA	5124	756	NA	NA
brde1_1	brde1	1	487	3641189	NA	0	0	NA	N	0	1	4570	1238	4.91	16	619	33248	4570	NA	260	4346	NA	916	4386	NA	65532	4420	NA	NA
brde1_1	brde1	1	488	3641199	NA	0	0	NA	N	0	1	4240	910	4.08	12.8	611	29204	4240	NA	428	3318	NA	1392	3238	NA	65532	3092	NA	NA
brde1_1	brde1	1	489	3641252	NA	0	0	NA	N	0	1	4836	1287	6.53	23.9	741	31892	4836	NA	260	3902	NA	880	3968	NA	65532	4836	NA	NA
brde1_1	brde1	1	490	3641295	NA	0	0	NA	N	0	0	260	18.1	0.08	0.14	0.25	6832	260	NA	56	248	NA	92	260	NA	196	260	NA	NA
brde1_1	brde1	1	491	3641513	NA	0	0	NA	N	0	1	4252	1229	4.9	17.1	64.3	35336	4252	NA	260	3970	NA	856	4124	NA	2508	4252	NA	NA
brde1_1	brde1	1	492	3642170	NA	0	0	NA	N	0	1	5940	1380	6.69	23.3	762	26900	5940	NA	272	4980	NA	976	5150	NA	65532	5940	NA	NA
brde1_1	brde1	1	493	3642293	NA	0	0	NA	N	0	1	5756	828	4.09	12.2	884	19140	5756	NA	404	5032	NA	1248	5412	NA	65532	4620	NA	NA
brde1_1	brde1	1	494	3642348	NA	0	0	NA	N	0	0	250	12.2	0.08	0.1	0.59	4300	250	NA	56	230	NA	76	248	NA	304	250	NA	NA
brde1_1	brde1	1	495	3642361	NA	0	0	NA	N	0	1	4764	1067	4.74	15.9	834	26916	4764	NA	308	4420	NA	1064	4456	NA	65532	4474	NA	NA
brde1_1	brde1	1	496	3642375	NA	0	0	NA	N	0	1	5440	1360	10	34.6	1056	54656	5440	NA	624	4504	NA	1980	4772	NA	65532	5440	NA	NA
brde1_1	brde1	1	497	3642387	NA	0	0	NA	N	0	1	4544	1031	5.35	20.5	539	25264	4544	NA	280	3916	NA	952	4140	NA	65532	4074	NA	NA
brde1_1	brde1	1	498	3642391	NA	0	0	NA	N	0	1	5362	1655	6.8	21.9	369	30992	5362	NA	372	5022	NA	1304	5100	NA	65532	5362	NA	NA
brde1_1	brde1	1	499	3642648	NA	0	0	NA	N	0	1	12540	2138	11.3	35.4	857	51988	12540	NA	644	9314	NA	2028	9760	NA	65532	12538	NA	NA
brde1_1	brde1	1	500	3642784	NA	0	0	NA	N	0	0	208	23.5	0.08	0.13	0.35	12928	208	NA	80	196	NA	112	208	NA	240	208	NA	NA
brde1_1	brde1	1	501	3642815	NA	0	0	NA	N	0	0	90	4.98	0.03	0.03	0.03	5160	90	NA	56	90	NA	52	84	NA	64	86	NA	NA
brde1_1	brde1	1	502	3642866	NA	0	0	NA	N	0	1	4206	974	6.82	22.5	767	54388	4206	NA	784	3518	NA	2396	3740	NA	65532	3802	NA	NA
brde1_1	brde1	1	503	3642906	NA	0	0	NA	N	0	1	4276	1118	4.71	14.8	786	27500	4276	NA	208	4178	NA	740	4212	NA	65532	4212	NA	NA
brde1_1	brde1	1	504	3642971	NA	0	0	NA	N	0	1	3904	889	3.75	11.5	618	27968	3904	NA	264	3742	NA	784	3802	NA	65532	3830	NA	NA
brde1_1	brde1	1	505	3643063	NA	0	0	NA	N	0	0	92	5.88	0.02	0.04	0.33	6304	92	NA	56	82	NA	76	92	NA	424	92	NA	NA
brde1_1	brde1	1	506	3643212	NA	0	0	NA	N	0	0	230	18.7	0.07	0.14	1.46	8512	230	NA	56	214	NA	96	230	NA	832	230	NA	NA
brde1_1	brde1	1	507	3643247	NA	0	0	NA	N	0	1	5100	1509	7.62	28.3	887	35512	5100	NA	376	4928	NA	1532	4998	NA	65532	4998	NA	NA
brde1_1	brde1	1	508	3643311	NA	0	0	NA	N	0	1	4410	1184	5.27	18	130	35324	4410	NA	284	4060	NA	864	4144	NA	65532	4410	NA	NA
brde1_1	brde1	1	509	3643512	NA	0	0	NA	N	0	1	3228	831	5.55	17.1	442	53600	3228	NA	356	2560	NA	1036	2728	NA	65532	3228	NA	NA
brde1_1	brde1	1	510	3643522	NA	0	0	NA	N	0	1	5150	1368	6.88	23.9	878	30428	5150	NA	556	4658	NA	1860	4764	NA	65532	4754	NA	NA
brde1_1	brde1	1	511	3643585	NA	0	0	NA	N	0	0	222	17.5	0.07	0.12	0.25	7788	222	NA	60	210	NA	100	222	NA	208	220	NA	NA
brde1_1	brde1	1	512	3643649	NA	0	0	NA	N	0	1	4172	1279	4.83	17.1	487	33116	4172	NA	228	4070	NA	780	4102	NA	65532	4172	NA	NA
brde1_1	brde1	1	513	3643677	NA	0	0	NA	N	0	1	4544	739	3.17	9.25	531	28752	4544	NA	392	4118	NA	1360	4236	NA	65532	4544	NA	NA
brde1_1	brde1	1	514	3643694	NA	0	0	NA	N	0	1	3780	627	2.2	5.5	756	34424	3780	NA	156	3620	NA	396	3690	NA	65532	3780	NA	NA
brde1_1	brde1	1	515	3643781	NA	0	0	NA	N	0	1	4224	942	3.63	11.1	707	28264	4224	NA	172	4070	NA	584	4098	NA	65532	4102	NA	NA
brde1_1	brde1	1	516	3643811	NA	0	0	NA	N	0	1	5584	1296	6.05	21.5	606	27912	5584	NA	316	4680	NA	1108	4806	NA	65532	5584	NA	NA
brde1_1	brde1	1	517	3643889	NA	0	0	NA	N	0	0	88	4.6	0.02	0.02	0.04	4720	88	NA	60	72	NA	52	80	NA	84	74	NA	NA
brde1_1	brde1	1	518	3643967	NA	0	0	NA	N	0	1	5192	1191	6.56	22.1	606	26204	5192	NA	452	4576	NA	1408	4716	NA	65532	5190	NA	NA
brde1_1	brde1	1	519	3644016	NA	0	0	NA	N	0	1	4394	1326	6.75	25.4	931	52224	4394	NA	372	3970	NA	1372	4136	NA	65532	4394	NA	NA
brde1_1	brde1	1	520	3644064	NA	0	0	NA	N	0	1	1310	371	3.56	12.2	27.5	50800	1310	NA	676	1198	NA	2352	1284	NA	4720	1310	NA	NA
brde1_1	brde1	1	521	3644065	NA	0	0	NA	N	0	1	3606	739	2.87	10	796	30880	3606	NA	368	2696	NA	1388	2844	NA	65532	3606	NA	NA
brde1_1	brde1	1	522	3644124	NA	0	0	NA	N	0	1	7710	1597	6.57	20.9	895	27052	7710	NA	268	6688	NA	788	6826	NA	65532	7710	NA	NA
brde1_1	brde1	1	523	3644240	NA	0	0	NA	N	0	1	1098	333	2.69	8.21	17.2	48696	1098	NA	552	1060	NA	1680	1094	NA	3620	1098	NA	NA
brde1_1	brde1	1	524	3644242	NA	0	0	NA	N	0	1	4790	1176	4.01	15.9	1304	30592	4790	NA	236	3380	NA	912	3598	NA	65532	4790	NA	NA
brde1_1	brde1	1	525	3644323	NA	0	0	NA	N	0	1	4642	1214	5.5	19.9	723	30328	4642	NA	352	3884	NA	1332	4010	NA	65532	4642	NA	NA
brde1_1	brde1	1	526	3644346	NA	0	0	NA	N	0	0	134	6.54	0.03	0.04	0.03	4192	134	NA	44	122	NA	56	120	NA	48	102	NA	NA
brde1_1	brde1	1	527	3644456	NA	0	0	NA	N	0	1	1772	516	4.17	15	33	50616	1772	NA	660	1508	NA	2280	1552	NA	4668	1772	NA	NA
brde1_1	brde1	1	528	3644457	NA	0	0	NA	N	0	1	4724	677	3.47	11.3	570	18356	4724	NA	276	3600	NA	952	3686	NA	65532	4710	NA	NA
brde1_1	brde1	1	529	3644593	NA	0	0	NA	N	0	1	4982	1328	7.03	23.5	347	37328	4982	NA	652	4734	NA	2220	4792	NA	65532	4972	NA	NA
brde1_1	brde1	1	530	3644657	NA	0	0	NA	N	0	1	4652	1107	5.33	18.2	777	33180	4652	NA	280	4522	NA	1012	4552	NA	65532	4550	NA	NA
brde1_1	brde1	1	531	3644766	NA	0	0	NA	N	0	0	114	5.03	0.04	0.04	0.22	3644	114	NA	64	114	NA	64	110	NA	216	114	NA	NA
brde1_1	brde1	1	532	3644849	NA	0	0	NA	N	0	1	5062	1312	6.62	21.2	521	33328	5062	NA	524	4576	NA	1760	4730	NA	65532	5062	NA	NA
brde1_1	brde1	1	533	3644882	NA	0	0	NA	N	0	1	4712	1325	5.73	18.3	843	30312	4712	NA	300	4624	NA	996	4666	NA	65532	4656	NA	NA
brde1_1	brde1	1	534	3644906	NA	0	0	NA	N	0	1	6066	1601	6.8	24.8	636	31280	6066	NA	452	5448	NA	1636	5540	NA	65532	5512	NA	NA
brde1_1	brde1	1	535	3644935	NA	0	0	NA	N	0	1	5496	1109	4.94	16	512	30624	5496	NA	288	4774	NA	940	5126	NA	65532	5496	NA	NA
brde1_1	brde1	1	536	3644955	NA	0	0	NA	N	0	1	3562	299	1.63	3.85	8.77	11656	3562	NA	120	3372	NA	308	3532	NA	648	3558	NA	NA
brde1_1	brde1	1	537	3644985	NA	0	0	NA	N	0	1	4826	1424	6.15	21.5	808	34500	4826	NA	224	4636	NA	664	4690	NA	65532	4694	NA	NA
brde1_1	brde1	1	538	3645243	NA	0	0	NA	N	0	1	4950	1124	4.84	15.5	760	32840	4950	NA	316	4518	NA	956	4668	NA	65532	4696	NA	NA
brde1_1	brde1	1	539	3645250	NA	0	0	NA	N	0	0	242	16.8	0.16	0.15	0.23	6824	242	NA	104	242	NA	84	242	NA	144	242	NA	NA
brde1_1	brde1	1	540	3645442	NA	0	0	NA	N	0	1	4424	953	3.34	11.8	383	28952	4424	NA	196	3580	NA	620	3688	NA	65532	4424	NA	NA
brde1_1	brde1	1	541	3645869	NA	0	0	NA	N	0	1	6306	1888	9.14	31.8	965	31136	6306	NA	556	5800	NA	1936	5920	NA	65532	5964	NA	NA
brde1_1	brde1	1	542	3645872	NA	0	0	NA	N	0	1	4556	822	3.35	10.6	1303	25472	4556	NA	276	3520	NA	900	3344	NA	65532	3340	NA	NA
brde1_1	brde1	1	543	3645872	NA	0	0	NA	N	0	1	2638	466	1.91	6.18	13.5	33144	2638	NA	236	2156	NA	792	2226	NA	1916	1338	NA	NA
brde1_1	brde1	1	544	3645984	NA	0	0	NA	N	0	1	4380	1089	4.18	13.5	924	35088	4380	NA	276	4150	NA	836	4304	NA	65532	4380	NA	NA
brde1_1	brde1	1	545	3646072	NA	0	0	NA	N	0	1	4188	545	2.26	5.86	650	18652	4188	NA	112	3938	NA	300	3970	NA	65532	3944	NA	NA
brde1_1	brde1	1	546	3646084	NA	0	0	NA	N	0	1	3648	846	3.96	14.8	793	50200	3648	NA	288	3434	NA	836	3474	NA	65532	3648	NA	NA
brde1_1	brde1	1	547	3646179	NA	0	0	NA	N	0	1	4524	1238	5.09	17.1	743	28960	4524	NA	388	4278	NA	1212	4350	NA	65532	4356	NA	NA
brde1_1	brde1	1	548	3646184	NA	0	0	NA	N	0	0	104	4.82	0.03	0.04	0.36	3900	104	NA	72	100	NA	56	104	NA	356	104	NA	NA
brde1_1	brde1	1	549	3646416	NA	0	0	NA	N	0	1	5742	1470	5.69	18.5	926	26432	5742	NA	308	5178	NA	964	5262	NA	65532	5296	NA	NA
brde1_1	brde1	1	550	3646510	NA	0	0	NA	N	0	0	70	3.49	0.02	0.02	0.03	4400	70	NA	48	62	NA	56	68	NA	76	70	NA	NA
brde1_1	brde1	1	551	3646605	NA	0	0	NA	N	0	0	200	13	0.06	0.09	0.16	6024	200	NA	52	192	NA	72	198	NA	128	200	NA	NA
brde1_1	brde1	1	552	3646853	NA	0	0	NA	N	0	1	4712	1387	6.15	22.8	761	31968	4712	NA	336	4562	NA	1064	4616	NA	65532	4614	NA	NA
brde1_1	brde1	1	553	3646939	NA	0	0	NA	N	0	1	4898	1048	6.42	22.4	874	30640	4898	NA	436	4680	NA	1476	4702	NA	65532	4728	NA	NA
brde1_1	brde1	1	554	3646995	NA	0	0	NA	N	0	1	4410	1288	6.51	24.1	403	33320	4410	NA	464	3876	NA	1768	4304	NA	65532	4410	NA	NA
brde1_1	brde1	1	555	3647009	NA	0	0	NA	N	0	1	4902	1321	5.82	20.3	763	35804	4902	NA	300	4684	NA	980	4730	NA	65532	4758	NA	NA
brde1_1	brde1	1	556	3647355	NA	0	0	NA	N	0	1	7056	1253	6.18	23.4	1483	49776	7056	NA	576	5134	NA	1840	5312	NA	65532	7056	NA	NA
brde1_1	brde1	1	557	3647361	NA	0	0	NA	N	0	1	4572	792	2.38	6.67	915	19312	4572	NA	140	4088	NA	372	4066	NA	65532	4082	NA	NA
brde1_1	brde1	1	558	3647552	NA	0	0	NA	N	0	0	50	2.42	0.02	0.01	0.05	4284	50	NA	48	44	NA	36	42	NA	140	50	NA	NA
brde1_1	brde1	1	559	3647698	NA	0	0	NA	N	0	1	4284	1181	5.48	19.9	76.2	33264	4284	NA	264	4088	NA	884	4160	NA	7476	4284	NA	NA
brde1_1	brde1	1	560	3647788	NA	0	0	NA	N	0	1	5034	1149	4.78	15.2	493	30084	5034	NA	256	4588	NA	916	4832	NA	65532	5034	NA	NA
brde1_1	brde1	1	561	3647808	NA	0	0	NA	N	0	0	324	38	0.1	0.12	0.3	12240	324	NA	56	294	NA	72	312	NA	156	322	NA	NA
brde1_1	brde1	1	562	3647829	NA	0	0	NA	N	0	1	4364	1042	5.14	17.8	480	36560	4364	NA	372	3760	NA	1140	3844	NA	65532	4364	NA	NA
brde1_1	brde1	1	563	3648033	NA	0	0	NA	N	0	1	4788	1130	5.3	18.4	680	30892	4788	NA	424	3780	NA	1592	4072	NA	65532	4788	NA	NA
brde1_1	brde1	1	564	3648277	NA	0	0	NA	N	0	1	4356	1134	5.66	20.3	381	34644	4356	NA	380	4156	NA	1348	4186	NA	65532	4356	NA	NA
brde1_1	brde1	1	565	3648312	NA	0	0	NA	N	0	1	1758	193	0.57	0.83	280	10864	1758	NA	68	1652	NA	96	1688	NA	65532	1578	NA	NA
brde1_1	brde1	1	566	3648338	NA	0	0	NA	N	0	1	5508	1252	6.25	20.8	947	22992	5508	NA	480	5144	NA	1620	5258	NA	65532	5238	NA	NA
brde1_1	brde1	1	567	3648365	NA	0	0	NA	N	0	0	218	10.9	0.07	0.1	0.79	4748	218	NA	88	208	NA	72	212	NA	436	218	NA	NA
brde1_1	brde1	1	568	3648441	NA	0	0	NA	N	0	1	4710	1146	6.23	20.5	325	31888	4710	NA	340	4472	NA	1200	4562	NA	65532	4710	NA	NA
brde1_1	brde1	1	569	3648487	NA	0	0	NA	N	0	1	5168	1172	5.6	19.4	914	33816	5168	NA	368	4568	NA	1156	4790	NA	65532	4630	NA	NA
brde1_1	brde1	1	570	3648875	NA	0	0	NA	N	0	1	4904	1411	7.07	26.9	708	32988	4904	NA	452	4190	NA	1644	4350	NA	65532	4904	NA	NA
brde1_1	brde1	1	571	3648947	NA	0	0	NA	N	0	1	1642	458	3.39	11.2	1018	54960	1642	NA	624	1506	NA	2148	1622	NA	65532	1642	NA	NA
brde1_1	brde1	1	572	3648947	NA	0	0	NA	N	0	0	194	8.27	0.02	0.01	12.4	3500	194	NA	44	86	NA	40	78	NA	11380	194	NA	NA
brde1_1	brde1	1	573	3648948	NA	0	0	NA	N	0	1	4292	897	3.4	12.1	31.5	32180	4292	NA	240	3614	NA	872	3894	NA	1840	3856	NA	NA
brde1_1	brde1	1	574	3649097	NA	0	0	NA	N	0	1	5316	1405	5.61	19.4	770	26472	5316	NA	312	4352	NA	1212	4458	NA	65532	5314	NA	NA
brde1_1	brde1	1	575	3649294	NA	0	0	NA	N	0	1	2602	453	1.53	4.06	267	18548	2602	NA	108	2540	NA	292	2590	NA	65532	2602	NA	NA
brde1_1	brde1	1	576	3649374	NA	0	0	NA	N	0	1	5228	1441	6.76	26.2	523	29924	5228	NA	264	4746	NA	780	4780	NA	65532	4776	NA	NA
brde1_1	brde1	1	577	3649528	NA	0	0	NA	N	0	1	5530	1481	9.01	30.3	1030	53488	5530	NA	496	4910	NA	1504	5032	NA	65532	5530	NA	NA
brde1_1	brde1	1	578	3649782	NA	0	0	NA	N	0	1	4816	1110	4.78	16.3	721	25564	4816	NA	300	4162	NA	1080	4380	NA	65532	4816	NA	NA
brde1_1	brde1	1	579	3649787	NA	0	0	NA	N	0	1	4672	1369	8.54	31	533	35232	4672	NA	644	4228	NA	2064	4454	NA	65532	4446	NA	NA
brde1_1	brde1	1	580	3649838	NA	0	0	NA	N	0	0	94	4.47	0.03	0.03	0.17	4184	94	NA	52	88	NA	72	90	NA	204	94	NA	NA
brde1_1	brde1	1	581	3649949	NA	0	0	NA	N	0	0	402	26.5	0.12	0.18	5.18	6540	402	NA	84	364	NA	72	398	NA	4476	402	NA	NA
brde1_1	brde1	1	582	3649977	NA	0	0	NA	N	0	0	54	2.36	0.01	0.02	0.07	3604	54	NA	56	48	NA	56	54	NA	160	54	NA	NA
brde1_1	brde1	1	583	3650208	NA	0	0	NA	N	0	1	4748	1112	5.37	19	852	31960	4748	NA	280	4592	NA	920	4676	NA	65532	4670	NA	NA
brde1_1	brde1	1	584	3650246	NA	0	0	NA	N	0	1	7356	1804	8.42	27.5	946	43464	7356	NA	396	6304	NA	1264	6398	NA	65532	7356	NA	NA
brde1_1	brde1	1	585	3650452	NA	0	0	NA	N	0	0	106	4.97	0.03	0.04	0.22	3924	106	NA	52	86	NA	56	100	NA	228	106	NA	NA
brde1_1	brde1	1	586	3650514	NA	0	0	NA	N	0	1	5572	1193	7.44	26.7	906	31964	5572	NA	500	4974	NA	1708	5272	NA	65532	5246	NA	NA
brde1_1	brde1	1	587	3650582	NA	0	0	NA	N	0	1	4330	1170	5.4	17.3	830	29576	4330	NA	324	4232	NA	1048	4274	NA	65532	4268	NA	NA
brde1_1	brde1	1	588	3650728	NA	0	0	NA	N	0	1	8244	2001	8.61	36.7	1279	31612	8244	NA	412	7378	NA	1512	7724	NA	65532	7686	NA	NA
brde1_1	brde1	1	589	3650767	NA	0	0	NA	N	0	1	4542	1122	5.42	18.9	588	33048	4542	NA	228	3678	NA	672	3764	NA	65532	4542	NA	NA
brde1_1	brde1	1	590	3651009	NA	0	0	NA	N	0	1	5606	1113	4.46	13.7	987	34576	5606	NA	324	4490	NA	1012	4330	NA	65532	4222	NA	NA
brde1_1	brde1	1	591	3651041	NA	0	0	NA	N	0	0	258	15.4	0.07	0.09	0.34	5928	258	NA	64	226	NA	60	250	NA	180	254	NA	NA
brde1_1	brde1	1	592	3651276	NA	0	0	NA	N	0	1	5670	1050	5.11	17.6	672	28972	5670	NA	284	5022	NA	912	5208	NA	65532	5670	NA	NA
brde1_1	brde1	1	593	3651337	NA	0	0	NA	N	0	1	3938	973	5.78	22.2	412	38608	3938	NA	332	3784	NA	1176	3826	NA	65532	3828	NA	NA
brde1_1	brde1	1	594	3651473	NA	0	0	NA	N	0	0	62	3.33	0.02	0.02	0.04	4968	62	NA	60	58	NA	52	60	NA	88	62	NA	NA
brde1_1	brde1	1	595	3651484	NA	0	0	NA	N	0	1	4734	1002	4.05	14.2	1737	53172	4734	NA	260	3742	NA	684	4422	NA	65532	4734	NA	NA
brde1_1	brde1	1	596	3651484	NA	0	0	NA	N	0	0	352	15.2	0.06	0.07	15	3588	352	NA	52	262	NA	60	284	NA	7636	352	NA	NA
brde1_1	brde1	1	597	3651641	NA	0	0	NA	N	0	1	3326	921	6.37	20.2	1276	55476	3326	NA	508	2208	NA	1552	2344	NA	65532	3326	NA	NA
brde1_1	brde1	1	598	3651689	NA	0	0	NA	N	0	1	4168	1006	5.27	15.4	810	55820	4168	NA	284	2996	NA	740	3176	NA	65532	4168	NA	NA
brde1_1	brde1	1	599	3651731	NA	0	0	NA	N	0	0	256	19.4	0.07	0.1	1.84	7292	256	NA	64	232	NA	68	244	NA	1024	256	NA	NA
brde1_1	brde1	1	600	3651764	NA	0	0	NA	N	0	1	4590	1226	6.03	20.1	778	28216	4590	NA	448	4380	NA	1632	4416	NA	65532	4484	NA	NA
brde1_1	brde1	1	601	3651809	NA	0	0	NA	N	0	1	4604	1195	5.92	20.7	615	31956	4604	NA	356	4404	NA	1200	4442	NA	65532	4432	NA	NA
brde1_1	brde1	1	602	3651821	NA	0	0	NA	N	0	1	10004	2371	5.33	18.2	124	28844	10004	NA	164	8688	NA	504	8488	NA	5156	10004	NA	NA
brde1_1	brde1	1	603	3651860	NA	0	0	NA	N	0	0	294	21.2	0.09	0.16	1.55	7128	294	NA	68	278	NA	76	292	NA	644	294	NA	NA
brde1_1	brde1	1	604	3651985	NA	0	0	NA	N	0	1	4452	782	3.33	9.99	476	25572	4452	NA	248	3936	NA	856	4078	NA	65532	4452	NA	NA
brde1_1	brde1	1	605	3651988	NA	0	0	NA	N	0	1	4832	1097	5.52	18.4	834	23348	4832	NA	336	4364	NA	1136	4406	NA	65532	4420	NA	NA
brde1_1	brde1	1	606	3652089	NA	0	0	NA	N	0	1	4324	959	3.83	12.8	752	28280	4324	NA	232	3992	NA	748	4070	NA	65532	4086	NA	NA
brde1_1	brde1	1	607	3652254	NA	0	0	NA	N	0	1	3020	472	1.71	4.21	295	17020	3020	NA	120	2980	NA	332	3016	NA	65532	3012	NA	NA
brde1_1	brde1	1	608	3652376	NA	0	0	NA	N	0	1	4682	1179	6.95	26	847	31864	4682	NA	572	4536	NA	2208	4570	NA	65532	4592	NA	NA
brde1_1	brde1	1	609	3652493	NA	0	0	NA	N	0	1	5030	1156	5.15	17	723	35740	5030	NA	320	4350	NA	1144	4448	NA	65532	5030	NA	NA
brde1_1	brde1	1	610	3652677	NA	0	0	NA	N	0	1	6402	1077	3.8	13.2	968	19588	6402	NA	152	5792	NA	596	5860	NA	65532	5878	NA	NA
brde1_1	brde1	1	611	3652682	NA	0	0	NA	N	0	1	4952	1098	5.94	21.1	721	31752	4952	NA	424	4246	NA	1316	4840	NA	65532	4554	NA	NA
brde1_1	brde1	1	612	3652969	NA	0	0	NA	N	0	0	812	51.3	0.23	0.32	31.2	5772	812	NA	64	750	NA	72	792	NA	16424	724	NA	NA
brde1_1	brde1	1	613	3653148	NA	0	0	NA	N	0	0	528	92	0.27	0.62	10.9	24860	528	NA	92	518	NA	196	526	NA	3284	528	NA	NA
brde1_1	brde1	1	614	3653206	NA	0	0	NA	N	0	1	4282	747	3.01	9.42	420	22196	4282	NA	172	3988	NA	636	4010	NA	65532	4282	NA	NA
brde1_1	brde1	1	615	3653277	NA	0	0	NA	N	0	1	5616	1154	7.22	26.6	683	33776	5616	NA	428	5366	NA	1448	5528	NA	65532	5362	NA	NA
brde1_1	brde1	1	616	3653418	NA	0	0	NA	N	0	1	4450	738	3.27	10.6	406	22316	4450	NA	196	4330	NA	556	4386	NA	65532	4450	NA	NA
brde1_1	brde1	1	617	3653434	NA	0	0	NA	N	0	1	6854	1599	7.42	29.9	991	34584	6854	NA	580	6126	NA	2332	6310	NA	65532	6270	NA	NA
brde1_1	brde1	1	618	3653481	NA	0	0	NA	N	0	1	4620	1173	6.06	20	367	36272	4620	NA	224	4432	NA	692	4544	NA	65532	4478	NA	NA
brde1_1	brde1	1	619	3653583	NA	0	0	NA	N	0	1	5478	649	3.1	9.22	768	22088	5478	NA	180	4682	NA	632	4708	NA	65532	5478	NA	NA
brde1_1	brde1	1	620	3653586	NA	0	0	NA	N	0	1	5292	1483	7.9	29.8	936	38476	5292	NA	484	4774	NA	1552	4938	NA	65532	4932	NA	NA
brde1_1	brde1	1	621	3653764	NA	0	0	NA	N	0	1	4594	1272	5.73	19.9	576	29908	4594	NA	228	4044	NA	764	4190	NA	65532	4594	NA	NA
brde1_1	brde1	1	622	3653783	NA	0	0	NA	N	0	1	4868	1201	5.33	17.2	665	29068	4868	NA	380	4438	NA	1096	4506	NA	65532	4514	NA	NA
brde1_1	brde1	1	623	3653848	NA	0	0	NA	N	0	1	4042	1029	3.05	9.24	326	29664	4042	NA	140	3792	NA	368	3900	NA	65532	4042	NA	NA
brde1_1	brde1	1	624	3653880	NA	0	0	NA	N	0	1	6914	1415	7.23	30.3	792	51652	6914	NA	452	5888	NA	1348	6088	NA	65532	6914	NA	NA
brde1_1	brde1	1	625	3654027	NA	0	0	NA	N	0	1	3818	883	3.18	9.49	281	28408	3818	NA	200	3498	NA	676	3584	NA	65532	3818	NA	NA
brde1_1	brde1	1	626	3654167	NA	0	0	NA	N	0	1	5186	963	6.86	24.7	565	27904	5186	NA	468	4176	NA	1632	4642	NA	65532	5186	NA	NA
brde1_1	brde1	1	627	3654400	NA	0	0	NA	N	0	1	4402	1132	5.98	19.2	803	37248	4402	NA	332	4324	NA	1184	4366	NA	65532	4386	NA	NA
brde1_1	brde1	1	628	3654432	NA	0	0	NA	N	0	0	378	56.6	0.12	0.15	0.68	16424	378	NA	72	358	NA	72	370	NA	252	378	NA	NA
brde1_1	brde1	1	629	3654462	NA	0	0	NA	N	0	1	4866	1175	5.58	18.2	385	37780	4866	NA	328	4410	NA	1088	4490	NA	65532	4866	NA	NA
brde1_1	brde1	1	630	3654662	NA	0	0	NA	N	0	1	5916	1704	5.84	22.9	733	31420	5916	NA	280	5062	NA	968	5190	NA	65532	5916	NA	NA
brde1_1	brde1	1	631	3654727	NA	0	0	NA	N	0	0	58	2.56	0.01	0.02	0.12	3692	58	NA	44	50	NA	60	52	NA	312	58	NA	NA
brde1_1	brde1	1	632	3654871	NA	0	0	NA	N	0	1	4886	903	4.67	15.2	885	27604	4886	NA	380	4446	NA	1300	4636	NA	65532	4564	NA	NA
brde1_1	brde1	1	633	3655022	NA	0	0	NA	N	0	1	4284	1182	5.25	16.7	694	29940	4284	NA	304	4038	NA	932	4104	NA	65532	4104	NA	NA
brde1_1	brde1	1	634	3655161	NA	0	0	NA	N	0	1	4540	1043	4.67	17.1	564	28092	4540	NA	208	3892	NA	696	3950	NA	65532	4540	NA	NA
brde1_1	brde1	1	635	3655321	NA	0	0	NA	N	0	0	120	5.59	0.03	0.04	0.23	3936	120	NA	52	112	NA	56	116	NA	236	120	NA	NA
brde1_1	brde1	1	636	3655395	NA	0	0	NA	N	0	1	4590	883	3.93	13.7	385	21584	4590	NA	204	4052	NA	620	4118	NA	65532	4590	NA	NA
brde1_1	brde1	1	637	3655623	NA	0	0	NA	N	0	1	6192	1517	8.22	32.8	873	35256	6192	NA	464	5260	NA	1868	5446	NA	65532	6192	NA	NA
brde1_1	brde1	1	638	3655720	NA	0	0	NA	N	0	0	282	27.5	0.08	0.1	0.34	10268	282	NA	60	258	NA	64	278	NA	216	282	NA	NA
brde1_1	brde1	1	639	3655822	NA	0	0	NA	N	0	0	64	2.99	0.02	0.02	0.07	4012	64	NA	56	62	NA	56	62	NA	132	64	NA	NA
brde1_1	brde1	1	640	3656019	NA	0	0	NA	N	0	1	4798	966	4.55	15.1	670	28268	4798	NA	244	4312	NA	780	4406	NA	65532	4376	NA	NA
brde1_1	brde1	1	641	3656201	NA	0	0	NA	N	0	1	6760	1980	10.8	38.6	1065	30032	6760	NA	624	6036	NA	2132	6284	NA	65532	6310	NA	NA
brde1_1	brde1	1	642	3656227	NA	0	0	NA	N	0	1	8458	2015	9.95	32.2	1022	43616	8458	NA	392	7104	NA	1352	7664	NA	65532	8458	NA	NA
brde1_1	brde1	1	643	3656277	NA	0	0	NA	N	0	0	134	7.07	0.04	0.05	0.05	4752	134	NA	60	120	NA	60	126	NA	92	116	NA	NA
brde1_1	brde1	1	644	3656398	NA	0	0	NA	N	0	1	3110	404	1.28	2.55	505	19844	3110	NA	96	2960	NA	192	3022	NA	65532	3110	NA	NA
brde1_1	brde1	1	645	3656634	NA	0	0	NA	N	0	1	3584	812	4.79	14.2	731	53544	3584	NA	648	3462	NA	1968	3536	NA	65532	3584	NA	NA
brde1_1	brde1	1	646	3656942	NA	0	0	NA	N	0	1	4984	1125	5.5	18.9	687	28396	4984	NA	332	3924	NA	1176	4330	NA	65532	4984	NA	NA
brde1_1	brde1	1	647	3656980	NA	0	0	NA	N	0	1	5034	1452	8.38	31.3	916	35652	5034	NA	424	4810	NA	1400	4878	NA	65532	4858	NA	NA
brde1_1	brde1	1	648	3657087	NA	0	0	NA	N	0	0	106	5.07	0.04	0.05	0.19	4188	106	NA	72	102	NA	52	106	NA	268	106	NA	NA
brde1_1	brde1	1	649	3657274	NA	0	0	NA	N	0	1	3970	942	5.29	18.9	410	36388	3970	NA	316	3780	NA	1012	3838	NA	65532	3842	NA	NA
brde1_1	brde1	1	650	3657318	NA	0	0	NA	N	0	1	4990	1084	4.15	15.1	384	34296	4990	NA	220	4848	NA	688	4914	NA	65532	4990	NA	NA
brde1_1	brde1	1	651	3657623	NA	0	0	NA	N	0	1	4928	1350	5.12	16.9	490	29640	4928	NA	268	4678	NA	820	4720	NA	65532	4738	NA	NA
brde1_1	brde1	1	652	3657720	NA	0	0	NA	N	0	0	142	8.74	0.05	0.07	0.54	5992	142	NA	56	138	NA	84	140	NA	464	142	NA	NA
brde1_1	brde1	1	653	3657728	NA	0	0	NA	N	0	1	5150	663	2.66	7.7	796	17124	5150	NA	176	4746	NA	580	4846	NA	65532	4290	NA	NA
brde1_1	brde1	1	654	3657954	NA	0	0	NA	N	0	1	2796	608	3.69	12.7	32.7	27876	2796	NA	280	2604	NA	900	2744	NA	1904	2796	NA	NA
brde1_1	brde1	1	655	3657955	NA	0	0	NA	N	0	1	1462	293	2.35	8.6	496	28984	1462	NA	552	1088	NA	1920	1176	NA	65532	1462	NA	NA
brde1_1	brde1	1	656	3657966	NA	0	0	NA	N	0	1	5022	1327	5.46	17.6	646	29732	5022	NA	224	4340	NA	708	4530	NA	65532	5022	NA	NA
brde1_1	brde1	1	657	3658072	NA	0	0	NA	N	0	1	4102	1105	4.96	16.1	272	28564	4102	NA	248	3940	NA	736	4014	NA	65532	4102	NA	NA
brde1_1	brde1	1	658	3658272	NA	0	0	NA	N	0	1	3388	736	3.78	12.7	1044	26972	3388	NA	512	3052	NA	1752	3264	NA	65532	3270	NA	NA
brde1_1	brde1	1	659	3658273	NA	0	0	NA	N	0	1	1436	339	1.5	4.84	9.42	33760	1436	NA	204	1344	NA	564	1402	NA	1352	1318	NA	NA
brde1_1	brde1	1	660	3658707	NA	0	0	NA	N	0	1	8618	1997	9.2	35	1565	32516	8618	NA	492	6200	NA	1676	7430	NA	65532	7302	NA	NA
brde1_1	brde1	1	661	3658873	NA	0	0	NA	N	0	1	6470	1181	5.61	15.9	603	53700	6470	NA	376	6116	NA	1132	6280	NA	51652	6470	NA	NA
brde1_1	brde1	1	662	3658884	NA	0	0	NA	N	0	1	4628	1220	4.1	13.9	484	28980	4628	NA	280	4174	NA	888	4364	NA	65532	4182	NA	NA
brde1_1	brde1	1	663	3659063	NA	0	0	NA	N	0	1	4614	1041	4.96	16.6	729	25468	4614	NA	392	4302	NA	1260	4346	NA	65532	4366	NA	NA
brde1_1	brde1	1	664	3659218	NA	0	0	NA	N	0	0	46	2.05	0.01	0.02	0.08	3732	46	NA	48	44	NA	68	46	NA	224	46	NA	NA
brde1_1	brde1	1	665	3659407	NA	0	0	NA	N	0	0	74	3.6	0.02	0.03	0.15	4324	74	NA	48	60	NA	64	74	NA	236	74	NA	NA
brde1_1	brde1	1	666	3659438	NA	0	0	NA	N	0	0	920	274	2.64	8.58	18.3	48444	920	NA	664	918	NA	2224	920	NA	4640	920	NA	NA
brde1_1	brde1	1	667	3659439	NA	0	0	NA	N	0	1	3006	645	3.24	10.8	746	27908	3006	NA	316	2400	NA	1024	2466	NA	65532	3006	NA	NA
brde1_1	brde1	1	668	3659453	NA	0	0	NA	N	0	0	42	1.92	0.01	0.02	0.02	3980	42	NA	56	42	NA	48	40	NA	56	40	NA	NA
brde1_1	brde1	1	669	3659513	NA	0	0	NA	N	0	1	3640	686	4.28	13.8	34.7	33972	3640	NA	248	3260	NA	748	3422	NA	1824	3640	NA	NA
brde1_1	brde1	1	670	3659792	NA	0	0	NA	N	0	0	418	29.8	0.13	0.19	1.85	7084	418	NA	60	392	NA	68	412	NA	540	418	NA	NA
brde1_1	brde1	1	671	3659858	NA	0	0	NA	N	0	1	5194	1314	5.79	21.2	841	28348	5194	NA	348	4294	NA	1144	4476	NA	65532	5194	NA	NA
brde1_1	brde1	1	672	3660073	NA	0	0	NA	N	0	1	4952	1075	4.62	16.7	604	23988	4952	NA	260	4498	NA	880	4602	NA	65532	4952	NA	NA
brde1_1	brde1	1	673	3660080	NA	0	0	NA	N	0	1	4910	1186	4.66	15.6	647	27892	4910	NA	300	4244	NA	928	4242	NA	65532	4910	NA	NA
brde1_1	brde1	1	674	3660083	NA	0	0	NA	N	0	1	4860	1067	4.76	15.4	814	30156	4860	NA	360	4264	NA	1216	4426	NA	65532	3910	NA	NA
brde1_1	brde1	1	675	3660148	NA	0	0	NA	N	0	0	102	4.91	0.03	0.03	0.26	4148	102	NA	52	96	NA	60	98	NA	332	102	NA	NA
brde1_1	brde1	1	676	3660167	NA	0	0	NA	N	0	0	56	2.48	0.01	0.02	0.12	3700	56	NA	56	46	NA	68	54	NA	236	56	NA	NA
brde1_1	brde1	1	677	3660226	NA	0	0	NA	N	0	1	5416	267	2.04	4.38	2165	4528	5416	NA	80	5190	NA	152	5400	NA	65532	5416	NA	NA
brde1_1	brde1	1	678	3660226	NA	0	0	NA	N	0	0	382	16.5	0.12	0.21	0.53	3588	382	NA	88	362	NA	92	380	NA	372	308	NA	NA
brde1_1	brde1	1	687	3660299	NA	0	0	NA	N	0	0	288	20.5	0.08	0.1	0.46	6976	288	NA	56	254	NA	60	276	NA	252	288	NA	NA
brde1_1	brde1	1	688	3660318	NA	0	0	NA	N	0	1	4550	992	5.97	21.2	597	28872	4550	NA	356	4162	NA	1164	4382	NA	65532	4392	NA	NA
brde1_1	brde1	1	689	3660400	NA	0	0	NA	N	0	1	4622	1122	6.53	23.4	725	28192	4622	NA	488	3868	NA	1888	4004	NA	65532	4622	NA	NA
brde1_1	brde1	1	690	3660439	NA	0	0	NA	N	0	0	298	15.2	0.11	0.16	0.29	4452	298	NA	60	294	NA	88	294	NA	172	298	NA	NA
brde1_1	brde1	1	691	3660457	NA	0	0	NA	N	0	0	192	13.6	0.04	0.06	0.09	6968	192	NA	56	170	NA	56	184	NA	100	170	NA	NA
brde1_1	brde1	1	692	3660466	NA	0	0	NA	N	0	1	3958	741	3.21	10.5	682	23256	3958	NA	292	3530	NA	992	3560	NA	65532	3958	NA	NA
brde1_1	brde1	1	693	3660682	NA	0	0	NA	N	0	1	3358	852	4.64	14.6	715	54644	3358	NA	420	3110	NA	1200	3170	NA	65532	3304	NA	NA
brde1_1	brde1	1	694	3660788	NA	0	0	NA	N	0	1	4608	1219	7.94	27.4	857	31408	4608	NA	364	4468	NA	1300	4538	NA	65532	4532	NA	NA
brde1_1	brde1	1	695	3661004	NA	0	0	NA	N	0	1	7640	1695	4.51	11	1631	24452	7640	NA	144	6716	NA	308	6798	NA	65532	6422	NA	NA
brde1_1	brde1	1	696	3661057	NA	0	0	NA	N	0	1	4476	1355	5.46	18.9	390	32376	4476	NA	388	4138	NA	1376	4200	NA	65532	4476	NA	NA
brde1_1	brde1	1	697	3661164	NA	0	0	NA	N	0	1	4302	931	4.01	13.5	691	24232	4302	NA	252	4068	NA	776	4150	NA	65532	4140	NA	NA
brde1_1	brde1	1	698	3661171	NA	0	0	NA	N	0	1	7944	2003	5.56	22.8	1394	27068	7944	NA	260	7216	NA	1024	7514	NA	65532	7242	NA	NA
brde1_1	brde1	1	699	3661385	NA	0	0	NA	N	0	1	3270	669	3.38	11.5	736	31416	3270	NA	392	3014	NA	1392	3240	NA	65532	2818	NA	NA
brde1_1	brde1	1	700	3661386	NA	0	0	NA	N	0	1	1324	261	2.4	8.27	15.5	34076	1324	NA	412	1218	NA	1408	1246	NA	2924	1072	NA	NA
brde1_1	brde1	1	701	3661552	NA	0	0	NA	N	0	1	10116	821	3.79	8.36	2023	10572	10116	NA	136	8970	NA	340	8354	NA	65532	6866	NA	NA
brde1_1	brde1	1	702	3661553	NA	0	0	NA	N	0	1	2888	389	1.84	4.99	1021	15624	2888	NA	196	2636	NA	520	2792	NA	65532	2632	NA	NA
brde1_1	brde1	1	703	3661554	NA	0	0	NA	N	0	1	2666	308	1.3	3.37	3.2	13752	2666	NA	140	2158	NA	328	2094	NA	616	1664	NA	NA
brde1_1	brde1	1	704	3661583	NA	0	0	NA	N	0	0	160	7.86	0.05	0.06	0.35	4248	160	NA	72	142	NA	56	160	NA	256	160	NA	NA
brde1_1	brde1	1	705	3661649	NA	0	0	NA	N	0	1	5014	1308	6.62	23.3	678	40084	5014	NA	484	4480	NA	1628	4574	NA	65532	5014	NA	NA
brde1_1	brde1	1	706	3661781	NA	0	0	NA	N	0	0	330	35.7	0.11	0.16	0.32	12004	330	NA	72	308	NA	92	322	NA	188	328	NA	NA
brde1_1	brde1	1	707	3661879	NA	0	0	NA	N	0	1	3432	1026	4.7	16.1	784	55828	3432	NA	284	3362	NA	888	3388	NA	65532	3432	NA	NA
brde1_1	brde1	1	708	3661943	NA	0	0	NA	N	0	0	426	35.5	0.12	0.16	0.55	11300	426	NA	56	386	NA	88	420	NA	284	426	NA	NA
brde1_1	brde1	1	709	3661958	NA	0	0	NA	N	0	1	4294	987	3.66	11.4	743	26232	4294	NA	280	4056	NA	968	4186	NA	65532	4018	NA	NA
brde1_1	brde1	1	710	3662527	NA	0	0	NA	N	0	0	54	2.48	0.02	0.02	0.12	3932	54	NA	76	50	NA	60	52	NA	248	54	NA	NA
brde1_1	brde1	1	711	3662582	NA	0	0	NA	N	0	1	4804	1343	4.88	17	794	33156	4804	NA	176	4682	NA	592	4710	NA	65532	4716	NA	NA
brde1_1	brde1	1	712	3662750	NA	0	0	NA	N	0	1	4858	1442	7.86	27.7	469	37768	4858	NA	688	4408	NA	2192	4552	NA	65532	4578	NA	NA
brde1_1	brde1	1	713	3662817	NA	0	0	NA	N	0	1	1296	274	1.72	5.15	12	34852	1296	NA	316	1202	NA	940	1254	NA	2080	1296	NA	NA
brde1_1	brde1	1	714	3662818	NA	0	0	NA	N	0	1	3128	727	3.76	12.5	549	30432	3128	NA	316	2536	NA	952	2664	NA	65532	3128	NA	NA
brde1_1	brde1	1	715	3662886	NA	0	0	NA	N	0	1	3074	580	2.05	5.63	165	23156	3074	NA	192	2950	NA	604	2982	NA	65532	3072	NA	NA
brde1_1	brde1	1	716	3662941	NA	0	0	NA	N	0	0	212	11.7	0.05	0.09	0.62	5656	212	NA	52	190	NA	72	200	NA	380	212	NA	NA
brde1_1	brde1	1	717	3662957	NA	0	0	NA	N	0	0	358	16.9	0.1	0.14	64.5	4060	358	NA	68	334	NA	60	352	NA	29324	358	NA	NA
brde1_1	brde1	1	718	3662957	NA	0	0	NA	N	0	0	194	8.56	0.05	0.07	5.35	3792	194	NA	56	172	NA	64	186	NA	8588	194	NA	NA
brde1_1	brde1	1	719	3662978	NA	0	0	NA	N	0	1	6886	1492	7.83	24.8	890	42664	6886	NA	368	5842	NA	1232	5994	NA	65532	6886	NA	NA
brde1_1	brde1	1	720	3663021	NA	0	0	NA	N	0	1	15054	3040	10.2	46.8	1206	26568	15054	NA	356	11106	NA	1300	11932	NA	65532	15052	NA	NA
brde1_1	brde1	1	721	3663074	NA	0	0	NA	N	0	1	5012	1540	7.77	26.9	393	31824	5012	NA	576	4658	NA	1976	4772	NA	65532	5012	NA	NA
brde1_1	brde1	1	722	3663172	NA	0	0	NA	N	0	1	3284	637	3.22	10.4	965	23588	3284	NA	380	2922	NA	1228	3034	NA	65532	3102	NA	NA
brde1_1	brde1	1	723	3663172	NA	0	0	NA	N	0	0	1118	228	1.68	5.63	10.6	35228	1118	NA	360	992	NA	1128	1022	NA	2408	942	NA	NA
brde1_1	brde1	1	724	3663421	NA	0	0	NA	N	0	0	404	40.9	0.11	0.15	4.89	12392	404	NA	52	376	NA	108	388	NA	2440	404	NA	NA
brde1_1	brde1	1	725	3663537	NA	0	0	NA	N	0	1	3920	859	4.32	14.9	467	27244	3920	NA	292	3510	NA	920	3766	NA	65532	3582	NA	NA
brde1_1	brde1	1	726	3663829	NA	0	0	NA	N	0	1	5006	1392	7.28	25.1	684	34748	5006	NA	704	4594	NA	2216	4632	NA	65532	4668	NA	NA
brde1_1	brde1	1	727	3663932	NA	0	0	NA	N	0	1	3102	717	3.01	9.93	447	28144	3102	NA	184	3030	NA	572	3044	NA	65532	3036	NA	NA
brde1_1	brde1	1	728	3663957	NA	0	0	NA	N	0	0	298	18.4	0.09	0.13	0.99	5808	298	NA	64	278	NA	84	296	NA	412	298	NA	NA
brde1_1	brde1	1	729	3664014	NA	0	0	NA	N	0	0	132	7.7	0.04	0.04	0.13	5916	132	NA	72	110	NA	48	126	NA	148	132	NA	NA
brde1_1	brde1	1	730	3664166	NA	0	0	NA	N	0	0	106	4.63	0.03	0.05	0.23	3612	106	NA	44	106	NA	72	104	NA	252	106	NA	NA
brde1_1	brde1	1	731	3664230	NA	0	0	NA	N	0	0	88	4.8	0.04	0.09	1.15	5016	88	NA	76	86	NA	116	88	NA	1168	88	NA	NA
brde1_1	brde1	1	732	3664488	NA	0	0	NA	N	0	1	3030	583	3.3	10.6	1026	26752	3030	NA	468	2696	NA	1536	2936	NA	65532	2906	NA	NA
brde1_1	brde1	1	733	3664488	NA	0	0	NA	N	0	1	1730	331	1.66	5.07	9.32	29152	1730	NA	292	1510	NA	872	1606	NA	1728	1180	NA	NA
brde1_1	brde1	1	734	3664583	NA	0	0	NA	N	0	0	576	108	0.3	0.74	6.43	33748	576	NA	112	564	NA	276	576	NA	3548	576	NA	NA
brde1_1	brde1	1	735	3664639	NA	0	0	NA	N	0	0	226	18.5	0.07	0.11	0.18	8584	226	NA	56	212	NA	72	222	NA	132	224	NA	NA
brde1_1	brde1	1	736	3664689	NA	0	0	NA	N	0	1	4102	913	4.51	15.2	677	32228	4102	NA	268	4002	NA	916	4022	NA	65532	4028	NA	NA
brde1_1	brde1	1	737	3664753	NA	0	0	NA	N	0	1	3842	760	2.82	8.74	667	27992	3842	NA	196	3610	NA	692	3666	NA	65532	3692	NA	NA
brde1_1	brde1	1	738	3664868	NA	0	0	NA	N	0	1	4384	1230	5.76	19.2	758	29832	4384	NA	280	4266	NA	980	4302	NA	65532	4318	NA	NA
brde1_1	brde1	1	739	3664919	NA	0	0	NA	N	0	0	362	32.7	0.12	0.21	2.54	8676	362	NA	60	346	NA	112	362	NA	784	362	NA	NA
brde1_1	brde1	1	740	3664932	NA	0	0	NA	N	0	1	5866	1233	7.31	26.4	675	38040	5866	NA	376	5348	NA	1368	5700	NA	65532	5668	NA	NA
brde1_1	brde1	1	741	3664942	NA	0	0	NA	N	0	1	5686	1796	10.5	37.6	1103	58052	5686	NA	592	5380	NA	1744	5528	NA	65532	5686	NA	NA
brde1_1	brde1	1	742	3665036	NA	0	0	NA	N	0	1	4454	884	4.16	13.5	819	34160	4454	NA	348	3970	NA	1164	4160	NA	65532	3782	NA	NA
brde1_1	brde1	1	743	3665135	NA	0	0	NA	N	0	1	5062	1060	5.63	19	849	29224	5062	NA	352	4780	NA	1228	4870	NA	65532	4866	NA	NA
brde1_1	brde1	1	744	3665251	NA	0	0	NA	N	0	1	5296	1483	6.99	23.7	790	34860	5296	NA	320	4246	NA	1052	4744	NA	65532	4448	NA	NA
brde1_1	brde1	1	745	3665449	NA	0	0	NA	N	0	0	310	36.6	0.09	0.11	0.38	14852	310	NA	76	286	NA	80	296	NA	212	310	NA	NA
brde1_1	brde1	1	746	3665579	NA	0	0	NA	N	0	0	44	1.91	0.01	0.01	0.04	3584	44	NA	64	42	NA	48	42	NA	100	44	NA	NA
brde1_1	brde1	1	747	3665777	NA	0	0	NA	N	0	0	416	43.6	0.14	0.16	0.77	12120	416	NA	64	386	NA	72	404	NA	340	416	NA	NA
brde1_1	brde1	1	748	3665790	NA	0	0	NA	N	0	0	222	25.3	0.09	0.19	0.39	12884	222	NA	72	208	NA	148	222	NA	316	220	NA	NA
brde1_1	brde1	1	749	3665872	NA	0	0	NA	N	0	1	4888	1183	4.53	15.6	683	24568	4888	NA	256	4210	NA	812	4372	NA	65532	4886	NA	NA
brde1_1	brde1	1	750	3666048	NA	0	0	NA	N	0	1	4610	880	4.26	14.3	439	29828	4610	NA	320	3708	NA	1012	3852	NA	65532	4610	NA	NA
brde1_1	brde1	1	751	3666144	NA	0	0	NA	N	0	1	4966	941	4.02	12.4	870	29636	4966	NA	260	4550	NA	836	4700	NA	65532	4654	NA	NA
brde1_1	brde1	1	752	3666246	NA	0	0	NA	N	0	0	120	5.7	0.04	0.05	0.27	4236	120	NA	56	108	NA	68	116	NA	288	120	NA	NA
brde1_1	brde1	1	753	3666247	NA	0	0	NA	N	0	0	746	59.1	0.29	0.46	4.14	10796	746	NA	76	724	NA	104	746	NA	864	746	NA	NA
brde1_1	brde1	1	754	3666250	NA	0	0	NA	N	0	0	96	4.64	0.02	0.04	0.25	4196	96	NA	60	84	NA	60	94	NA	268	96	NA	NA
brde1_1	brde1	1	755	3666290	NA	0	0	NA	N	0	0	66	3.14	0.02	0.02	0.12	4104	66	NA	68	62	NA	56	64	NA	228	66	NA	NA
brde1_1	brde1	1	756	3666448	NA	0	0	NA	N	0	1	5370	987	5.29	18	689	32232	5370	NA	252	4574	NA	848	4752	NA	65532	4748	NA	NA
brde1_1	brde1	1	757	3666453	NA	0	0	NA	N	0	1	5008	1052	7.09	26.1	901	32016	5008	NA	532	4764	NA	1928	4892	NA	65532	4856	NA	NA
brde1_1	brde1	1	758	3666579	NA	0	0	NA	N	0	1	4978	1489	5.52	18.6	403	35144	4978	NA	220	4576	NA	756	4620	NA	65532	4978	NA	NA
brde1_1	brde1	1	759	3666878	NA	0	0	NA	N	0	1	5722	1281	5.06	17.9	743	27116	5722	NA	216	5146	NA	728	5188	NA	65532	5186	NA	NA
brde1_1	brde1	1	760	3666889	NA	0	0	NA	N	0	0	200	16.7	0.07	0.11	0.3	8988	200	NA	64	190	NA	100	200	NA	232	200	NA	NA
brde1_1	brde1	1	761	3667059	NA	0	0	NA	N	0	0	86	4.67	0.02	0.04	0.15	5056	86	NA	60	76	NA	72	86	NA	188	86	NA	NA
brde1_1	brde1	1	762	3667064	NA	0	0	NA	N	0	0	82	3.97	0.02	0.03	0.21	4220	82	NA	48	78	NA	60	80	NA	344	82	NA	NA
brde1_1	brde1	1	763	3667070	NA	0	0	NA	N	0	1	5286	1484	8.14	28.1	380	33260	5286	NA	468	4978	NA	1620	5098	NA	65532	5286	NA	NA
brde1_1	brde1	1	764	3667129	NA	0	0	NA	N	0	1	2510	373	2.2	6.81	786	18960	2510	NA	268	2350	NA	780	2474	NA	65532	2454	NA	NA
brde1_1	brde1	1	765	3667130	NA	0	0	NA	N	0	1	1544	244	1.22	4.21	8.17	25172	1544	NA	212	1394	NA	784	1472	NA	1716	1292	NA	NA
brde1_1	brde1	1	766	3667275	NA	0	0	NA	N	0	0	144	8.62	0.04	0.06	0.47	5824	144	NA	56	140	NA	68	142	NA	412	144	NA	NA
brde1_1	brde1	1	767	3667278	NA	0	0	NA	N	0	1	1428	234	0.71	1.72	344	20044	1428	NA	96	1376	NA	240	1386	NA	65532	1392	NA	NA
brde1_1	brde1	1	769	3667282	NA	0	0	NA	N	0	1	4488	1282	6.49	24.6	668	32688	4488	NA	276	4172	NA	912	4294	NA	65532	4296	NA	NA
brde1_1	brde1	1	770	3667329	NA	0	0	NA	N	0	1	5000	888	3.85	13	484	22488	5000	NA	224	4424	NA	720	4714	NA	65532	5000	NA	NA
brde1_1	brde1	1	771	3667412	NA	0	0	NA	N	0	0	176	9.75	0.04	0.07	0.55	5408	176	NA	60	156	NA	72	170	NA	448	176	NA	NA
brde1_1	brde1	1	772	3667503	NA	0	0	NA	N	0	1	4186	1078	4.87	16.8	486	31676	4186	NA	440	3460	NA	1504	3722	NA	65532	3560	NA	NA
brde1_1	brde1	1	773	3667539	NA	0	0	NA	N	0	0	64	3.2	0.02	0.02	0.05	4480	64	NA	68	52	NA	48	48	NA	112	64	NA	NA
brde1_1	brde1	1	774	3667839	NA	0	0	NA	N	0	1	4062	862	3.7	11.3	700	21116	4062	NA	208	3818	NA	640	3856	NA	65532	3904	NA	NA
brde1_1	brde1	1	775	3667840	NA	0	0	NA	N	0	0	96	4.82	0.02	0.03	0.12	4536	96	NA	40	86	NA	56	86	NA	156	96	NA	NA
brde1_1	brde1	1	776	3667890	NA	0	0	NA	N	0	1	5952	1244	7.67	30.6	987	36040	5952	NA	396	5624	NA	1644	5826	NA	65532	5818	NA	NA
brde1_1	brde1	1	777	3667953	NA	0	0	NA	N	0	1	5194	1170	6.41	23.2	845	27504	5194	NA	492	4556	NA	1696	4720	NA	65532	4720	NA	NA
brde1_1	brde1	1	778	3668009	NA	0	0	NA	N	0	1	4468	976	4.89	17.3	725	24584	4468	NA	356	4018	NA	1136	4170	NA	65532	4210	NA	NA
brde1_1	brde1	1	779	3668086	NA	0	0	NA	N	0	1	4624	1214	5.86	20.7	353	31348	4624	NA	276	4310	NA	1040	4436	NA	65532	4624	NA	NA
brde1_1	brde1	1	780	3668120	NA	0	0	NA	N	0	0	182	12.1	0.05	0.06	0.16	6196	182	NA	52	166	NA	52	170	NA	144	182	NA	NA
brde1_1	brde1	1	781	3668357	NA	0	0	NA	N	0	1	1202	255	2.01	6.53	634	38080	1202	NA	336	1140	NA	1008	1188	NA	65532	1202	NA	NA
brde1_1	brde1	1	782	3668358	NA	0	0	NA	N	0	1	3330	693	3.29	12.2	27.6	28960	3330	NA	268	2914	NA	884	3096	NA	2264	3002	NA	NA
brde1_1	brde1	1	783	3668416	NA	0	0	NA	N	0	0	238	17.1	0.06	0.1	0.79	7580	238	NA	52	220	NA	76	234	NA	396	238	NA	NA
brde1_1	brde1	1	784	3668428	NA	0	0	NA	N	0	0	66	2.86	0.02	0.03	0.14	3544	66	NA	60	64	NA	84	66	NA	248	66	NA	NA
brde1_1	brde1	1	785	3668429	NA	0	0	NA	N	0	0	196	9.2	0.06	0.08	0.41	4224	196	NA	60	180	NA	60	190	NA	252	196	NA	NA
brde1_1	brde1	1	786	3668429	NA	0	0	NA	N	0	0	932	90.9	0.33	0.48	3.53	11616	932	NA	80	896	NA	104	930	NA	620	932	NA	NA
brde1_1	brde1	1	787	3668659	NA	0	0	NA	N	0	1	3732	695	2.28	6.53	818	24112	3732	NA	144	3558	NA	424	3612	NA	65532	3732	NA	NA
brde1_1	brde1	1	788	3668802	NA	0	0	NA	N	0	1	4090	1037	3.93	12.2	734	27592	4090	NA	280	4006	NA	880	4038	NA	65532	4038	NA	NA
brde1_1	brde1	1	789	3668841	NA	0	0	NA	N	0	1	5580	1177	4.96	19.5	466	54112	5580	NA	352	4964	NA	1096	5218	NA	65216	5580	NA	NA
brde1_1	brde1	1	790	3669008	NA	0	0	NA	N	0	1	4532	1368	8.24	29.5	525	33788	4532	NA	632	3626	NA	2188	3850	NA	65532	3860	NA	NA
brde1_1	brde1	1	791	3669180	NA	0	0	NA	N	0	1	5922	1159	6.4	25	560	48672	5922	NA	552	4526	NA	1740	4754	NA	65532	5922	NA	NA
brde1_1	brde1	1	792	3669189	NA	0	0	NA	N	0	0	52	2.42	0.02	0.02	0.17	3980	52	NA	52	52	NA	48	50	NA	320	52	NA	NA
brde1_1	brde1	1	793	3669326	NA	0	0	NA	N	0	0	132	9.19	0.04	0.05	0.12	6980	132	NA	56	120	NA	72	128	NA	164	132	NA	NA
brde1_1	brde1	1	794	3669382	NA	0	0	NA	N	0	1	5174	1187	5.55	18.6	948	22136	5174	NA	356	4784	NA	1192	4828	NA	65532	4868	NA	NA
brde1_1	brde1	1	795	3669387	NA	0	0	NA	N	0	1	5718	1337	5.39	18.5	912	31784	5718	NA	232	4716	NA	804	4832	NA	65532	5718	NA	NA
brde1_1	brde1	1	796	3669473	NA	0	0	NA	N	0	0	110	5.01	0.03	0.05	0.28	3872	110	NA	56	100	NA	64	108	NA	292	110	NA	NA
brde1_1	brde1	1	797	3669505	NA	0	0	NA	N	0	1	5332	1132	5.98	20.8	665	34432	5332	NA	456	4744	NA	1456	4958	NA	65532	5044	NA	NA
brde1_1	brde1	1	798	3669620	NA	0	0	NA	N	0	1	3992	1044	3.4	11.3	550	31792	3992	NA	284	3928	NA	856	3960	NA	65532	3992	NA	NA
brde1_1	brde1	1	799	3669758	NA	0	0	NA	N	0	1	4724	1191	4.96	16.7	638	25960	4724	NA	296	4320	NA	896	4388	NA	65532	4388	NA	NA
brde1_1	brde1	1	800	3669775	NA	0	0	NA	N	0	0	170	13	0.04	0.06	0.12	7472	170	NA	60	154	NA	64	158	NA	124	166	NA	NA
brde1_1	brde1	1	801	3669846	NA	0	0	NA	N	0	0	134	7.95	0.04	0.04	0.05	5656	134	NA	52	118	NA	52	128	NA	76	116	NA	NA
brde1_1	brde1	1	802	3670293	NA	0	0	NA	N	0	0	652	93.8	0.21	0.26	1.12	15816	652	NA	72	618	NA	72	636	NA	312	646	NA	NA
brde1_1	brde1	1	803	3670379	NA	0	0	NA	N	0	1	4506	1196	5.01	17.1	709	27212	4506	NA	268	4046	NA	792	4184	NA	65532	4218	NA	NA
brde1_1	brde1	1	804	3670467	NA	0	0	NA	N	0	1	4374	1088	5.94	21.8	400	32260	4374	NA	384	3994	NA	1380	4110	NA	65532	4374	NA	NA
brde1_1	brde1	1	805	3670721	NA	0	0	NA	N	0	0	102	6.2	0.09	0.23	3.84	5676	102	NA	124	102	NA	252	102	NA	4172	102	NA	NA
brde1_1	brde1	1	806	3671023	NA	0	0	NA	N	0	1	4596	1283	4.76	17	844	28672	4596	NA	256	4516	NA	776	4538	NA	65532	4540	NA	NA
brde1_1	brde1	1	807	3671190	NA	0	0	NA	N	0	0	256	24.9	0.08	0.12	0.24	10852	256	NA	64	242	NA	72	246	NA	176	252	NA	NA
brde1_1	brde1	1	808	3671226	NA	0	0	NA	N	0	1	4698	1325	5.44	19	483	31840	4698	NA	340	4122	NA	1084	4484	NA	65532	4380	NA	NA
brde1_1	brde1	1	809	3671302	NA	0	0	NA	N	0	1	5228	1064	6.27	22.7	735	35128	5228	NA	384	4426	NA	1344	4684	NA	65532	5228	NA	NA
brde1_1	brde1	1	810	3671310	NA	0	0	NA	N	0	1	7158	1262	4.68	13.1	833	24996	7158	NA	180	6498	NA	504	6634	NA	65532	7158	NA	NA
brde1_1	brde1	1	811	3671332	NA	0	0	NA	N	0	0	384	20.3	0.1	0.15	1.31	4648	384	NA	52	338	NA	64	378	NA	416	384	NA	NA
brde1_1	brde1	1	812	3671436	NA	0	0	NA	N	0	1	5354	1143	5.54	18	1149	54980	5354	NA	320	4854	NA	880	4940	NA	65532	5354	NA	NA
brde1_1	brde1	1	813	3671590	NA	0	0	NA	N	0	1	4526	1060	4.63	15.7	749	31684	4526	NA	332	3770	NA	1072	3882	NA	65532	3808	NA	NA
brde1_1	brde1	1	814	3671728	NA	0	0	NA	N	0	1	4444	790	3.05	9.07	432	21508	4444	NA	180	4326	NA	584	4372	NA	65532	4444	NA	NA
brde1_1	brde1	1	815	3671892	NA	0	0	NA	N	0	0	316	19.4	0.11	0.18	0.37	6340	316	NA	64	296	NA	92	310	NA	196	316	NA	NA
brde1_1	brde1	1	816	3671937	NA	0	0	NA	N	0	0	238	20	0.08	0.11	2.18	8292	238	NA	64	226	NA	72	234	NA	1452	238	NA	NA
brde1_1	brde1	1	817	3672050	NA	0	0	NA	N	0	1	5850	1838	7.5	29.7	808	36700	5850	NA	352	5030	NA	1192	5120	NA	65532	5850	NA	NA
brde1_1	brde1	1	818	3672068	NA	0	0	NA	N	0	0	1368	97.6	0.4	0.6	6.62	9972	1368	NA	72	1254	NA	96	1336	NA	992	1368	NA	NA
brde1_1	brde1	1	819	3672099	NA	0	0	NA	N	0	0	404	47.2	0.2	0.46	7.24	11644	404	NA	84	392	NA	156	402	NA	2260	404	NA	NA
brde1_1	brde1	1	820	3672130	NA	0	0	NA	N	0	0	1782	138	0.61	0.95	12	10056	1782	NA	72	1684	NA	96	1770	NA	1156	1782	NA	NA
brde1_1	brde1	1	821	3672238	NA	0	0	NA	N	0	1	4642	1268	5.59	19.8	495	28736	4642	NA	300	4328	NA	884	4374	NA	65532	4352	NA	NA
brde1_1	brde1	1	822	3672315	NA	0	0	NA	N	0	1	3592	941	3.38	10.4	493	36392	3592	NA	320	3002	NA	912	3036	NA	65532	3032	NA	NA
brde1_1	brde1	1	823	3672408	NA	0	0	NA	N	0	1	4938	890	3.93	12.5	404	26756	4938	NA	332	4006	NA	1120	4064	NA	65532	4936	NA	NA
brde1_1	brde1	1	824	3672495	NA	0	0	NA	N	0	1	5342	1349	5.54	20.6	684	37868	5342	NA	360	4514	NA	1188	4740	NA	65532	5342	NA	NA
brde1_1	brde1	1	825	3672663	NA	0	0	NA	N	0	1	5478	2392	12.4	45.6	1602	51220	5478	NA	452	5316	NA	1476	5392	NA	65532	5478	NA	NA
brde1_1	brde1	1	826	3672726	NA	0	0	NA	N	0	0	150	8.21	0.04	0.05	0.3	5588	150	NA	60	136	NA	64	146	NA	288	150	NA	NA
brde1_1	brde1	1	827	3672746	NA	0	0	NA	N	0	0	46	2.14	0.01	0.02	0.1	4008	46	NA	40	38	NA	68	44	NA	240	46	NA	NA
brde1_1	brde1	1	828	3672933	NA	0	0	NA	N	0	1	4356	1238	5.57	20.2	479	29592	4356	NA	288	4016	NA	1140	4130	NA	65532	4356	NA	NA
brde1_1	brde1	1	829	3673078	NA	0	0	NA	N	0	0	508	36.9	0.17	0.26	1.4	7496	508	NA	72	476	NA	80	504	NA	396	508	NA	NA
brde1_1	brde1	1	830	3673101	NA	0	0	NA	N	0	1	5144	1320	6.43	24	606	36388	5144	NA	384	4160	NA	1372	4252	NA	65532	5142	NA	NA
brde1_1	brde1	1	831	3673337	NA	0	0	NA	N	0	1	5248	1194	5.53	19.5	910	34776	5248	NA	212	5100	NA	708	5152	NA	65532	5148	NA	NA
brde1_1	brde1	1	832	3673557	NA	0	0	NA	N	0	0	1400	163	0.97	2.66	6.44	15528	1400	NA	200	1312	NA	588	1384	NA	1196	1400	NA	NA
brde1_1	brde1	1	833	3673558	NA	0	0	NA	N	0	1	2784	521	2.61	8.11	641	26172	2784	NA	320	2428	NA	1020	2544	NA	65532	2784	NA	NA
brde1_1	brde1	1	834	3673560	NA	0	0	NA	N	0	1	5678	1122	5.95	20.6	602	39392	5678	NA	312	5318	NA	1084	5484	NA	65532	5078	NA	NA
brde1_1	brde1	1	835	3673833	NA	0	0	NA	N	0	1	5092	1385	6.78	25.9	409	37548	5092	NA	332	4956	NA	1200	4988	NA	65532	5092	NA	NA
brde1_1	brde1	1	836	3674065	NA	0	0	NA	N	0	0	124	5.82	0.04	0.05	0.25	4036	124	NA	60	118	NA	72	124	NA	308	124	NA	NA
brde1_1	brde1	1	837	3674065	NA	0	0	NA	N	0	0	44	1.91	0.01	0.02	0.06	3588	44	NA	56	36	NA	64	42	NA	152	44	NA	NA
brde1_1	brde1	1	838	3674065	NA	0	0	NA	N	0	0	230	14.3	0.05	0.08	0.38	6760	230	NA	52	204	NA	64	222	NA	216	230	NA	NA
brde1_1	brde1	1	839	3674588	NA	0	0	NA	N	0	1	4480	1101	5.57	18.3	736	30236	4480	NA	308	4276	NA	940	4322	NA	65532	4316	NA	NA
brde1_1	brde1	1	840	3674642	NA	0	0	NA	N	0	1	4748	1534	7.73	28	334	34380	4748	NA	524	4468	NA	1848	4512	NA	65532	4746	NA	NA
brde1_1	brde1	1	841	3674930	NA	0	0	NA	N	0	0	120	6.3	0.04	0.05	0.33	4972	120	NA	52	112	NA	68	120	NA	316	120	NA	NA
brde1_1	brde1	1	842	3675112	NA	0	0	NA	N	0	1	3536	884	3.68	11.5	588	28600	3536	NA	332	3016	NA	988	3058	NA	65532	3042	NA	NA
brde1_1	brde1	1	844	3675115	NA	0	0	NA	N	0	1	2098	546	3.71	13.2	34.7	53432	2098	NA	480	1814	NA	1528	1818	NA	3944	2098	NA	NA
brde1_1	brde1	1	845	3675116	NA	0	0	NA	N	0	1	3274	691	3.3	12	872	28916	3274	NA	392	2338	NA	1396	2460	NA	65532	3274	NA	NA
brde1_1	brde1	1	846	3675218	NA	0	0	NA	N	0	1	3058	529	2.51	7.8	23.2	25016	3058	NA	272	2742	NA	764	2884	NA	1816	3058	NA	NA
brde1_1	brde1	1	847	3675218	NA	0	0	NA	N	0	1	1722	364	2.49	8.28	550	35324	1722	NA	464	1434	NA	1656	1402	NA	65532	1722	NA	NA
brde1_1	brde1	1	848	3675316	NA	0	0	NA	N	0	0	54	2.69	0.01	0.02	0.16	4416	54	NA	44	48	NA	56	52	NA	292	54	NA	NA
brde1_1	brde1	1	849	3675602	NA	0	0	NA	N	0	1	5902	1209	7.47	26.9	782	29304	5902	NA	724	5316	NA	2764	5610	NA	65532	5618	NA	NA
brde1_1	brde1	1	850	3675693	NA	0	0	NA	N	0	0	280	20.1	0.09	0.13	1.45	7076	280	NA	68	264	NA	72	278	NA	600	280	NA	NA
brde1_1	brde1	1	851	3675777	NA	0	0	NA	N	0	1	7670	654	3.1	6.83	379	8280	7670	NA	120	6924	NA	236	6906	NA	65532	7656	NA	NA
brde1_1	brde1	1	852	3675812	NA	0	0	NA	N	0	1	3808	733	2.99	9.93	422	21652	3808	NA	192	3568	NA	712	3630	NA	65532	3804	NA	NA
brde1_1	brde1	1	853	3675994	NA	0	0	NA	N	0	0	112	4.85	0.03	0.04	0.28	3584	112	NA	60	90	NA	64	112	NA	364	112	NA	NA
brde1_1	brde1	1	854	3675994	NA	0	0	NA	N	0	0	226	11.3	0.06	0.07	0.56	4540	226	NA	56	206	NA	64	214	NA	340	226	NA	NA
brde1_1	brde1	1	855	3676198	NA	0	0	NA	N	0	1	3880	880	2.88	8.74	982	28960	3880	NA	244	3530	NA	784	3700	NA	65532	3662	NA	NA
brde1_1	brde1	1	856	3676198	NA	0	0	NA	N	0	1	1626	331	1.29	3.79	7.36	30484	1626	NA	176	1334	NA	472	1248	NA	1104	1096	NA	NA
brde1_1	brde1	1	857	3676204	NA	0	0	NA	N	0	0	412	19.4	0.11	0.15	1.48	3988	412	NA	64	372	NA	76	396	NA	1252	412	NA	NA
brde1_1	brde1	1	858	3676208	NA	0	0	NA	N	0	1	4698	1258	6.47	22	803	33700	4698	NA	440	4586	NA	1536	4626	NA	65532	4636	NA	NA
brde1_1	brde1	1	859	3676341	NA	0	0	NA	N	0	0	378	37.2	0.13	0.19	2.1	10752	378	NA	60	364	NA	80	374	NA	664	378	NA	NA
brde1_1	brde1	1	860	3676673	NA	0	0	NA	N	0	1	5668	1306	8.44	36.9	1472	54256	5668	NA	532	4022	NA	1756	4462	NA	65532	5668	NA	NA
brde1_1	brde1	1	861	3676683	NA	0	0	NA	N	0	1	4498	809	3.41	10.7	626	28900	4498	NA	240	3776	NA	724	3844	NA	65532	4498	NA	NA
brde1_1	brde1	1	862	3676929	NA	0	0	NA	N	0	1	4220	644	3.15	9.77	945	29028	4220	NA	240	3604	NA	664	4040	NA	65532	3040	NA	NA
brde1_1	brde1	1	863	3677055	NA	0	0	NA	N	0	0	568	33.6	0.17	0.25	2.19	5872	568	NA	64	534	NA	80	564	NA	532	568	NA	NA
brde1_1	brde1	1	864	3677250	NA	0	0	NA	N	0	1	1930	283	0.99	2.45	161	16440	1930	NA	140	1872	NA	380	1908	NA	65532	1926	NA	NA
brde1_1	brde1	1	865	3677308	NA	0	0	NA	N	0	1	3454	695	2.38	7.02	375	23448	3454	NA	212	2962	NA	560	3064	NA	65532	3004	NA	NA
brde1_1	brde1	1	866	3677325	NA	0	0	NA	N	0	1	5344	1632	5.24	18.2	437	35044	5344	NA	224	4940	NA	744	5054	NA	65532	5344	NA	NA
brde1_1	brde1	1	867	3677692	NA	0	0	NA	N	0	0	250	24.6	0.09	0.14	0.26	10140	250	NA	72	238	NA	92	242	NA	152	250	NA	NA
brde1_1	brde1	1	868	3677783	NA	0	0	NA	N	0	1	4962	1141	6.58	23.5	723	28404	4962	NA	456	4580	NA	1520	4766	NA	65532	4738	NA	NA
brde1_1	brde1	1	869	3677887	NA	0	0	NA	N	0	1	4486	992	4.57	15.3	613	33176	4486	NA	300	3916	NA	892	4028	NA	65532	4486	NA	NA
brde1_1	brde1	1	870	3678005	NA	0	0	NA	N	0	0	546	41.7	0.14	0.19	3.97	10940	546	NA	60	498	NA	72	522	NA	3156	526	NA	NA
brde1_1	brde1	1	871	3678007	NA	0	0	NA	N	0	0	250	19.1	0.07	0.12	1.22	8112	250	NA	68	230	NA	72	248	NA	572	250	NA	NA
brde1_1	brde1	1	872	3678198	NA	0	0	NA	N	0	1	3236	682	1.45	2.96	586	21496	3236	NA	112	3110	NA	248	3118	NA	65532	3088	NA	NA
brde1_1	brde1	1	873	3678201	NA	0	0	NA	N	0	1	5184	520	2.59	7.07	454	10736	5184	NA	184	4570	NA	572	4550	NA	65532	5184	NA	NA
brde1_1	brde1	1	874	3678291	NA	0	0	NA	N	0	0	120	7.71	0.03	0.03	0.06	6224	120	NA	52	108	NA	60	108	NA	120	108	NA	NA
brde1_1	brde1	1	875	3678350	NA	0	0	NA	N	0	0	94	5.05	0.02	0.03	0.07	4968	94	NA	56	84	NA	56	86	NA	92	94	NA	NA
brde1_1	brde1	1	876	3678496	NA	0	0	NA	N	0	0	122	5.63	0.03	0.04	0.06	3900	122	NA	44	104	NA	60	122	NA	108	118	NA	NA
brde1_1	brde1	1	877	3678850	NA	0	0	NA	N	0	1	2392	599	3.71	11.5	28	48404	2392	NA	356	2284	NA	1112	2386	NA	2296	2392	NA	NA
csel11_1	csel11	1	1	4081554	NA	0	0	NA	N	0	0	382	81.6	0.13	0.17	1.16	31188	382	NA	88	366	NA	76	376	NA	584	370	NA	NA
csel11_1	csel11	1	2	4082711	NA	0	0	NA	N	0	0	120	10.8	0.04	0.04	0.11	10016	120	NA	76	114	NA	72	120	NA	144	120	NA	NA
csel11_1	csel11	1	3	4082810	NA	0	0	NA	N	0	0	60	3.18	0.02	0.02	0.05	4832	60	NA	60	52	NA	56	60	NA	96	60	NA	NA
csel11_1	csel11	1	4	4083014	NA	0	0	NA	N	0	0	54	3.14	0.02	0.02	0.03	5464	54	NA	60	54	NA	44	52	NA	88	48	NA	NA
csel11_1	csel11	1	5	4083300	NA	0	0	NA	N	0	0	78	4.66	0.02	0.02	0.04	5736	78	NA	48	66	NA	56	74	NA	100	76	NA	NA
csel11_1	csel11	1	6	4083369	NA	0	0	NA	N	0	0	176	21.4	0.05	0.06	0.26	14016	176	NA	56	160	NA	64	172	NA	200	176	NA	NA
csel11_1	csel11	1	7	4083860	NA	0	0	NA	N	0	0	480	110	0.19	0.25	1.83	34184	480	NA	88	454	NA	100	472	NA	756	480	NA	NA
csel11_1	csel11	1	8	4084097	NA	0	0	NA	N	0	0	72	4.16	0.02	0.02	0.07	5472	72	NA	52	66	NA	52	62	NA	136	72	NA	NA
csel11_1	csel11	1	9	4084567	NA	0	0	NA	N	0	0	178	21.8	0.06	0.07	0.32	12776	178	NA	72	164	NA	64	172	NA	248	178	NA	NA
csel11_1	csel11	1	10	4084805	NA	0	0	NA	N	0	0	136	6.97	0.05	0.07	0.67	4916	136	NA	60	132	NA	68	136	NA	544	136	NA	NA
csel11_1	csel11	1	11	4085059	NA	0	0	NA	N	0	0	234	28.9	0.07	0.08	0.41	13600	234	NA	56	224	NA	64	228	NA	264	234	NA	NA
csel11_1	csel11	1	12	4085120	NA	0	0	NA	N	0	0	128	7.4	0.04	0.04	0.06	5384	128	NA	48	112	NA	56	124	NA	84	124	NA	NA
csel11_1	csel11	1	13	4085148	NA	0	0	NA	N	0	0	216	31.5	0.07	0.1	0.48	18564	216	NA	64	204	NA	92	210	NA	404	214	NA	NA
csel11_1	csel11	1	14	4085293	NA	0	0	NA	N	0	0	140	8.89	0.04	0.06	0.45	5772	140	NA	56	132	NA	68	138	NA	328	140	NA	NA
csel11_1	csel11	1	15	4085539	NA	0	0	NA	N	0	0	486	99.7	0.16	0.21	1.24	22796	486	NA	60	464	NA	72	484	NA	356	484	NA	NA
csel11_1	csel11	1	16	4085603	NA	0	0	NA	N	0	0	136	8.05	0.05	0.09	1.12	5588	136	NA	60	130	NA	76	136	NA	912	136	NA	NA
csel11_1	csel11	1	17	4085655	NA	0	0	NA	N	0	0	116	6.92	0.03	0.04	0.19	6080	116	NA	44	102	NA	52	114	NA	208	116	NA	NA
csel11_1	csel11	1	18	4086102	NA	0	0	NA	N	0	1	2872	544	10.9	41.1	528	26180	2872	NA	1072	2586	NA	4096	2786	NA	65532	2778	NA	NA
csel11_1	csel11	1	19	4086113	NA	0	0	NA	N	0	0	324	29.7	0.1	0.14	0.61	12088	324	NA	76	296	NA	76	318	NA	244	324	NA	NA
csel11_1	csel11	1	20	4086114	NA	0	0	NA	N	0	0	154	8.98	0.04	0.05	0.11	5408	154	NA	48	128	NA	60	140	NA	136	152	NA	NA
csel11_1	csel11	1	21	4086244	NA	0	0	NA	N	0	0	136	8.93	0.04	0.05	0.14	6144	136	NA	52	122	NA	60	128	NA	164	136	NA	NA
csel11_1	csel11	1	22	4086327	NA	0	0	NA	N	0	0	252	14.8	0.08	0.15	2.53	7280	252	NA	64	232	NA	100	250	NA	1792	252	NA	NA
csel11_1	csel11	1	23	4086328	NA	0	0	NA	N	0	1	3018	876	17.3	67.5	599	31648	3018	NA	1180	2874	NA	4216	2894	NA	65532	2902	NA	NA
csel11_1	csel11	1	24	4086718	NA	0	0	NA	N	0	1	3382	756	20.7	92.3	304	51892	3382	NA	1328	3382	NA	4796	3382	NA	65532	3382	NA	NA
csel11_1	csel11	1	25	4086852	NA	0	0	NA	N	0	1	2994	705	12	45.6	502	25068	2994	NA	1056	2586	NA	4272	2692	NA	65532	2994	NA	NA
csel11_1	csel11	1	26	4087794	NA	0	0	NA	N	0	1	3890	522	10	36.4	527	17324	3890	NA	848	3608	NA	2932	3642	NA	65532	3636	NA	NA
csel11_1	csel11	1	27	4087983	NA	0	0	NA	N	0	1	1424	328	3.79	14.3	606	41604	1424	NA	704	1376	NA	2588	1424	NA	65532	1424	NA	NA
csel11_1	csel11	1	28	4087983	NA	0	0	NA	N	0	0	508	24.8	0.22	0.69	2.85	4300	508	NA	92	468	NA	204	502	NA	768	508	NA	NA
csel11_1	csel11	1	29	4088222	NA	0	0	NA	N	0	1	2396	589	11.2	43	83.6	30144	2396	NA	1096	2174	NA	4036	2396	NA	6868	2396	NA	NA
csel11_1	csel11	1	30	4088222	NA	0	0	NA	N	0	0	682	102	0.59	2.59	297	22336	682	NA	204	410	NA	756	558	NA	65532	682	NA	NA
csel11_1	csel11	1	31	4088279	NA	0	0	NA	N	0	0	432	29.6	0.12	0.16	0.4	6704	432	NA	68	404	NA	68	412	NA	168	432	NA	NA
csel11_1	csel11	1	32	4088279	NA	0	0	NA	N	0	0	152	10.4	0.04	0.06	0.15	7016	152	NA	52	148	NA	60	148	NA	148	152	NA	NA
csel11_1	csel11	1	33	4088279	NA	0	0	NA	N	0	0	74	3.49	0.02	0.03	0.02	4096	74	NA	56	70	NA	64	72	NA	56	58	NA	NA
csel11_1	csel11	1	34	4088279	NA	0	0	NA	N	0	0	120	6.53	0.03	0.03	0.03	5192	120	NA	48	108	NA	60	98	NA	68	102	NA	NA
csel11_1	csel11	1	35	4088279	NA	0	0	NA	N	0	0	124	7.63	0.03	0.04	0.04	5868	124	NA	56	112	NA	60	120	NA	60	110	NA	NA
csel11_1	csel11	1	36	4088279	NA	0	0	NA	N	0	0	112	5.71	0.03	0.03	0.05	4616	112	NA	52	100	NA	64	104	NA	84	102	NA	NA
csel11_1	csel11	1	37	4088515	NA	0	0	NA	N	0	1	3388	697	9.68	36.8	551	25540	3388	NA	676	2852	NA	2784	2960	NA	65532	3388	NA	NA
csel11_1	csel11	1	38	4088800	NA	0	0	NA	N	0	1	3096	814	13.2	50.6	329	30592	3096	NA	900	2834	NA	3468	2862	NA	65532	3096	NA	NA
csel11_1	csel11	1	39	4088940	NA	0	0	NA	N	0	1	3274	553	10.2	39.4	447	32260	3274	NA	752	3138	NA	2764	3240	NA	65532	3236	NA	NA
csel11_1	csel11	1	40	4089114	NA	0	0	NA	N	0	0	128	6.53	0.04	0.05	0.07	4480	128	NA	56	124	NA	60	126	NA	104	120	NA	NA
csel11_1	csel11	1	41	4089125	NA	0	0	NA	N	0	1	1264	288	2.69	9.96	21.3	38480	1264	NA	336	1256	NA	1072	1264	NA	2684	1264	NA	NA
csel11_1	csel11	1	42	4089164	NA	0	0	NA	N	0	0	336	16.1	0.1	0.12	0.4	4080	336	NA	56	308	NA	56	326	NA	188	336	NA	NA
csel11_1	csel11	1	43	4089186	NA	0	0	NA	N	0	1	3660	1036	23.2	83.2	707	30932	3660	NA	1104	3560	NA	4192	3586	NA	65532	3594	NA	NA
csel11_1	csel11	1	44	4089368	NA	0	0	NA	N	0	1	2864	677	5.49	19.4	259	45056	2864	NA	1348	2704	NA	4936	2740	NA	65532	2864	NA	NA
csel11_1	csel11	1	45	4089684	NA	0	0	NA	N	0	1	3720	865	14.9	54.9	725	23496	3720	NA	1396	3628	NA	5464	3660	NA	65532	3678	NA	NA
csel11_1	csel11	1	46	4089935	NA	0	0	NA	N	0	1	3724	626	10.8	40.8	691	26432	3724	NA	1284	3650	NA	4728	3668	NA	65532	3672	NA	NA
csel11_1	csel11	1	47	4089987	NA	0	0	NA	N	0	1	3972	755	14.8	60.1	620	34976	3972	NA	972	3430	NA	4080	3596	NA	65532	3972	NA	NA
csel11_1	csel11	1	48	4090616	NA	0	0	NA	N	0	1	2904	668	10.4	37.7	592	22596	2904	NA	796	2860	NA	2808	2878	NA	65532	2898	NA	NA
csel11_1	csel11	1	49	4090879	NA	0	0	NA	N	0	0	772	117	1	3.3	474	18012	772	NA	280	772	NA	956	772	NA	65532	772	NA	NA
csel11_1	csel11	1	50	4090880	NA	0	0	NA	N	0	1	1674	344	3.48	12.8	22.7	21960	1674	NA	500	1568	NA	1792	1574	NA	3064	1584	NA	NA
csel11_1	csel11	1	51	4091506	NA	0	0	NA	N	0	1	1046	291	7.29	23.7	42	45916	1046	NA	1344	1046	NA	4500	1046	NA	7880	1046	NA	NA
csel11_1	csel11	1	52	4091507	NA	0	0	NA	N	0	1	2408	474	10.1	40.3	714	21996	2408	NA	992	1758	NA	3736	1916	NA	65532	2408	NA	NA
csel11_1	csel11	1	53	4092023	NA	0	0	NA	N	0	0	48	2.06	0.01	0.02	0.09	3504	48	NA	68	40	NA	84	46	NA	168	48	NA	NA
csel11_1	csel11	1	54	4092644	NA	0	0	NA	N	0	1	3862	1071	22.2	87.9	608	30644	3862	NA	1356	3634	NA	5356	3660	NA	65532	3664	NA	NA
csel11_1	csel11	1	55	4093029	NA	0	0	NA	N	0	1	4384	1133	29.5	120	430	33180	4384	NA	1352	4152	NA	5080	4204	NA	65532	4384	NA	NA
csel11_1	csel11	1	56	4093211	NA	0	0	NA	N	0	1	3570	762	7.33	25.8	464	24352	3570	NA	588	3130	NA	1920	3220	NA	65532	3568	NA	NA
csel11_1	csel11	1	57	4093248	NA	0	0	NA	N	0	1	4214	803	13.1	51.8	803	21748	4214	NA	1064	3802	NA	3808	3830	NA	65532	3836	NA	NA
csel11_1	csel11	1	58	4093425	NA	0	0	NA	N	0	0	208	15.6	0.07	0.11	0.22	7388	208	NA	60	196	NA	100	208	NA	188	206	NA	NA
csel11_1	csel11	1	59	4093567	NA	0	0	NA	N	0	1	4070	790	13.1	50.9	761	23332	4070	NA	1196	3826	NA	4624	3852	NA	65532	3854	NA	NA
csel11_1	csel11	1	60	4093604	NA	0	0	NA	N	0	1	4008	946	14.1	55.4	701	23636	4008	NA	852	3370	NA	3252	3434	NA	65532	4008	NA	NA
csel11_1	csel11	1	61	4093670	NA	0	0	NA	N	0	1	3786	683	6.64	22.7	267	29116	3786	NA	604	3124	NA	2044	3554	NA	65532	3362	NA	NA
csel11_1	csel11	1	62	4093820	NA	0	0	NA	N	0	1	3226	737	9.13	34.8	448	37608	3226	NA	1064	3024	NA	4204	3050	NA	65532	3074	NA	NA
csel11_1	csel11	1	63	4094307	NA	0	0	NA	N	0	1	4398	1155	26.3	101	889	29672	4398	NA	1532	4344	NA	5748	4388	NA	65532	4396	NA	NA
csel11_1	csel11	1	64	4095000	NA	0	0	NA	N	0	0	140	8.67	0.05	0.08	0.79	6176	140	NA	60	138	NA	88	140	NA	612	140	NA	NA
csel11_1	csel11	1	65	4095208	NA	0	0	NA	N	0	0	326	20.2	0.1	0.13	1.21	5880	326	NA	64	298	NA	68	314	NA	480	326	NA	NA
csel11_1	csel11	1	66	4095268	NA	0	0	NA	N	0	1	4152	688	8.49	32.1	668	20468	4152	NA	420	3968	NA	1640	3988	NA	65532	3998	NA	NA
csel11_1	csel11	1	67	4095292	NA	0	0	NA	N	0	1	4494	613	10.5	44.3	767	14828	4494	NA	556	4422	NA	2236	4480	NA	65532	4462	NA	NA
csel11_1	csel11	1	68	4095625	NA	0	0	NA	N	0	1	3582	645	13.7	61.6	491	42024	3582	NA	1020	3126	NA	3600	3248	NA	65532	3582	NA	NA
csel11_1	csel11	1	69	4095926	NA	0	0	NA	N	0	1	8420	2050	43.4	204	1601	27844	8420	NA	2504	7792	NA	10288	7856	NA	65532	7864	NA	NA
csel11_1	csel11	1	70	4095947	NA	0	0	NA	N	0	0	246	21.6	0.06	0.08	0.23	8976	246	NA	60	214	NA	64	232	NA	176	246	NA	NA
csel11_1	csel11	1	71	4096005	NA	0	0	NA	N	0	1	3258	505	5.52	20	678	22756	3258	NA	580	3232	NA	1856	3258	NA	65532	3258	NA	NA
csel11_1	csel11	1	72	4096005	NA	0	0	NA	N	0	0	820	59.7	0.73	2.83	4.79	7932	820	NA	212	514	NA	712	522	NA	1344	518	NA	NA
csel11_1	csel11	1	73	4096167	NA	0	0	NA	N	0	1	5322	1082	18.3	71.6	940	32072	5322	NA	1616	4772	NA	5748	4940	NA	65532	4944	NA	NA
csel11_1	csel11	1	74	4096179	NA	0	0	NA	N	0	1	4890	891	18	69.3	874	31984	4890	NA	1100	4652	NA	4216	4676	NA	65532	4678	NA	NA
csel11_1	csel11	1	75	4096255	NA	0	0	NA	N	0	0	1066	200	1.22	3.94	495	31128	1066	NA	200	1044	NA	664	1062	NA	65532	1066	NA	NA
csel11_1	csel11	1	76	4096255	NA	0	0	NA	N	0	1	2366	484	7.34	27	48.8	24148	2366	NA	612	2246	NA	2244	2322	NA	4140	2300	NA	NA
csel11_1	csel11	1	77	4096579	NA	0	0	NA	N	0	1	3598	359	3.88	13.8	606	14632	3598	NA	608	3402	NA	2476	3474	NA	65532	3432	NA	NA
csel11_1	csel11	1	78	4096991	NA	0	0	NA	N	0	1	3930	910	18.2	71.9	825	39600	3930	NA	1740	3884	NA	6744	3914	NA	65532	3918	NA	NA
csel11_1	csel11	1	79	4097435	NA	0	0	NA	N	0	0	796	101	0.26	0.32	1.79	14332	796	NA	64	760	NA	72	778	NA	416	788	NA	NA
csel11_1	csel11	1	80	4097690	NA	0	0	NA	N	0	0	416	22.4	0.11	0.15	0.96	4784	416	NA	68	392	NA	64	408	NA	312	416	NA	NA
csel11_1	csel11	1	81	4097837	NA	0	0	NA	N	0	1	3488	826	17.9	63.6	329	51980	3488	NA	1248	3022	NA	4484	3218	NA	65532	3488	NA	NA
csel11_1	csel11	1	82	4098113	NA	0	0	NA	N	0	1	4376	714	8.5	31.9	1030	30440	4376	NA	408	4082	NA	1372	4266	NA	65532	4190	NA	NA
csel11_1	csel11	1	83	4098198	NA	0	0	NA	N	0	1	2542	488	6.82	24.7	361	37660	2542	NA	1564	2270	NA	5608	2368	NA	65532	2542	NA	NA
csel11_1	csel11	1	84	4098453	NA	0	0	NA	N	0	1	4170	916	15	57.7	764	32248	4170	NA	904	4120	NA	3412	4150	NA	65532	4150	NA	NA
csel11_1	csel11	1	85	4098474	NA	0	0	NA	N	0	1	3802	923	16.5	65.3	534	34388	3802	NA	1160	3648	NA	4096	3670	NA	65532	3686	NA	NA
csel11_1	csel11	1	86	4098639	NA	0	0	NA	N	0	1	4326	881	16	61	914	31812	4326	NA	1552	3616	NA	6072	4208	NA	65532	4032	NA	NA
csel11_1	csel11	1	87	4098735	NA	0	0	NA	N	0	1	1966	485	4.18	15.3	949	39172	1966	NA	504	1718	NA	1992	1744	NA	65532	1966	NA	NA
csel11_1	csel11	1	88	4099030	NA	0	0	NA	N	0	1	4318	857	12.7	56.5	606	46644	4318	NA	696	3742	NA	2308	3868	NA	65532	4318	NA	NA
csel11_1	csel11	1	89	4099289	NA	0	0	NA	N	0	0	122	6.79	0.04	0.06	0.55	5100	122	NA	60	110	NA	80	122	NA	516	122	NA	NA
csel11_1	csel11	1	90	4099289	NA	0	0	NA	N	0	0	116	7.46	0.03	0.04	0.19	6356	116	NA	52	102	NA	72	110	NA	212	116	NA	NA
csel11_1	csel11	1	91	4099871	NA	0	0	NA	N	0	1	3218	854	8.87	34.3	533	29188	3218	NA	736	3036	NA	2652	3178	NA	65532	3120	NA	NA
csel11_1	csel11	1	92	4100163	NA	0	0	NA	N	0	1	4532	1139	25.4	101	933	37956	4532	NA	1736	4234	NA	6540	4482	NA	65532	4484	NA	NA
csel11_1	csel11	1	93	4100213	NA	0	0	NA	N	0	0	72	3.11	0.02	0.04	0.36	3536	72	NA	48	68	NA	72	72	NA	464	72	NA	NA
csel11_1	csel11	1	94	4100391	NA	0	0	NA	N	0	1	3048	610	16.2	62.6	1065	27160	3048	NA	1524	2712	NA	5376	3048	NA	65532	3048	NA	NA
csel11_1	csel11	1	95	4100391	NA	0	0	NA	N	0	1	1574	328	10.8	38.9	68.7	32308	1574	NA	1644	1544	NA	5696	1562	NA	10340	1558	NA	NA
csel11_1	csel11	1	96	4100457	NA	0	0	NA	N	0	1	4396	979	15.1	60.7	675	27048	4396	NA	876	4270	NA	3368	4312	NA	65532	4308	NA	NA
csel11_1	csel11	1	97	4100844	NA	0	0	NA	N	0	0	280	28.1	0.09	0.15	0.3	10324	280	NA	60	268	NA	100	268	NA	200	276	NA	NA
csel11_1	csel11	1	98	4101042	NA	0	0	NA	N	0	1	3766	722	11.9	47	866	22352	3766	NA	888	3454	NA	3492	3480	NA	65532	3638	NA	NA
csel11_1	csel11	1	99	4101171	NA	0	0	NA	N	0	1	3390	612	5.76	20.4	676	21576	3390	NA	352	3152	NA	1216	3258	NA	65532	3266	NA	NA
csel11_1	csel11	1	100	4101455	NA	0	0	NA	N	0	0	424	28.1	0.11	0.13	0.41	6148	424	NA	72	366	NA	68	396	NA	148	424	NA	NA
csel11_1	csel11	1	101	4101578	NA	0	0	NA	N	0	1	5748	1182	16.4	67.6	980	31912	5748	NA	1244	5498	NA	4988	5540	NA	65532	5536	NA	NA
csel11_1	csel11	1	102	4101585	NA	0	0	NA	N	0	1	3590	637	10.5	40.7	693	18120	3590	NA	768	3342	NA	2992	3364	NA	65532	3376	NA	NA
csel11_1	csel11	1	103	4101758	NA	0	0	NA	N	0	1	4488	931	23.2	94.9	952	49580	4488	NA	1912	3306	NA	6952	3780	NA	65532	4488	NA	NA
csel11_1	csel11	1	104	4101847	NA	0	0	NA	N	0	0	142	6.99	0.04	0.05	0.2	4240	142	NA	52	132	NA	56	138	NA	164	142	NA	NA
csel11_1	csel11	1	105	4101905	NA	0	0	NA	N	0	1	3724	702	14.5	56.8	839	46072	3724	NA	1808	2948	NA	6860	3202	NA	65532	3724	NA	NA
csel11_1	csel11	1	106	4102216	NA	0	0	NA	N	0	1	3894	916	11.8	44.7	596	26928	3894	NA	568	3684	NA	2216	3720	NA	65532	3720	NA	NA
csel11_1	csel11	1	107	4102489	NA	0	0	NA	N	0	0	276	30.5	0.1	0.2	0.38	11684	276	NA	72	258	NA	132	270	NA	268	276	NA	NA
csel11_1	csel11	1	108	4102714	NA	0	0	NA	N	0	1	3042	797	20.3	80	1165	49636	3042	NA	1960	2096	NA	7328	3032	NA	65532	3042	NA	NA
csel11_1	csel11	1	109	4103233	NA	0	0	NA	N	0	0	240	20.3	0.11	0.21	2.56	8464	240	NA	68	236	NA	112	238	NA	1340	240	NA	NA
csel11_1	csel11	1	110	4103330	NA	0	0	NA	N	0	1	1542	456	11.9	39.4	67.7	49640	1542	NA	1880	1448	NA	6312	1540	NA	10948	1542	NA	NA
csel11_1	csel11	1	111	4103331	NA	0	0	NA	N	0	1	2230	169	3.21	12.4	147	8160	2230	NA	340	1892	NA	1228	1984	NA	65532	2230	NA	NA
csel11_1	csel11	1	112	4103482	NA	0	0	NA	N	0	0	524	96.6	0.17	0.2	1.16	26160	524	NA	68	500	NA	76	508	NA	392	518	NA	NA
csel11_1	csel11	1	113	4103570	NA	0	0	NA	N	0	0	50	2.21	0.02	0.02	0.19	3700	50	NA	52	48	NA	64	48	NA	372	50	NA	NA
csel11_1	csel11	1	114	4103770	NA	0	0	NA	N	0	0	114	7.73	0.04	0.04	0.1	6560	114	NA	68	108	NA	56	106	NA	156	110	NA	NA
csel11_1	csel11	1	115	4104324	NA	0	0	NA	N	0	1	4882	1051	12.3	46.6	768	23580	4882	NA	648	4438	NA	2128	4466	NA	65532	4470	NA	NA
csel11_1	csel11	1	116	4104666	NA	0	0	NA	N	0	1	3208	695	10.8	44.1	273	22640	3208	NA	720	2882	NA	2800	2946	NA	65532	3208	NA	NA
csel11_1	csel11	1	117	4105104	NA	0	0	NA	N	0	1	4236	832	12.9	52.1	599	25692	4236	NA	948	3852	NA	3692	3868	NA	65532	3864	NA	NA
csel11_1	csel11	1	118	4105270	NA	0	0	NA	N	0	0	200	16	0.05	0.07	0.18	7948	200	NA	56	188	NA	64	192	NA	132	200	NA	NA
csel11_1	csel11	1	119	4105642	NA	0	0	NA	N	0	1	2422	413	10	36.4	65.7	19488	2422	NA	948	2352	NA	3252	2422	NA	5768	2422	NA	NA
csel11_1	csel11	1	120	4105642	NA	0	0	NA	N	0	0	1076	186	3.05	12.2	410	23964	1076	NA	748	862	NA	2864	1000	NA	65532	1076	NA	NA
csel11_1	csel11	1	121	4105766	NA	0	0	NA	N	0	1	3142	762	6.29	23.6	694	30776	3142	NA	720	2954	NA	2756	3066	NA	65532	3018	NA	NA
csel11_1	csel11	1	123	4106134	NA	0	0	NA	N	0	1	5048	1414	26.6	109	971	28736	5048	NA	1068	4652	NA	3892	4680	NA	65532	4692	NA	NA
csel11_1	csel11	1	124	4106426	NA	0	0	NA	N	0	0	360	20.8	0.11	0.17	1.63	8096	360	NA	64	338	NA	76	358	NA	652	360	NA	NA
csel11_1	csel11	1	125	4106617	NA	0	0	NA	N	0	1	2964	620	9.17	34.7	951	27048	2964	NA	960	2924	NA	3632	2962	NA	65532	2964	NA	NA
csel11_1	csel11	1	126	4106617	NA	0	0	NA	N	0	1	1284	269	7.17	25.8	46.2	30432	1284	NA	1172	1116	NA	3944	1228	NA	7424	1186	NA	NA
csel11_1	csel11	1	127	4106662	NA	0	0	NA	N	0	1	1048	379	0.45	0.62	5.48	43040	1048	NA	88	1012	NA	100	1036	NA	752	1044	NA	NA
csel11_1	csel11	1	128	4106701	NA	0	0	NA	N	0	1	3902	994	15.6	60.2	915	35960	3902	NA	1016	3854	NA	3992	3900	NA	65532	3902	NA	NA
csel11_1	csel11	1	129	4106720	NA	0	0	NA	N	0	1	4594	1371	35.8	140	1022	33408	4594	NA	1588	3730	NA	6432	3770	NA	65532	4594	NA	NA
csel11_1	csel11	1	130	4106773	NA	0	0	NA	N	0	0	214	18.8	0.08	0.17	2.11	10724	214	NA	72	212	NA	132	214	NA	1296	214	NA	NA
csel11_1	csel11	1	131	4106773	NA	0	0	NA	N	0	0	74	3.29	0.02	0.03	0.24	3744	74	NA	52	70	NA	56	74	NA	388	74	NA	NA
csel11_1	csel11	1	132	4106823	NA	0	0	NA	N	0	1	4058	913	23.4	92.3	579	30516	4058	NA	1372	3494	NA	5084	3776	NA	65532	4058	NA	NA
csel11_1	csel11	1	133	4106905	NA	0	0	NA	N	0	1	1506	422	10.1	34.3	62.5	51300	1506	NA	1460	1506	NA	4980	1506	NA	9248	1506	NA	NA
csel11_1	csel11	1	134	4106906	NA	0	0	NA	N	0	1	2288	466	10.9	41.5	901	28072	2288	NA	1596	1498	NA	5844	1728	NA	65532	2288	NA	NA
csel11_1	csel11	1	135	4107343	NA	0	0	NA	N	0	1	3724	821	8.29	29.5	371	25672	3724	NA	1032	3210	NA	3512	3288	NA	65532	3724	NA	NA
csel11_1	csel11	1	136	4107616	NA	0	0	NA	N	0	1	3718	838	12.9	50.8	546	27460	3718	NA	720	3416	NA	2824	3450	NA	65532	3482	NA	NA
csel11_1	csel11	1	137	4107806	NA	0	0	NA	N	0	1	4368	925	25.3	102	693	33792	4368	NA	1220	4280	NA	4712	4320	NA	65532	4324	NA	NA
csel11_1	csel11	1	138	4107890	NA	0	0	NA	N	0	1	4566	960	11.8	42.1	801	37776	4566	NA	1136	3736	NA	3884	3916	NA	65532	4566	NA	NA
csel11_1	csel11	1	139	4107998	NA	0	0	NA	N	0	1	4572	1220	16.9	60.9	806	30004	4572	NA	1176	4248	NA	4068	4298	NA	65532	4296	NA	NA
csel11_1	csel11	1	140	4108060	NA	0	0	NA	N	0	0	124	8.44	0.04	0.07	0.74	6716	124	NA	60	118	NA	84	124	NA	708	124	NA	NA
csel11_1	csel11	1	141	4108286	NA	0	0	NA	N	0	1	3928	894	13.4	48.8	666	23480	3928	NA	1292	3276	NA	4840	3374	NA	65532	3928	NA	NA
csel11_1	csel11	1	142	4108364	NA	0	0	NA	N	0	1	3746	965	16.5	62.6	190	30856	3746	NA	736	3544	NA	2596	3610	NA	65532	3746	NA	NA
csel11_1	csel11	1	143	4108493	NA	0	0	NA	N	0	1	4114	1117	20.8	87.7	570	37776	4114	NA	1292	3930	NA	5248	3972	NA	65532	4114	NA	NA
csel11_1	csel11	1	144	4108571	NA	0	0	NA	N	0	0	346	16.9	0.1	0.13	1.02	4372	346	NA	68	310	NA	88	336	NA	360	346	NA	NA
csel11_1	csel11	1	145	4108846	NA	0	0	NA	N	0	1	4350	791	8.37	30.5	753	23576	4350	NA	700	3962	NA	2312	4022	NA	65532	4008	NA	NA
csel11_1	csel11	1	146	4108966	NA	0	0	NA	N	0	0	306	48.7	0.1	0.11	0.41	20024	306	NA	56	296	NA	68	296	NA	240	306	NA	NA
csel11_1	csel11	1	147	4109021	NA	0	0	NA	N	0	1	3034	708	23.3	76.4	149	55048	3034	NA	1908	3034	NA	6748	3034	NA	12392	3034	NA	NA
csel11_1	csel11	1	148	4109021	NA	0	0	NA	N	0	0	1374	179	0.39	3.91	530	24648	1374	NA	168	582	NA	644	1078	NA	65532	1374	NA	NA
csel11_1	csel11	1	149	4109997	NA	0	0	NA	N	0	1	4284	983	13.7	55.6	824	29616	4284	NA	1028	4232	NA	3864	4268	NA	65532	4264	NA	NA
csel11_1	csel11	1	150	4110301	NA	0	0	NA	N	0	1	4306	1046	18.6	71.7	854	30532	4306	NA	1120	4030	NA	4100	4188	NA	65532	4204	NA	NA
csel11_1	csel11	1	151	4110314	NA	0	0	NA	N	0	0	102	5.06	0.03	0.04	0.36	4376	102	NA	64	98	NA	64	98	NA	412	102	NA	NA
csel11_1	csel11	1	152	4110414	NA	0	0	NA	N	0	0	156	11	0.05	0.1	0.16	7088	156	NA	60	148	NA	112	156	NA	172	150	NA	NA
csel11_1	csel11	1	153	4110607	NA	0	0	NA	N	0	1	3876	1067	16.4	63.1	600	27972	3876	NA	1096	3428	NA	4108	3516	NA	65532	3876	NA	NA
csel11_1	csel11	1	154	4110940	NA	0	0	NA	N	0	0	96	4.61	0.03	0.03	0.12	4156	96	NA	64	88	NA	52	90	NA	164	96	NA	NA
csel11_1	csel11	1	155	4110940	NA	0	0	NA	N	0	0	66	2.85	0.02	0.02	0.11	3544	66	NA	60	56	NA	52	64	NA	220	66	NA	NA
csel11_1	csel11	1	156	4111003	NA	0	0	NA	N	0	1	4992	969	24.9	96.4	946	27956	4992	NA	1800	4830	NA	7440	4882	NA	65532	4886	NA	NA
csel11_1	csel11	1	157	4111023	NA	0	0	NA	N	0	1	3850	929	16.2	66.1	804	24788	3850	NA	1268	3732	NA	5060	3764	NA	65532	3764	NA	NA
csel11_1	csel11	1	158	4111301	NA	0	0	NA	N	0	1	1894	225	2.32	7.55	767	14376	1894	NA	316	1848	NA	1084	1888	NA	65532	1894	NA	NA
csel11_1	csel11	1	159	4111301	NA	0	0	NA	N	0	0	424	101	1.1	4.05	7.74	38852	424	NA	576	408	NA	2080	412	NA	3928	424	NA	NA
csel11_1	csel11	1	160	4111380	NA	0	0	NA	N	0	0	224	13.6	0.06	0.07	0.08	6012	224	NA	60	202	NA	56	216	NA	84	192	NA	NA
csel11_1	csel11	1	161	4111469	NA	0	0	NA	N	0	0	262	27.8	0.09	0.17	0.37	11492	262	NA	72	256	NA	144	246	NA	272	262	NA	NA
csel11_1	csel11	1	162	4111551	NA	0	0	NA	N	0	1	2536	484	6.69	27	877	38584	2536	NA	772	1942	NA	2684	2416	NA	65532	2536	NA	NA
csel11_1	csel11	1	163	4111708	NA	0	0	NA	N	0	0	1042	172	7.39	26.8	45.6	39328	1042	NA	1788	1042	NA	6776	1042	NA	11148	1042	NA	NA
csel11_1	csel11	1	164	4111709	NA	0	0	NA	N	0	1	3448	644	10.5	41.6	431	24516	3448	NA	1008	3038	NA	3832	3098	NA	65532	3448	NA	NA
csel11_1	csel11	1	165	4111733	NA	0	0	NA	N	0	1	4294	1055	27	110	640	24228	4294	NA	1684	3838	NA	7036	3898	NA	65532	4294	NA	NA
csel11_1	csel11	1	166	4111885	NA	0	0	NA	N	0	1	3998	773	8.46	31.3	754	25152	3998	NA	888	3846	NA	3256	3900	NA	65532	3920	NA	NA
csel11_1	csel11	1	167	4111897	NA	0	0	NA	N	0	1	1860	287	0.92	2.07	425	16924	1860	NA	116	1802	NA	268	1854	NA	65532	1830	NA	NA
csel11_1	csel11	1	168	4112040	NA	0	0	NA	N	0	1	4426	1010	26.3	113	1375	52628	4426	NA	1420	3142	NA	5232	4236	NA	65532	4426	NA	NA
csel11_1	csel11	1	169	4112521	NA	0	0	NA	N	0	1	4472	1056	26.1	98.8	957	34272	4472	NA	1340	4438	NA	5260	4472	NA	65532	4472	NA	NA
csel11_1	csel11	1	170	4112643	NA	0	0	NA	N	0	1	4530	939	22.3	86.5	959	29472	4530	NA	1884	3918	NA	7564	4402	NA	65532	4374	NA	NA
csel11_1	csel11	1	171	4112711	NA	0	0	NA	N	0	1	4976	1513	31	117	783	32448	4976	NA	1352	4498	NA	4132	4538	NA	65532	4550	NA	NA
csel11_1	csel11	1	172	4113163	NA	0	0	NA	N	0	0	260	14	0.08	0.11	0.9	4788	260	NA	56	244	NA	68	256	NA	368	260	NA	NA
csel11_1	csel11	1	173	4113436	NA	0	0	NA	N	0	1	3844	774	10.2	40.3	588	24412	3844	NA	868	3702	NA	3292	3732	NA	65532	3730	NA	NA
csel11_1	csel11	1	174	4113555	NA	0	0	NA	N	0	1	4862	890	18.4	71.3	951	24044	4862	NA	1480	4360	NA	5536	4750	NA	65532	4748	NA	NA
csel11_1	csel11	1	175	4113760	NA	0	0	NA	N	0	1	4266	1051	14.1	54.8	799	29572	4266	NA	1512	4166	NA	5900	4204	NA	65532	4224	NA	NA
csel11_1	csel11	1	176	4114178	NA	0	0	NA	N	0	1	4410	904	18.4	73.4	763	25140	4410	NA	1148	4020	NA	4252	4064	NA	65532	4062	NA	NA
csel11_1	csel11	1	177	4114203	NA	0	0	NA	N	0	1	3704	1043	17.9	73.8	902	50180	3704	NA	1352	3228	NA	5696	3370	NA	65532	3704	NA	NA
csel11_1	csel11	1	178	4114829	NA	0	0	NA	N	0	1	5378	1333	25.3	105	1022	29044	5378	NA	1516	5052	NA	6080	5080	NA	65532	5084	NA	NA
csel11_1	csel11	1	179	4114842	NA	0	0	NA	N	0	1	4470	817	11.7	44.8	749	23712	4470	NA	896	4132	NA	3300	4160	NA	65532	4172	NA	NA
csel11_1	csel11	1	180	4115097	NA	0	0	NA	N	0	0	72	3.49	0.02	0.02	0.09	4272	72	NA	52	66	NA	52	68	NA	160	72	NA	NA
csel11_1	csel11	1	181	4115619	NA	0	0	NA	N	0	1	3866	964	19.4	79	824	25372	3866	NA	1248	3778	NA	5172	3818	NA	65532	3812	NA	NA
csel11_1	csel11	1	182	4115752	NA	0	0	NA	N	0	1	4738	965	20.1	79.6	740	35856	4738	NA	992	3776	NA	3712	4246	NA	65532	4738	NA	NA
csel11_1	csel11	1	183	4116142	NA	0	0	NA	N	0	0	828	81.9	1.48	5.09	9.29	11244	828	NA	368	820	NA	1264	828	NA	2364	828	NA	NA
csel11_1	csel11	1	184	4116143	NA	0	0	NA	N	0	1	3568	809	10.3	43	814	25812	3568	NA	956	2716	NA	3932	2878	NA	65532	3568	NA	NA
csel11_1	csel11	1	185	4116186	NA	0	0	NA	N	0	1	7312	2130	43.9	170	1819	54548	7312	NA	1476	5874	NA	5376	6114	NA	65532	7312	NA	NA
csel11_1	csel11	1	186	4116382	NA	0	0	NA	N	0	1	4238	916	11.9	46.2	789	25392	4238	NA	796	4148	NA	3120	4182	NA	65532	4182	NA	NA
csel11_1	csel11	1	187	4116538	NA	0	0	NA	N	0	0	476	22.5	0.21	0.6	1.69	4232	476	NA	148	456	NA	404	472	NA	860	476	NA	NA
csel11_1	csel11	1	188	4116539	NA	0	0	NA	N	0	1	5088	1039	22.3	93.8	818	33084	5088	NA	1668	4396	NA	6548	4508	NA	65532	5088	NA	NA
csel11_1	csel11	1	189	4116740	NA	0	0	NA	N	0	1	4408	1095	23.5	86.1	893	31840	4408	NA	1208	4352	NA	4648	4406	NA	65532	4402	NA	NA
csel11_1	csel11	1	190	4116778	NA	0	0	NA	N	0	1	1848	255	0.95	2.34	202	17528	1848	NA	244	1770	NA	736	1822	NA	65532	1844	NA	NA
csel11_1	csel11	1	191	4116808	NA	0	0	NA	N	0	0	98	5.51	0.02	0.03	0.07	5164	98	NA	40	78	NA	52	90	NA	112	98	NA	NA
csel11_1	csel11	1	192	4117195	NA	0	0	NA	N	0	1	3764	672	7.36	26.4	750	29820	3764	NA	1336	3698	NA	4968	3710	NA	65532	3718	NA	NA
csel11_1	csel11	1	193	4117689	NA	0	0	NA	N	0	1	2698	407	3.93	14.2	727	19076	2698	NA	536	2578	NA	1800	2698	NA	65532	2656	NA	NA
csel11_1	csel11	1	194	4117689	NA	0	0	NA	N	0	0	1140	170	1.76	6.47	10.8	24036	1140	NA	392	892	NA	1300	994	NA	2492	880	NA	NA
csel11_1	csel11	1	195	4118116	NA	0	0	NA	N	0	0	288	19.7	0.07	0.1	0.26	6628	288	NA	52	262	NA	64	272	NA	164	286	NA	NA
csel11_1	csel11	1	196	4118167	NA	0	0	NA	N	0	1	3368	697	9.24	33.8	918	24776	3368	NA	1068	2984	NA	3796	3330	NA	65532	3238	NA	NA
csel11_1	csel11	1	197	4118167	NA	0	0	NA	N	0	0	1184	222	7.09	26.4	47	37060	1184	NA	1624	968	NA	5528	1110	NA	10080	976	NA	NA
csel11_1	csel11	1	198	4118235	NA	0	0	NA	N	0	1	4444	987	23.7	93	715	30988	4444	NA	1116	4340	NA	4032	4380	NA	65532	4372	NA	NA
csel11_1	csel11	1	199	4118278	NA	0	0	NA	N	0	1	4370	803	11.9	45.1	515	26844	4370	NA	1072	3866	NA	4212	3920	NA	65532	4370	NA	NA
csel11_1	csel11	1	200	4118605	NA	0	0	NA	N	0	1	5322	1489	17	75	840	28496	5322	NA	864	4860	NA	3224	4884	NA	65532	4890	NA	NA
csel11_1	csel11	1	201	4119074	NA	0	0	NA	N	0	0	310	25.5	0.08	0.12	0.85	8676	310	NA	60	276	NA	72	298	NA	352	310	NA	NA
csel11_1	csel11	1	202	4119094	NA	0	0	NA	N	0	1	2316	223	1.28	3.25	395	14580	2316	NA	248	2204	NA	708	2252	NA	65532	2312	NA	NA
csel11_1	csel11	1	203	4119564	NA	0	0	NA	N	0	1	13082	1863	25.4	96.7	2142	18744	13082	NA	852	12550	NA	2556	13072	NA	65532	12948	NA	NA
csel11_1	csel11	1	204	4119973	NA	0	0	NA	N	0	1	4202	1012	17.2	65.9	533	29344	4202	NA	1008	3648	NA	3516	3698	NA	65532	4202	NA	NA
csel11_1	csel11	1	205	4120148	NA	0	0	NA	N	0	0	220	24.5	0.08	0.14	0.31	12940	220	NA	64	202	NA	112	212	NA	228	218	NA	NA
csel11_1	csel11	1	206	4120159	NA	0	0	NA	N	0	1	3814	825	7.46	29.1	720	24792	3814	NA	484	3602	NA	1896	3654	NA	65532	3644	NA	NA
csel11_1	csel11	1	207	4120662	NA	0	0	NA	N	0	0	594	47.3	0.17	0.24	65.7	8756	594	NA	56	550	NA	68	582	NA	29768	594	NA	NA
csel11_1	csel11	1	208	4120683	NA	0	0	NA	N	0	1	5538	1107	21.6	80.7	801	49952	5538	NA	1256	5536	NA	4364	5538	NA	65532	5538	NA	NA
csel11_1	csel11	1	209	4120749	NA	0	0	NA	N	0	1	1816	285	3.85	13.6	27.7	22364	1816	NA	524	1702	NA	1956	1770	NA	3760	1816	NA	NA
csel11_1	csel11	1	210	4120750	NA	0	0	NA	N	0	1	2612	523	3.31	12.8	580	25680	2612	NA	424	1896	NA	1644	2044	NA	65532	2612	NA	NA
csel11_1	csel11	1	211	4120939	NA	0	0	NA	N	0	1	4428	752	12.9	49.7	737	25932	4428	NA	920	3706	NA	3600	3820	NA	65532	4428	NA	NA
csel11_1	csel11	1	212	4121101	NA	0	0	NA	N	0	1	5110	916	9.82	43.7	117	25360	5110	NA	428	4504	NA	1716	4544	NA	28672	4540	NA	NA
csel11_1	csel11	1	213	4121313	NA	0	0	NA	N	0	1	4298	1070	18.7	71.1	471	31804	4298	NA	1132	3992	NA	4344	4038	NA	65532	4298	NA	NA
csel11_1	csel11	1	214	4121330	NA	0	0	NA	N	0	1	3832	821	17.3	80.2	165	50704	3832	NA	896	3832	NA	3696	3832	NA	6512	3832	NA	NA
csel11_1	csel11	1	215	4121413	NA	0	0	NA	N	0	1	4688	1252	21.9	83.3	738	28812	4688	NA	1088	4012	NA	4428	4120	NA	65532	4688	NA	NA
csel11_1	csel11	1	216	4121657	NA	0	0	NA	N	0	1	4486	1107	10.5	36.4	372	25812	4486	NA	440	4098	NA	1612	4166	NA	65532	4486	NA	NA
csel11_1	csel11	1	217	4121749	NA	0	0	NA	N	0	0	54	2.47	0.01	0.01	0.02	3888	54	NA	44	48	NA	56	46	NA	64	54	NA	NA
csel11_1	csel11	1	218	4122070	NA	0	0	NA	N	0	0	162	8.76	0.04	0.06	0.1	4812	162	NA	44	144	NA	72	156	NA	104	162	NA	NA
csel11_1	csel11	1	219	4122942	NA	0	0	NA	N	0	0	174	7.6	0.06	0.1	1.1	3644	174	NA	64	168	NA	88	174	NA	668	174	NA	NA
csel11_1	csel11	1	220	4123123	NA	0	0	NA	N	0	1	3402	665	6.93	28.4	1054	44988	3402	NA	672	2484	NA	2388	2984	NA	65532	3402	NA	NA
csel11_1	csel11	1	221	4123322	NA	0	0	NA	N	0	1	4442	821	17.6	60.6	541	55472	4442	NA	1688	3946	NA	5992	4024	NA	65532	4442	NA	NA
csel11_1	csel11	1	222	4123430	NA	0	0	NA	N	0	1	4564	521	8.25	33.8	683	12260	4564	NA	588	4504	NA	2028	4564	NA	65532	4564	NA	NA
csel11_1	csel11	1	223	4123438	NA	0	0	NA	N	0	1	3818	1058	15.2	56.7	449	35908	3818	NA	1504	3490	NA	5336	3550	NA	65532	3818	NA	NA
csel11_1	csel11	1	224	4123673	NA	0	0	NA	N	0	1	3000	347	1.4	3.29	577	18520	3000	NA	144	2812	NA	416	2852	NA	65532	2634	NA	NA
csel11_1	csel11	1	225	4124112	NA	0	0	NA	N	0	1	1130	339	11.3	38.8	65.8	49184	1130	NA	2188	1104	NA	7604	1130	NA	13112	1130	NA	NA
csel11_1	csel11	1	226	4124113	NA	0	0	NA	N	0	1	2876	289	3.41	13.5	245	11648	2876	NA	416	2392	NA	1580	2468	NA	65532	2876	NA	NA
csel11_1	csel11	1	227	4124436	NA	0	0	NA	N	0	1	4370	802	13.6	52.7	817	25564	4370	NA	1152	3912	NA	4572	4210	NA	65532	4130	NA	NA
csel11_1	csel11	1	228	4124637	NA	0	0	NA	N	0	1	14642	2140	39.2	154	2861	24520	14642	NA	1128	11744	NA	3844	13782	NA	65532	13718	NA	NA
csel11_1	csel11	1	229	4124985	NA	0	0	NA	N	0	1	5096	1036	25.8	99.9	641	39288	5096	NA	2436	4560	NA	9212	4604	NA	65532	5096	NA	NA
csel11_1	csel11	1	230	4125201	NA	0	0	NA	N	0	1	4336	856	15.1	57	849	27920	4336	NA	1072	4220	NA	4048	4262	NA	65532	4262	NA	NA
csel11_1	csel11	1	231	4125211	NA	0	0	NA	N	0	0	692	52.9	0.22	0.4	4.44	9188	692	NA	68	646	NA	104	682	NA	1064	692	NA	NA
csel11_1	csel11	1	232	4125211	NA	0	0	NA	N	0	1	1326	261	0.86	2.29	44.5	43200	1326	NA	180	1216	NA	480	1288	NA	9248	1326	NA	NA
csel11_1	csel11	1	233	4125510	NA	0	0	NA	N	0	0	296	17	0.09	0.13	1.14	5784	296	NA	68	274	NA	88	290	NA	436	296	NA	NA
csel11_1	csel11	1	234	4125646	NA	0	0	NA	N	0	0	202	16	0.07	0.13	1.36	7912	202	NA	56	190	NA	100	202	NA	824	202	NA	NA
csel11_1	csel11	1	235	4126424	NA	0	0	NA	N	0	1	4592	1150	19.5	79.5	774	26908	4592	NA	768	4258	NA	2952	4286	NA	65532	4290	NA	NA
csel11_1	csel11	1	236	4126464	NA	0	0	NA	N	0	1	4034	849	13.7	53.3	794	25440	4034	NA	1056	3904	NA	4108	3932	NA	65532	3930	NA	NA
csel11_1	csel11	1	237	4126581	NA	0	0	NA	N	0	0	620	45.5	0.18	0.32	99	8852	620	NA	68	578	NA	88	618	NA	34360	620	NA	NA
csel11_1	csel11	1	238	4126606	NA	0	0	NA	N	0	1	4350	762	13.7	55.2	610	29632	4350	NA	1068	4250	NA	3944	4302	NA	65532	4296	NA	NA
csel11_1	csel11	1	239	4126912	NA	0	0	NA	N	0	0	1148	69.5	0.33	0.48	127	6692	1148	NA	84	1058	NA	84	1120	NA	44296	1046	NA	NA
csel11_1	csel11	1	240	4127017	NA	0	0	NA	N	0	0	62	2.93	0.02	0.02	0.03	4108	62	NA	48	56	NA	84	54	NA	80	58	NA	NA
csel11_1	csel11	1	241	4127088	NA	0	0	NA	N	0	1	3792	851	14.8	55	657	25260	3792	NA	728	3768	NA	2604	3792	NA	65532	3792	NA	NA
csel11_1	csel11	1	242	4127129	NA	0	0	NA	N	0	0	74	3.84	0.02	0.03	0.2	4672	74	NA	56	70	NA	60	74	NA	292	74	NA	NA
csel11_1	csel11	1	243	4127307	NA	0	0	NA	N	0	1	4534	785	13.3	50.1	873	29140	4534	NA	1536	4348	NA	6068	4384	NA	65532	4394	NA	NA
csel11_1	csel11	1	244	4127955	NA	0	0	NA	N	0	1	4404	1100	15.4	58.4	796	29172	4404	NA	716	4238	NA	2456	4338	NA	65532	4332	NA	NA
csel11_1	csel11	1	245	4127960	NA	0	0	NA	N	0	1	3668	571	4.3	15	668	22128	3668	NA	460	3520	NA	1508	3522	NA	65532	3522	NA	NA
csel11_1	csel11	1	246	4128200	NA	0	0	NA	N	0	1	4666	1178	22.7	85.6	905	31808	4666	NA	1404	4636	NA	5180	4666	NA	65532	4666	NA	NA
csel11_1	csel11	1	247	4128285	NA	0	0	NA	N	0	0	280	17.6	0.07	0.09	0.21	6228	280	NA	56	246	NA	72	268	NA	136	278	NA	NA
csel11_1	csel11	1	248	4128552	NA	0	0	NA	N	0	0	158	14.4	0.06	0.09	0.24	10056	158	NA	64	154	NA	96	158	NA	224	158	NA	NA
csel11_1	csel11	1	249	4128556	NA	0	0	NA	N	0	0	198	16.8	0.07	0.07	0.26	9264	198	NA	64	192	NA	60	186	NA	184	198	NA	NA
csel11_1	csel11	1	250	4128807	NA	0	0	NA	N	0	1	4882	849	20.2	79.1	624	23756	4882	NA	972	4094	NA	3552	4490	NA	65532	4882	NA	NA
csel11_1	csel11	1	251	4129007	NA	0	0	NA	N	0	0	82	3.88	0.03	0.04	0.23	4124	82	NA	56	78	NA	84	78	NA	308	82	NA	NA
csel11_1	csel11	1	252	4129027	NA	0	0	NA	N	0	1	3816	780	11.9	45.2	760	32596	3816	NA	1112	3774	NA	4280	3792	NA	65532	3804	NA	NA
csel11_1	csel11	1	253	4129217	NA	0	0	NA	N	0	0	364	34.2	0.13	0.21	2.3	11112	364	NA	72	350	NA	88	364	NA	836	364	NA	NA
csel11_1	csel11	1	254	4129237	NA	0	0	NA	N	0	1	2002	193	2.82	10.3	21.6	11584	2002	NA	476	1962	NA	1772	2002	NA	3164	2002	NA	NA
csel11_1	csel11	1	255	4129237	NA	0	0	NA	N	0	0	54	2.28	0.01	0.05	0.27	3424	54	NA	52	48	NA	92	54	NA	656	54	NA	NA
csel11_1	csel11	1	256	4129237	NA	0	0	NA	N	0	0	1088	141	0.56	2.19	434	21500	1088	NA	148	822	NA	512	946	NA	65532	1088	NA	NA
csel11_1	csel11	1	257	4129363	NA	0	0	NA	N	0	0	1080	81.5	0.34	0.55	170	8104	1080	NA	76	1008	NA	92	1066	NA	55680	1040	NA	NA
csel11_1	csel11	1	258	4129436	NA	0	0	NA	N	0	1	5016	1015	22.6	87.9	734	26436	5016	NA	1128	3968	NA	4232	4518	NA	65532	5016	NA	NA
csel11_1	csel11	1	259	4129951	NA	0	0	NA	N	0	1	5674	1434	31.4	115	789	31672	5674	NA	1148	4944	NA	4080	5004	NA	65532	5674	NA	NA
csel11_1	csel11	1	260	4130102	NA	0	0	NA	N	0	1	4714	975	20.1	95.7	258	50552	4714	NA	952	4714	NA	3260	4714	NA	40040	4714	NA	NA
csel11_1	csel11	1	261	4130129	NA	0	0	NA	N	0	1	2744	579	5.9	22.1	663	26812	2744	NA	688	2678	NA	2520	2740	NA	65532	2744	NA	NA
csel11_1	csel11	1	262	4130218	NA	0	0	NA	N	0	1	4350	989	16.5	62.4	775	32784	4350	NA	2100	4286	NA	7704	4326	NA	65532	4328	NA	NA
csel11_1	csel11	1	263	4130348	NA	0	0	NA	N	0	1	3424	646	6.42	21	52.6	44064	3424	NA	488	3424	NA	1576	3424	NA	3344	3424	NA	NA
csel11_1	csel11	1	264	4130689	NA	0	0	NA	N	0	1	4434	1212	22.7	89	610	39248	4434	NA	2248	3972	NA	8004	4048	NA	65532	4434	NA	NA
csel11_1	csel11	1	265	4130921	NA	0	0	NA	N	0	1	3824	682	21.1	89.2	745	49268	3824	NA	2368	3030	NA	8912	3108	NA	65532	3824	NA	NA
csel11_1	csel11	1	266	4131150	NA	0	0	NA	N	0	1	3502	644	3.47	12	658	18732	3502	NA	556	3198	NA	2108	3282	NA	65532	3296	NA	NA
csel11_1	csel11	1	267	4131210	NA	0	0	NA	N	0	0	194	11.7	0.07	0.1	0.18	5464	194	NA	52	186	NA	84	190	NA	168	190	NA	NA
csel11_1	csel11	1	268	4131354	NA	0	0	NA	N	0	1	5988	938	22.5	80.8	659	47676	5988	NA	1272	5416	NA	4316	5988	NA	65532	5988	NA	NA
csel11_1	csel11	1	269	4131408	NA	0	0	NA	N	0	1	4750	1291	15.6	64.9	816	36240	4750	NA	1816	3968	NA	6660	4010	NA	65532	4750	NA	NA
csel11_1	csel11	1	270	4131610	NA	0	0	NA	N	0	1	3678	723	3.27	9.15	553	19180	3678	NA	248	3340	NA	672	3356	NA	65532	3342	NA	NA
csel11_1	csel11	1	271	4131771	NA	0	0	NA	N	0	0	226	17.9	0.09	0.17	2.11	8540	226	NA	76	222	NA	104	226	NA	1016	226	NA	NA
csel11_1	csel11	1	272	4131915	NA	0	0	NA	N	0	1	5012	1385	39.1	145	537	32760	5012	NA	1900	4792	NA	6996	4844	NA	65532	5012	NA	NA
csel11_1	csel11	1	273	4132348	NA	0	0	NA	N	0	1	4490	1070	18.6	69.9	874	40520	4490	NA	1536	3636	NA	5464	3806	NA	65532	4490	NA	NA
csel11_1	csel11	1	274	4132646	NA	0	0	NA	N	0	0	552	102	0.18	0.25	1.75	20740	552	NA	76	520	NA	96	540	NA	464	552	NA	NA
csel11_1	csel11	1	275	4132792	NA	0	0	NA	N	0	1	5434	1070	29.9	106	505	54392	5434	NA	1704	5434	NA	5796	5434	NA	64076	5434	NA	NA
csel11_1	csel11	1	276	4132908	NA	0	0	NA	N	0	1	5338	803	19.4	68	566	42984	5338	NA	1384	4756	NA	4868	4806	NA	65532	5338	NA	NA
csel11_1	csel11	1	277	4133225	NA	0	0	NA	N	0	1	3976	1024	19.8	74.3	153	40992	3976	NA	2044	3800	NA	7376	3888	NA	13084	3976	NA	NA
csel11_1	csel11	1	278	4133225	NA	0	0	NA	N	0	0	48	2.03	0	0	39.3	3432	48	NA	0	0	NA	0	0	NA	65532	48	NA	NA
csel11_1	csel11	1	279	4133250	NA	0	0	NA	N	0	1	2898	468	7.49	28.3	54.1	18208	2898	NA	656	2760	NA	2464	2894	NA	4156	2898	NA	NA
csel11_1	csel11	1	280	4133250	NA	0	0	NA	N	0	0	1178	212	2.83	11	448	25580	1178	NA	676	798	NA	2432	926	NA	65532	1178	NA	NA
csel11_1	csel11	1	281	4133559	NA	0	0	NA	N	0	0	866	145	0.35	0.63	2.15	33632	866	NA	96	840	NA	156	864	NA	516	866	NA	NA
csel11_1	csel11	1	282	4133619	NA	0	0	NA	N	0	1	4014	685	13.7	52.2	126	29728	4014	NA	856	3842	NA	3232	3924	NA	34464	3938	NA	NA
csel11_1	csel11	1	283	4134145	NA	0	0	NA	N	0	0	88	4.41	0.02	0.03	0.03	4492	88	NA	44	82	NA	64	88	NA	56	76	NA	NA
csel11_1	csel11	1	284	4134787	NA	0	0	NA	N	0	1	4256	1171	24.5	90.6	828	29440	4256	NA	1112	4082	NA	3940	4126	NA	65532	4132	NA	NA
csel11_1	csel11	1	285	4135028	NA	0	0	NA	N	0	1	5122	1474	54.3	207	1203	32408	5122	NA	1808	5022	NA	7288	5066	NA	65532	5090	NA	NA
csel11_1	csel11	1	286	4135275	NA	0	0	NA	N	0	0	360	20	0.09	0.1	0.16	5524	360	NA	68	314	NA	60	334	NA	116	348	NA	NA
csel11_1	csel11	1	287	4135305	NA	0	0	NA	N	0	1	6022	1667	27.1	103	1167	29096	6022	NA	2040	5718	NA	8328	5788	NA	65532	5798	NA	NA
csel11_1	csel11	1	288	4135465	NA	0	0	NA	N	0	1	4006	981	21.4	80.7	801	26664	4006	NA	1172	3834	NA	4276	3876	NA	65532	3902	NA	NA
csel11_1	csel11	1	289	4135481	NA	0	0	NA	N	0	1	3202	431	3.47	11.8	553	17492	3202	NA	324	2768	NA	1088	2954	NA	65532	3202	NA	NA
csel11_1	csel11	1	290	4135565	NA	0	0	NA	N	0	0	1748	162	2.51	8.03	852	9812	1748	NA	328	1734	NA	1084	1748	NA	65532	1748	NA	NA
csel11_1	csel11	1	291	4135566	NA	0	0	NA	N	0	1	2648	376	9.83	36.1	60.9	16344	2648	NA	1044	2430	NA	3760	2496	NA	6560	2370	NA	NA
csel11_1	csel11	1	292	4135693	NA	0	0	NA	N	0	1	3932	681	7.98	28.5	790	25164	3932	NA	616	3656	NA	2076	3686	NA	65532	3734	NA	NA
csel11_1	csel11	1	293	4135740	NA	0	0	NA	N	0	1	3580	817	13.1	52.1	834	27464	3580	NA	936	3570	NA	3484	3580	NA	65532	3580	NA	NA
csel11_1	csel11	1	294	4135872	NA	0	0	NA	N	0	1	4236	769	9.64	35.8	801	22888	4236	NA	960	3838	NA	3484	3876	NA	65532	3878	NA	NA
csel11_1	csel11	1	295	4135948	NA	0	0	NA	N	0	1	1680	256	2.65	9.4	715	24348	1680	NA	420	1642	NA	1528	1678	NA	65532	1680	NA	NA
csel11_1	csel11	1	296	4135949	NA	0	0	NA	N	0	1	2216	460	7.06	26.5	47.2	26252	2216	NA	588	2090	NA	2116	2118	NA	4056	2008	NA	NA
csel11_1	csel11	1	297	4135982	NA	0	0	NA	N	0	1	4044	861	14.5	56.4	356	30972	4044	NA	1080	3732	NA	4132	3832	NA	65532	4044	NA	NA
csel11_1	csel11	1	298	4136288	NA	0	0	NA	N	0	1	4570	806	11	40.8	755	27108	4570	NA	784	3834	NA	2872	3986	NA	65532	3952	NA	NA
csel11_1	csel11	1	299	4136643	NA	0	0	NA	N	0	1	5024	1381	29.6	119	973	31704	5024	NA	2092	4104	NA	7480	4156	NA	65532	5024	NA	NA
csel11_1	csel11	1	300	4136873	NA	0	0	NA	N	0	1	7114	1236	19.5	101	697	44248	7114	NA	964	6070	NA	3616	6450	NA	65532	7114	NA	NA
csel11_1	csel11	1	301	4137012	NA	0	0	NA	N	0	0	222	20.1	0.07	0.11	0.23	9288	222	NA	68	206	NA	96	214	NA	176	222	NA	NA
csel11_1	csel11	1	302	4137027	NA	0	0	NA	N	0	1	4246	698	7.52	28.4	626	24060	4246	NA	700	3768	NA	2740	3878	NA	65532	4246	NA	NA
[truncated: 9,752 more rows]

## Sheet: Figure S4c
Knockdown	Triplicate	Mean Log10 (YFP fluorescence)	SD	origin_error
luc	1	0.814945	0.0317362	0.778325
luc	2	0.758829	0.0317362	0.778325
luc	3	0.7612	0.0317362	0.778325
rde1	1	1.28985	0.0292365	1.29458
rde1	2	1.268	0.0292365	1.29458
rde1	3	1.3259	0.0292365	1.29458
sel11	1	1.87211	0.0228991	1.89837
sel11	2	1.9088	0.0228991	1.89837
sel11	3	1.91419	0.0228991	1.89837
rde1.sel11	1	2.24272	0.0442593	2.29303
rde1.sel11	2	2.31039	0.0442593	2.29303
rde1.sel11	3	2.32597	0.0442593	2.29303
rde1.yfp	1	0.562786	0.0113002	0.5629
rde1.yfp	2	0.551658	0.0113002	0.5629
rde1.yfp	3	0.574257	0.0113002	0.5629
cpl-1*::yfp
Filter for D1A worms TOF >1500 & Red >300 & Extinction >800

## Sheet: Figure S4d
Knockdown	Triplicate	Mean Log10 (YFP fluorescence)	SD	origin_error
luc	1	0.844249	0.0214437	0.854654
luc	2	0.840398	0.0214437	0.854654
luc	3	0.879315	0.0214437	0.854654
rde1	1	1.35722	0.0325794	1.38397
rde1	2	1.37445	0.0325794	1.38397
rde1	3	1.42025	0.0325794	1.38397
dcr1	1	1.19021	0.0258617	1.20993
dcr1	2	1.20037	0.0258617	1.20993
dcr1	3	1.23921	0.0258617	1.20993
drsh1	1	0.863636	0.016905	0.85253
drsh1	2	0.833075	0.016905	0.85253
drsh1	3	0.86088	0.016905	0.85253
pash1	1	0.886123	0.0219625	0.875457
pash1	2	0.850198	0.0219625	0.875457
pash1	3	0.890049	0.0219625	0.875457
yfp	1	0.554928	0.016094	0.553046
yfp	2	0.568117	0.016094	0.553046
yfp	3	0.536095	0.016094	0.553046
cpl-1*::yfp
Filter for D1A worms TOF >1500 & Red >300 & Extinction >800

## Sheet: Figure S4e
Knockdown	Triplicate	Mean Log10 (YFP fluorescence)	SD	origin_error
luc	1	0.844249	0.0214437	0.854654
luc	2	0.840398	0.0214437	0.854654
luc	3	0.879315	0.0214437	0.854654
rde1	1	1.35722	0.0325794	1.38397
rde1	2	1.37445	0.0325794	1.38397
rde1	3	1.42025	0.0325794	1.38397
rde1.dcr1	1	1.37274	0.0593124	1.40269
rde1.dcr1	2	1.36433	0.0593124	1.40269
rde1.dcr1	3	1.47101	0.0593124	1.40269
rde1.drsh1	1	1.33927	0.0231603	1.35173
rde1.drsh1	2	1.33747	0.0231603	1.35173
rde1.drsh1	3	1.37846	0.0231603	1.35173
rde1.pash1	1	1.33393	0.066009	1.37828
rde1.pash1	2	1.34677	0.066009	1.37828
rde1.pash1	3	1.45414	0.066009	1.37828
rde1.yfp	1	0.662642	0.00748322	0.670585
rde1.yfp	2	0.671608	0.00748322	0.670585
rde1.yfp	3	0.677503	0.00748322	0.670585
cpl-1*::yfp
Filter for D1A worms TOF >1500 & Red >300 & Extinction >800

## Sheet: Figure S4f
Knockdown	Triplicate	Mean Log10 (GFP fluorescence)	SD	origin_error
luc	1	1.07398	0.0307444	1.0408
luc	2	1.03514	0.0307444	1.0408
luc	3	1.01328	0.0307444	1.0408
rde1	1	1.34538	0.0129283	1.3392
rde1	2	1.34788	0.0129283	1.3392
rde1	3	1.32434	0.0129283	1.3392
sel11	1	1.21252	0.0113834	1.20533
sel11	2	1.21126	0.0113834	1.20533
sel11	3	1.1922	0.0113834	1.20533
rde1sel11	1	1.58583	0.0112656	1.58869
rde1sel11	2	1.60111	0.0112656	1.58869
rde1sel11	3	1.57913	0.0112656	1.58869
rde1yfp	1	0.502679	0.0469157	0.556083
rde1yfp	2	0.590667	0.0469157	0.556083
rde1yfp	3	0.574902	0.0469157	0.556083
sGFP::ATM
Filter for D1A worms TOF >1500 & Red >300 & Extinction >800

## Sheet: Figure S4g
Knockdown	Triplicate	Mean Log10 (GFP fluorescence)	SD	origin_error
luc	1	0.888761	0.00456898	0.888691
luc	2	0.893225	0.00456898	0.888691
luc	3	0.884087	0.00456898	0.888691
yfp	1	0.4023	0.0104599	0.412688
yfp	2	0.412546	0.0104599	0.412688
yfp	3	0.423219	0.0104599	0.412688
rde1	1	1.32094	0.0460839	1.36629
rde1	2	1.41307	0.0460839	1.36629
rde1	3	1.36486	0.0460839	1.36629
rrf1	1	1.07159	0.052797	1.12696
rrf1	2	1.17673	0.052797	1.12696
rrf1	3	1.13257	0.052797	1.12696
rrf3	1	0.958345	0.0595296	0.893781
rrf3	2	0.841069	0.0595296	0.893781
rrf3	3	0.88193	0.0595296	0.893781
ego1	1	0.702756	0.112363	0.825839
ego1	2	0.851839	0.112363	0.825839
ego1	3	0.922923	0.112363	0.825839
sGFP::ATM
Filter for D1A worms TOF >1500 & Red >300 & Extinction >800

## Sheet: Figure S4h
Knockdown	Triplicate	Mean Log10 (GFP fluorescence)	SD	origin_error
luc	1	0.888761	0.00456898	0.888691
luc	2	0.893225	0.00456898	0.888691
luc	3	0.884087	0.00456898	0.888691
rde1yfp	1	0.502679	0.0469157	0.556083
rde1yfp	2	0.590667	0.0469157	0.556083
rde1yfp	3	0.574902	0.0469157	0.556083
rde1	1	1.32094	0.0460839	1.36629
rde1	2	1.41307	0.0460839	1.36629
rde1	3	1.36486	0.0460839	1.36629
rde1rrf1	1	1.4801	0.0485643	1.53588
rde1rrf1	2	1.55885	0.0485643	1.53588
rde1rrf1	3	1.56871	0.0485643	1.53588
rde1rrf3	1	1.38903	0.0339969	1.34978
rde1rrf3	2	1.32945	0.0339969	1.34978
rde1rrf3	3	1.33087	0.0339969	1.34978
rde1ego1	1	1.25896	0.00817059	1.24977
rde1ego1	2	1.24332	0.00817059	1.24977
rde1ego1	3	1.24704	0.00817059	1.24977
sGFP::ATM
Filter for D1A worms TOF >1500 & Red >300 & Extinction >800

## Sheet: Figure S4i
Genotype	Triplicate	Mean Log10 (GFP fluorescence)	SD	origin_error
WT	1	0.852133	0.0058397	0.846032
WT	2	0.840495	0.0058397	0.846032
WT	3	0.845467	0.0058397	0.846032
rde1(ne219)	1	1.02828	0.00162116	1.02766
rde1(ne219)	2	1.02582	0.00162116	1.02766
rde1(ne219)	3	1.02889	0.00162116	1.02766
mir243(n4759)	1	0.84129	0.0104147	0.830591
mir243(n4759)	2	0.829999	0.0104147	0.830591
mir243(n4759)	3	0.820486	0.0104147	0.830591
rde1(ne219);mir243(n4759)	1	1.85323	0.0115677	1.83989
rde1(ne219);mir243(n4759)	2	1.83258	0.0115677	1.83989
rde1(ne219);mir243(n4759)	3	1.83387	0.0115677	1.83989
cpl-1::yfp
Filter for D1A worms TOF >1500 & Red >300 & Extinction >800

## Sheet: Figure S4j
	Log2(relative cpl-1 mRNA level)
min	cpl1*::yfp			mean	SD	SEM	cpl1*::yfp, rde-1(ne219)			mean	SD	SEM	cpl1*::yfp, mir-243(n4759)			mean	SD	SEM	cpl1*::yfp, rde-1(ne219), mir-243(n4759)			mean	SD	SEM
0	0	0	0	0	0	0	0	0	0	0	0	0	0	0	0	0	0	0	0	0	0	0	0	0
90	-0.30075	-0.28	-0.05792	-0.21289	0.134608	0.0777162	0.079893	-0.22299	0.132511	-0.00352867	0.191871	0.110777	0.163537	-0.60172	0.050968	-0.129072	0.413177	0.238548	0.380042	0.37	0.273934	0.341325	0.0585782	0.0338201
180	-0.82995	-1.12	-0.58534	-0.845097	0.267652	0.154529	0.078432	-0.35592	-0.18707	-0.154853	0.218961	0.126417	-0.54288	-1.06939	-0.60137	-0.73788	0.288582	0.166613	0.1591	0.16	-0.02458	0.0981733	0.106308	0.0613772
300	-0.84355	-1	-0.44617	-0.76324	0.285516	0.164843	-0.3047	-0.14246	0.243474	-0.0678953	0.281591	0.162577	-1.11528	-1.74812	-0.99384	-1.28575	0.405005	0.23383	0.04924	1	-0.23791	0.270443	0.647922	0.374078

## Sheet: Figure S4k
Log2(hsp-4 mRNA level)
cpl1*::yfp			mean	SD	SEM	cpl1*::yfp, rde-1(ne219)			mean	SD	SEM	cpl1*::yfp, mir-243(n4759)			mean	SD	SEM	cpl1*::yfp, rde-1(ne219), mir-243(n4759)			mean	SD	SEM
0.38425	0.38541	0.39034	0.386667	0.00323364	0.00186694	0.31603	0.28878	0.42517	0.343327	0.0721761	0.0416709	0.41798	0.40458	0.54653	0.456363	0.0783735	0.045249	0.97505	1.3132	0.7296	1.00595	0.293024	0.169178
