# Supplementary material for: ER-associated RNA silencing promotes ER quality control
Source: Nat Cell Biol. 2022 Dec 5;24(12):1714–25. doi: 10.1038/s41556-022-01025-4 (PMC9729107; doi:10.1038/s41556-022-01025-4)
Supplement: Source Data Extended Data Fig. 5 — Statistical source data. [file 41556_2022_1025_MOESM18_ESM.xlsx]

## Sheet: Figure S5b
Accession	GOids	GOterms	Score
sp_A2A8L5_PTPRF_MOUSE	GO:0005886	C:plasma membrane	0.96
sp_A2ACP1_TT39A_MOUSE	GO:0031090	C:organelle membrane	0.78
sp_A2AJN7_S4A11_MOUSE	GO:0012505	C:endomembrane system	0.82
sp_A2ASQ1_AGRIN_MOUSE	GO:0005615	C:extracellular space	1.0
sp_A4QPC6_BT2A2_MOUSE	GO:0005886	C:plasma membrane	0.95
sp_O08576_RUN3A_MOUSE	GO:0005737	C:cytoplasm	0.7
sp_O08746_MATN2_MOUSE	GO:0005615	C:extracellular space	0.98
sp_O08911_MK12_MOUSE	GO:0005737	C:cytoplasm	0.7
sp_O35400_ST2B1_MOUSE	GO:0005737	C:cytoplasm	0.7
sp_O35657_NEUR1_MOUSE	GO:0005739	C:mitochondrion	1.0
sp_O54782_MA2B2_MOUSE	GO:0005615	C:extracellular space	1.0
sp_O54827_AT10A_MOUSE	GO:0005886	C:plasma membrane	0.88
sp_O54984_GET3_MOUSE	GO:0005737	C:cytoplasm	0.7
sp_O55102_BL1S1_MOUSE	GO:0005737	C:cytoplasm	0.7
sp_O55125_NIPS1_MOUSE	GO:0005739	C:mitochondrion	0.55
sp_O55240_RDH5_MOUSE	GO:0005615	C:extracellular space	0.99
sp_O70291_GRK4_MOUSE	GO:0005737	C:cytoplasm	1.0
sp_O89016_ABCD4_MOUSE	GO:0031090	C:organelle membrane	0.7
sp_P01895_HA1Y_MOUSE	GO:0005886	C:plasma membrane	0.97
sp_P01899_HA11_MOUSE	GO:0005886	C:plasma membrane	0.9
sp_P01900_HA12_MOUSE	GO:0005886	C:plasma membrane	0.93
sp_P06795_MDR1B_MOUSE	GO:0005886	C:plasma membrane	0.97
sp_P09631_HXA9_MOUSE	GO:0005634	C:nucleus	1.0
sp_P0DP60_LYNX1_MOUSE	GO:0046658	C:anchored component of plasma membrane	1.0
sp_P10922_H10_MOUSE	GO:0005634	C:nucleus	1.0
sp_P14426_HA13_MOUSE	GO:0005886	C:plasma membrane	0.92
sp_P14427_HA14_MOUSE	GO:0005886	C:plasma membrane	0.94
sp_P16460_ASSY_MOUSE	GO:0005737	C:cytoplasm	1.0
sp_P17515_CXL10_MOUSE	GO:0005615	C:extracellular space	1.0
sp_P18653_KS6A1_MOUSE	GO:0005737	C:cytoplasm	1.0
sp_P23336_GGTA1_MOUSE	GO:0005737	C:cytoplasm	1.0
sp_P23804_MDM2_MOUSE	GO:0005634	C:nucleus	1.0
sp_P24452_CAPG_MOUSE	GO:0005737	C:cytoplasm	1.0
sp_P28652_KCC2B_MOUSE	GO:0005737	C:cytoplasm	0.7
sp_P30882_CCL5_MOUSE	GO:0005615	C:extracellular space	1.0
sp_P31310_HXA10_MOUSE	GO:0005634	C:nucleus	1.0
sp_P37913_DNLI1_MOUSE	GO:0005634	C:nucleus	1.0
sp_P41234_ABCA2_MOUSE	GO:0005886	C:plasma membrane	0.86
sp_P41274_TNFL9_MOUSE	GO:0012505	C:endomembrane system	0.87
sp_P42232_STA5B_MOUSE	GO:0005737	C:cytoplasm	1.0
sp_P48614_WN10B_MOUSE	GO:0005615	C:extracellular space	0.79
sp_P48967_MPIP3_MOUSE	GO:0005634	C:nucleus	1.0
sp_P49446_PTPRE_MOUSE	GO:0005886	C:plasma membrane	0.88
sp_P50428_ARSA_MOUSE	GO:0005615	C:extracellular space	1.0
sp_P51945_CCNG1_MOUSE	GO:0012505	C:endomembrane system	0.73
sp_P52189_KCNJ4_MOUSE	GO:0012505	C:endomembrane system	0.82
sp_P52801_EFNA2_MOUSE	GO:0046658	C:anchored component of plasma membrane	1.0
sp_P56565_S10A1_MOUSE	GO:0005737	C:cytoplasm	0.7
sp_P57080_UBP25_MOUSE	GO:0005737	C:cytoplasm	0.7
sp_P57757_CTNS_MOUSE	GO:0012505	C:endomembrane system	0.95
sp_P62046_LRCH1_MOUSE	GO:0005737	C:cytoplasm	0.7
sp_P62482_KCAB2_MOUSE	GO:0005737	C:cytoplasm	0.93
sp_P62746_RHOB_MOUSE	GO:0005634	C:nucleus	1.0
sp_P63300_SELW_MOUSE	GO:0005737	C:cytoplasm	1.0
sp_P97352_S10AD_MOUSE	GO:0005737	C:cytoplasm	0.7
sp_P97384_ANX11_MOUSE	GO:0005634	C:nucleus	1.0
sp_P97808_FXYD5_MOUSE	GO:0005886	C:plasma membrane	0.92
sp_P97813_PLD2_MOUSE	GO:0005737	C:cytoplasm	0.7
sp_Q07797_LG3BP_MOUSE	GO:0005615	C:extracellular space	1.0
sp_Q2EMV9_PAR14_MOUSE	GO:0005737	C:cytoplasm	0.7
sp_Q3TBT3_STING_MOUSE	GO:0005886	C:plasma membrane	0.91
sp_Q3TJ91_L2GL2_MOUSE	GO:0005634	C:nucleus	1.0
sp_Q3TVI8_PBIP1_MOUSE	GO:0005737	C:cytoplasm	0.7
sp_Q3TXX4_VGLU1_MOUSE	GO:0005886	C:plasma membrane	0.85
sp_Q3TZW0_ECSCR_MOUSE	GO:0005886	C:plasma membrane	0.97
sp_Q3URK3_TET1_MOUSE	GO:0005634	C:nucleus	1.0
sp_Q3UZ09_C1RL_MOUSE	GO:0005615	C:extracellular space	1.0
sp_Q3V038_TTC9A_MOUSE	GO:0005737	C:cytoplasm	0.7
sp_Q3V3N7_BBS1_MOUSE	GO:0005737	C:cytoplasm	0.7
sp_Q4LFA9_SEM3G_MOUSE	GO:0005615	C:extracellular space	0.94
sp_Q5DTX6_JCAD_MOUSE	GO:0005737	C:cytoplasm	0.7
sp_Q5EBG6_HSPB6_MOUSE	GO:0005737	C:cytoplasm	0.7
sp_Q5M9N4_PIGH_MOUSE	GO:0012505	C:endomembrane system	0.56
sp_Q5NBU8_XAF1_MOUSE	GO:0005634	C:nucleus	1.0
sp_Q5ND29_RILP_MOUSE	GO:0005634	C:nucleus	1.0
sp_Q5RJG7_ISPD_MOUSE	GO:0005737	C:cytoplasm	0.97
sp_Q60753_CTF1_MOUSE	GO:0005634	C:nucleus	1.0
sp_Q60775_ELF1_MOUSE	GO:0005737	C:cytoplasm	0.7
sp_Q60805_MERTK_MOUSE	GO:0005886	C:plasma membrane	0.95
sp_Q60819_I15RA_MOUSE	GO:0005615	C:extracellular space	0.79
sp_Q60899_ELAV2_MOUSE	GO:0005737	C:cytoplasm	0.7
sp_Q61016_GBG7_MOUSE	GO:0005739	C:mitochondrion	0.95
sp_Q61085_RHPN1_MOUSE	GO:0005737	C:cytoplasm	0.7
sp_Q61107_GBP4_MOUSE	GO:0005737	C:cytoplasm	0.79
sp_Q61271_ACV1B_MOUSE	GO:0005886	C:plasma membrane	0.94
sp_Q61521_EREG_MOUSE	GO:0005886	C:plasma membrane	0.98
sp_Q61526_ERBB3_MOUSE	GO:0005886	C:plasma membrane	0.95
sp_Q61599_GDIR2_MOUSE	GO:0005737	C:cytoplasm	0.7
sp_Q61626_GRIK5_MOUSE	GO:0005886	C:plasma membrane	0.97
sp_Q61730_IL1AP_MOUSE	GO:0005615	C:extracellular space	0.99
sp_Q61738_ITA7_MOUSE	GO:0005886	C:plasma membrane	0.98
sp_Q62087_PON3_MOUSE	GO:0005615	C:extracellular space	0.99
sp_Q64282_IFIT1_MOUSE	GO:0005737	C:cytoplasm	0.7
sp_Q64299_CCN3_MOUSE	GO:0005615	C:extracellular space	0.99
sp_Q64339_ISG15_MOUSE	GO:0005737	C:cytoplasm	0.7
sp_Q69Z37_SAM9L_MOUSE	GO:0005737	C:cytoplasm	0.7
sp_Q6A051_ATRN1_MOUSE	GO:0005886	C:plasma membrane	0.96
sp_Q6IR42_ZCPW1_MOUSE	GO:0005634	C:nucleus	1.0
sp_Q6P5G6_UBXN7_MOUSE	GO:0005737	C:cytoplasm	0.7
sp_Q6P9N1_HYCCI_MOUSE	GO:0005634	C:nucleus	1.0
sp_Q6PDC0_RUN3B_MOUSE	GO:0005737	C:cytoplasm	0.7
sp_Q6PDE8_MF13A_MOUSE	GO:0012505	C:endomembrane system	0.95
sp_Q6PDN3_MYLK_MOUSE	GO:0005634	C:nucleus	1.0
sp_Q6PGF2_MORN4_MOUSE	GO:0005615	C:extracellular space	1.0
sp_Q80TL0_PPM1E_MOUSE	GO:0005737	C:cytoplasm	0.7
sp_Q80U49_C170B_MOUSE	GO:0005737	C:cytoplasm	0.7
sp_Q80VY2_INKA2_MOUSE	GO:0005634	C:nucleus	1.0
sp_Q8BI22_CE128_MOUSE	GO:0005737	C:cytoplasm	0.7
sp_Q8BIS8_CC126_MOUSE	GO:0031090	C:organelle membrane	0.74
sp_Q8BJF9_CHM2B_MOUSE	GO:0005737	C:cytoplasm	0.7
sp_Q8BM88_CATO_MOUSE	GO:0005615	C:extracellular space	0.96
sp_Q8BRH3_RHG19_MOUSE	GO:0005634	C:nucleus	1.0
sp_Q8BRK8_AAPK2_MOUSE	GO:0005737	C:cytoplasm	0.7
sp_Q8BT60_CPNE3_MOUSE	GO:0005737	C:cytoplasm	1.0
sp_Q8BU27_PPM1M_MOUSE	GO:0005634	C:nucleus	1.0
sp_Q8BV57_SRCRL_MOUSE	GO:0005615	C:extracellular space	1.0
sp_Q8BYR8_S41A2_MOUSE	GO:0012505	C:endomembrane system	0.88
sp_Q8C6U2_S66A3_MOUSE	GO:0012505	C:endomembrane system	0.89
sp_Q8C796_RCOR2_MOUSE	GO:0005634	C:nucleus	1.0
sp_Q8CG16_C1RA_MOUSE	GO:0005615	C:extracellular space	0.99
sp_Q8JZR6_S4A8_MOUSE	GO:0005886	C:plasma membrane	0.92
sp_Q8K2B0_SC65_MOUSE	GO:0005615	C:extracellular space	0.99
sp_Q8K396_MND1_MOUSE	GO:0005634	C:nucleus	1.0
sp_Q8K4G5_ABLM1_MOUSE	GO:0005634	C:nucleus	1.0
sp_Q8R138_TM119_MOUSE	GO:0005886	C:plasma membrane	0.91
sp_Q8R238_SDSL_MOUSE	GO:0005737	C:cytoplasm	0.7
sp_Q8R2Z5_VWA1_MOUSE	GO:0005615	C:extracellular space	0.99
sp_Q8R313_EXOC6_MOUSE	GO:0005737	C:cytoplasm	0.7
sp_Q8R412_IF27A_MOUSE	GO:0005739	C:mitochondrion	0.65
sp_Q8R420_ABCA3_MOUSE	GO:0012505	C:endomembrane system	0.86
sp_Q8R464_CADM4_MOUSE	GO:0005615	C:extracellular space	1.0
sp_Q8R5F7_IFIH1_MOUSE	GO:0005737	C:cytoplasm	0.7
sp_Q8VCW8_ACSF2_MOUSE	GO:0005739	C:mitochondrion	0.73
sp_Q8VI94_OASL1_MOUSE	GO:0005737	C:cytoplasm	0.7
sp_Q8VIK5_PEAR1_MOUSE	GO:0005615	C:extracellular space	1.0
sp_Q91V14_S12A5_MOUSE	GO:0005886	C:plasma membrane	0.9
sp_Q91V24_ABCA7_MOUSE	GO:0005886	C:plasma membrane	0.89
sp_Q91VX2_UBAP2_MOUSE	GO:0005737	C:cytoplasm	0.7
sp_Q91W69_EPN3_MOUSE	GO:0005737	C:cytoplasm	0.7
sp_Q91X52_DCXR_MOUSE	GO:0005739	C:mitochondrion	1.0
sp_Q91YN0_CL004_MOUSE	GO:0005737	C:cytoplasm	0.7
sp_Q923E4_SIR1_MOUSE	GO:0005634	C:nucleus	1.0
sp_Q923S6_NEUL1_MOUSE	GO:0005737	C:cytoplasm	0.7
sp_Q99K30_ES8L2_MOUSE	GO:0005634	C:nucleus	1.0
sp_Q99M15_PPIP2_MOUSE	GO:0005737	C:cytoplasm	0.7
sp_Q9CPU9_COPT2_MOUSE	GO:0012505	C:endomembrane system	0.86
sp_Q9CPV0_TM107_MOUSE	GO:0012505	C:endomembrane system	0.65
sp_Q9CQA8_CEP19_MOUSE	GO:0005634	C:nucleus	1.0
sp_Q9CQK3_RDM1_MOUSE	GO:0005737	C:cytoplasm	0.7
sp_Q9CYC5_DSN1_MOUSE	GO:0005737	C:cytoplasm	0.7
sp_Q9D275_BATF3_MOUSE	GO:0005634	C:nucleus	1.0
sp_Q9D3W5_LRC71_MOUSE	GO:0005737	C:cytoplasm	0.7
sp_Q9D5E4_DRC3_MOUSE	GO:0005737	C:cytoplasm	0.7
sp_Q9D7F7_CHM4C_MOUSE	GO:0005737	C:cytoplasm	0.7
sp_Q9D8C4_IN35_MOUSE	GO:0005634	C:nucleus	1.0
sp_Q9DAU9_ZN654_MOUSE	GO:0005634	C:nucleus	1.0
sp_Q9DCU9_HOGA1_MOUSE	GO:0005739	C:mitochondrion	1.0
sp_Q9EPK8_TRPV4_MOUSE	GO:0012505	C:endomembrane system	0.73
sp_Q9QUN7_TLR2_MOUSE	GO:0005615	C:extracellular space	1.0
sp_Q9QYG0_NDRG2_MOUSE	GO:0005737	C:cytoplasm	0.7
sp_Q9QYM9_TEFF2_MOUSE	GO:0005886	C:plasma membrane	0.98
sp_Q9QYR6_MAP1A_MOUSE	GO:0005634	C:nucleus	1.0
sp_Q9QZU9_UB2L6_MOUSE	GO:0005737	C:cytoplasm	0.7
sp_Q9R0N3_SYT11_MOUSE	GO:0012505	C:endomembrane system	0.9
sp_Q9R1B9_SLIT2_MOUSE	GO:0005615	C:extracellular space	1.0
sp_Q9R1Z8_VINEX_MOUSE	GO:0005634	C:nucleus	1.0
sp_Q9WUR9_KAD4_MOUSE	GO:0005739	C:mitochondrion	1.0
sp_Q9Z2F2_OASL2_MOUSE	GO:0005737	C:cytoplasm	0.7

## Sheet: Figure S5c
	relative BiP mRNA level
	rep.1	rep.2	rep.3	mean	SD	SEM
Ago +/+ DMSO	1	1	1	1	0	0
Ago +/+ Tunicamycin	2.6206	13.4634	3.16729	6.41711	6.10841	3.52669
Ago -/- DMSO	1	1	1	1	0	0
Ago -/- Tunicamycin	2.93224	2.58043	6.36128	3.95798	2.08874	1.20593
log2 data
	relative BiP mRNA level
	rep.1	rep.2	rep.3	mean	SD	SEM
Ago +/+ DMSO	0	0	0	0	0	0
Ago +/+ Tunicamycin	1.3899	3.75097	1.66325	2.26804	1.29151	0.745654
Ago -/- DMSO	0	0	0	0	0	0
Ago -/- Tunicamycin	1.552	1.36761	2.66932	1.86298	0.704371	0.406669

## Sheet: Figure S5d
Ago-/-	relative C1rl mRNA level						relative Nov mRNA level						relative Mertk mRNA level						relative Rpl-19 mRNA level
	rep.1	rep.2	rep.3	mean	SD	SEM	rep.1	rep.2	rep.3	mean	SD	SEM	rep.1	rep.2	rep.3	mean	SD	SEM	rep.1	rep.2	rep.3	mean	SD	SEM
I	1	1	1	1	0	0	1	1	1	1	0	0	1	1	1	1	0	0	1	1	1	1	0	0
SN	0.89916	0.48992	0.50205	0.630377	0.232852	0.134437	0.94941	0.72249	0.64941	0.77377	0.156436	0.0903184	1.61943	0.59589	0.80504	1.00679	0.540772	0.312215	0.33261	0.25348	0.34607	0.31072	0.0500261	0.0288826
IP	1.05137	0.8229	0.65972	0.844663	0.19673	0.113582	3.43354	0.70529	2.11429	2.08437	1.36437	0.78772	2.80894	0.68646	1.11574	1.53705	1.12221	0.647908	0.15155	0.02969	0.65104	0.277427	0.329246	0.19009
log10 data
Ago-/-	relative C1rl mRNA level						relative Nov mRNA level						relative Mertk mRNA level						relative Rpl-19 mRNA level
	rep.1	rep.2	rep.3	mean	SD	SEM	rep.1	rep.2	rep.3	mean	SD	SEM	rep.1	rep.2	rep.3	mean	SD	SEM	rep.1	rep.2	rep.3	mean	SD	SEM
I	0	0	0	0	0	0	0	0	0	0	0	0	0	0	0	0	0	0	0	0	0	0	0	0
SN	-0.046163	-0.309875	-0.299253	-0.21843	0.149282	0.0861882	-0.0225462	-0.141168	-0.187481	-0.117065	0.0850682	0.0491141	0.209362	-0.224834	-0.0941825	-0.0365514	0.222761	0.128611	-0.478065	-0.596056	-0.460836	-0.511652	0.0736018	0.042494
IP	0.0217556	-0.0846529	-0.18064	-0.0811792	0.101243	0.0584525	0.535742	-0.151632	0.325165	0.236425	0.352175	0.203328	0.448542	-0.163385	0.047563	0.110907	0.310843	0.179465	-0.819444	-1.52739	-0.186392	-0.844409	0.670847	0.387314
		1

## Sheet: Figure S5e
Ago+/+	relative C1rl mRNA level						relative Nov mRNA level						relative Mertk mRNA level						relative Rpl-19 mRNA level
no crosslink
	rep.1	rep.2		mean	SD	SEM	rep.1	rep.2		mean	SD	SEM	rep.1	rep.2		mean	SD	SEM	rep.1	rep.2		mean	SD	SEM
I	1	1		1	0	0	1	1		1	0	0	1	1		1	0	0	1	1		1	0	0
SN	0.56328	0.65084		0.60706	0.0619143	0.0357462	0.65198	0.62926		0.64062	0.0160655	0.0092754	0.84916	0.83929		0.844225	0.00697914	0.00402941	0.63259	0.6383		0.635445	0.00403758	0.0023311
IP	0.36515	0.57114		0.468145	0.145657	0.0840951	0.36963	0.61615		0.49289	0.174316	0.100641	0.63491	0.80994		0.722425	0.123765	0.0714557	0.25269	0.29777		0.27523	0.0318764	0.0184038
log10 data
Ago+/+	relative C1rl mRNA level						relative Nov mRNA level						relative Mertk mRNA level						relative Rpl-19 mRNA level
no crosslink
	rep.1	rep.2		mean	SD	SEM	rep.1	rep.2		mean	SD	SEM	rep.1	rep.2		mean	SD	SEM	rep.1	rep.2		mean	SD	SEM
I	0	0		0	0	0	0	0		0	0	0	0	0		0	0	0	0	0		0	0	0
SN	-0.249276	-0.186526		-0.217901	0.0443709	0.0256175	-0.185766	-0.20117		-0.193468	0.0108924	0.00628872	-0.0710105	-0.076088		-0.0735492	0.00359032	0.00207287	-0.198878	-0.194975		-0.196926	0.0027595	0.0015932
IP	-0.437529	-0.243257		-0.340393	0.137371	0.0793109	-0.432233	-0.210314		-0.321273	0.156921	0.0905982	-0.197288	-0.0915472		-0.144417	0.07477	0.0431685	-0.597412	-0.526119		-0.561766	0.0504117	0.0291052
