# Supplementary material for: ER-associated RNA silencing promotes ER quality control
Source: Nat Cell Biol. 2022 Dec 5;24(12):1714–25. doi: 10.1038/s41556-022-01025-4 (PMC9729107; doi:10.1038/s41556-022-01025-4)
Supplement: Source Data Extended Data Fig. 6 — Statistical source data. [file 41556_2022_1025_MOESM20_ESM.xlsx]

## Sheet: Figure S6b
	Log2(relative cpl-1 mRNA level)
	min	cpl1*::yfp			mean	SD	SEM	cpl1*::yfp; rde-1(ne219)			mean	SD	SEM	cpl1*::yfp; gfat-1(dh785)			mean	SD	SEM	cpl1*::yfp; rde-1(ne219); gfat-1(dh785)			mean	SD	SEM
	0	0	0	0	0	0	0	0	0	0	0	0	0	0	0	0	0	0	0	0	0	0	0	0	0
	90	-0.30075	-0.28	-0.05792	-0.21289	0.134608	0.0777162	0.079893	-0.22299	0.132511	-0.00352867	0.191871	0.110777	-0.31031	-0.29	-0.20481	-0.268373	0.0559763	0.0323179	-0.18166	-0.017	-0.1046	-0.101087	0.0823862	0.0475657
	180	-0.82995	-1.12	-0.58534	-0.845097	0.267652	0.154529	0.078432	-0.35592	-0.18707	-0.154853	0.218961	0.126417	-0.61887	-0.78	-0.58892	-0.662597	0.102771	0.0593349	-0.3846	0.034	-0.31479	-0.221797	0.224259	0.129476
	300	-0.84355	-1	-0.44617	-0.76324	0.285516	0.164843	-0.3047	-0.14246	0.243474	-0.0678953	0.281591	0.162577	-0.71222	-0.82	-0.75728	-0.763167	0.0541306	0.0312523	-0.72893	-0.243	-0.46989	-0.480607	0.243142	0.140378

## Sheet: Figure S6c
Log2(hsp-4 mRNA level)
cpl1*::yfp			mean	SD	SEM	cpl1*::yfp; rde-1(ne219)			mean	SD	SEM	cpl1*::yfp; gfat-1(dh785)			mean	SD	SEM	cpl1*::yfp; rde-1(ne219); gfat-1(dh785)			mean	SD	SEM
0.38425	0.38541	0.39034	0.386667	0.00323364	0.00186694	0.31603	0.28878	0.42517	0.343327	0.0721761	0.0416709	0.3345	0.43736	0.29438	0.355413	0.0737485	0.0425787	0.25659	0.34189	0.37276	0.323747	0.0601727	0.0347407
